# Supplementary material for: Transcriptome Sequencing and Characterization for the Sea Cucumber Apostichopus japonicus (Selenka, 1867)
Source: PLoS One. 2012 Mar 12;7(3):e33311. doi: 10.1371/journal.pone.0033311 (PMC3299772; doi:10.1371/journal.pone.0033311)
Supplement: Dataset S1 — Assembled isotig sequences. (ZIP) [file pone.0033311.s001.zip]

Archive with 1 entries (1 files):
- Dataset S1.fna
