# Supplementary material for: Transcriptome Sequencing and Characterization for the Sea Cucumber Apostichopus japonicus (Selenka, 1867)
Source: PLoS One. 2012 Mar 12;7(3):e33311. doi: 10.1371/journal.pone.0033311 (PMC3299772; doi:10.1371/journal.pone.0033311)
Supplement: Dataset S1 — Assembled isotig sequences. (ZIP) [file pone.0033311.s001.zip › Dataset S1.fna]

>isotig00001  gene=isogroup00003  length=2185  numContigs=5
TAGCTGTGATCTAGTGGATCTGACTGGCCTTTTGATTATTTCAGCacGATTCTCAGACTA
CAGTTGTAAaCCTACTTCGACTACTACTACTActagtacTAACGGTGCAACGTTGTTATA
AGTTTGCCAAAGGTGAAACTTTAGCCTTAGGACtGTGTTTATTTTATTTGCAGTCGCATT
CgCCTAACTGTTTTCTGTTACTGGGTGCATTTAACTCACATTAATAGAGGATTTTtGACT
AGTtCcTAGAGAGTGGTGTTTCTGTTTTACCACCATGGCAAAAAAGGGAAaGCCTCGCCC
TGACCATAGGCCTCCTGCACACAACCCGCATTATGCTCATGATCCACCACCTTATTCACA
ACAGCAACCACCACTTCAACAGCAGAACTATGCACAACAAATGCATCATGGTGGAGGTGG
TGGAAATAGACAACATGCACGACcTAGACCTAGTCCACCTTCAGAAGTCAGTGACTGTGT
CAAGTACTCCCTTTTCTtGTATAACTGCATCTTTTGGGTAAGTATGCATTCCTCATGACT
GTTATGTATATGTACGTATTTTAGGTCATCCTGCAAGCAGGAaCTCGCGAAGAAGCcTCA
TtGGCTTATcAAAGCcGCAAGCTGACCGAAGTCAGTcTcTtAGTTTCATATTtAACGTCC
ATGATTATGAaTTgTCTATTCTCAACAACTcTGTAACTGGATGACATACATTAATCTTGG
AGTGACTCGAACAGGGGACCTTATGATTGGAAGGCACCGGCCTTAACTTAACCACTGAGC
TAACACTCCACATCTTTCAAATTATGTATATAATATATCTTTCAAGATATCTTTCAAATT
ATACTGATTTGTCTAGTAAGTACAGTACTGTATCACAAACAGTTCAAAACCGACAAAGTG
CTACACAAACGCAAAGGTTTAAGGTATGGTAGTGTTTGTCTGATGGTATACCTTATCTTT
TTGGTGATAAGAGCAAAAATGTTCTTTTAATGGTTAAAGTGTAAAGAGGATGTCTTTGTT
TTtCTGTgAAGTTTAGTTGTAACTTTCAGATACAaGaAAAaGTGAAATGTGCAATGTACT
GTAAGCTCTCAGAGTTACTCAGTCCTTTAGTTtGCtCTGTGAGATATATGCTGTGAGATA
TGcTtCAACAGTTCAATTTTCTAACTAAAATTTACATTGGTCATGCAATTTCTTTGTTCG
TTTGGTTTCTTGTTTTGTTGGTTAGGTTTTGGTGCTTTAAATTACGATGAGGATATATAA
CAGAGTGTGTTTTCaAACAGCTGGCTGTTATCTGCAGAATCTGGTCACAaCAAGTATACA
ACCCGCcCGCGTATGGACATATTAATATACCTTTCTCTCATGTGCACTAGAGTTTTTCAT
TTAGTTACCAAAAAAATCAGTTCTGTGACACATTTTTAGGTTAAAGGTTCAAGGTTGGAG
AATCCAATAATCATTATACGGTGTGAAGACTCGCGCAAAAAGAACGGCtATGCCgTAATC
TGACCTaGTTTCGAATGAGGTGTAACAGAAGTGTTAGACACCACCATCGATCCCAGAAAA
TACACACACAGCTTGCTACCgTCGGTAATTAGACACTAGTGTACAGTCAgTACATACAGC
TGCAGTCAACACCCACAGCACAGTGTACAAACGGTACAGCGATGGACATCTCAGGTCCAG
CTAAAGATAACAATGTATCGCGTTTCATTACTGTCTGCATTTTGTAGCGACACGAACAAA
ACGTCACTTGCAAGCAACAGAAAGTTAACTTTTTCATATGGCTGCATGCGGTTTGGGgCG
AGTCTTCAGTGCCTTTAAAGTAGATGAAATGGATTGATCTTGAGGAGAAATGCCATCAGG
tTtCGTTGGCAAACGttCAGGATTTTGTCAGTTTTGCTGTAGTCACATTTAGCAAGATGA
CGACACAGAAAATATGACGTATAGTACTGCAAAGGAAGGAGCTTATccttTtcGTAATTT
taattGATtaaGGTtTCAATGCaaGCTTCCATACAGCTTTCAACAGCACATTCAGTTTAA
AGCAGTATATATGTGAGAACAAAAGGGGTTTTCCCAAAATATTGGgTACCcAAATgggTC
ACAGCAGACCATAGCAAaCTTTATAAGTGcGCATCttttGACACATATTGAagTGCATAA
TTtttCTAATAAATTCTTTaaaata
>isotig00002  gene=isogroup00003  length=1914  numContigs=5
TGAATGAGAAAtGAAATTTAGCGAAGAAATCACCTTGTAAATTAAAAACTAAAATGGCTT
TCACACAAATTAaCAGTAAAtGgAGAATGTTTTTAAAGCAATATATGCAGTACAGCcATT
CATTGGAAAACAGTAAcAAAaTACATTTATCTTGTtcATTTTtACctCctGCAAaacTTA
cAaCcGTTAATTATGTAGATTGGATGGCACTAACAGGGTACTTGTCTTATCTGCCTATTG
GATAATGTGGcATTAATACTACTGTGTATGGGCACTGAGGCTGAGAGTGCAGTAAGTTtA
AAGGCATTGAAGACTCtCCCCGAaCcGCGtGCCGGGCTctGAAAAAGTtAaCTGCTCGCA
AaTtAcGTTTtCTtCTTGTCaCTaCAAAaTGCAGACATTaaTGAAACGTGATACCTTGTt
ATCTTTTATCTAGACCTGAGATGTCcAtCGCTGCTATgTACAcTGTGTTGTGGGTATTGA
CcgTAGCTGTATGTATtGACTGTACACTAGTGTCTAATtACCGACGGTAGCAAGCTGTGT
GTGTATTTTCTGGGATCaaTGGTGgTGTCTAACACTTCtGTTACACCtCAtTcGAAACTA
GGTCAGAtTAcCgGCATAGACGTTTCTTTGTGCcgAGTCtTCACAcccttttaaggagaa
gtattttatatcccattaaTAGAGAAAGAATTATGTTTCAATTGGTAGCATGCAACTTAA
AAtTTTGCAAACaTTAGATACAATCAAACAATAACAAGGTTCATTACAAGGttAAtCtac
TGCCCTTTATTtCACATTaGTCTGTCACATCAGAAGgTCACAGCTTtCAaTAaTTATACA
AACAAATtCCCTtGATGGgTGCTtGgTtAGATTCCTGCaatTTTCAAGTTTATCAATGTA
ATAAGTTCTGAATGTGGCAATGTGGaaGAAGCtTtGGGATAATCTGTGGATAAGACTGCC
AGACTATCAACAAGATTCCACATCCATGCAACTCCAACTGCTTCCTTCACCTCCTTGCAG
ATGTACCACATGTCCaaAAAAAAGTCAGCATTGGTTAATGTAATTAAAATCTGGCTTCCT
cCTGAGCTGGCAAATACACATGAATTGTCAAGTACAGAGGTCAGTGTGAAACCACTGAAA
GATCTTCTCAGCTTTCAAGAAAACAAAGACTTGAAGCCAAATTGACAGAGGCCACACTGA
TACCATTCCACTCTCATAAGATGAAGGTATCACACACACTTCATTTTGCTTCTGCGATGC
AGTGCCTGGTAGACTGTGAGGgTCACCCAATGGATgtTTTAaCAaCTGCCtGGTTtAtAG
AGCTCTGCAACAGATAATTCATCCTAaTGTCTAGTCGTCATCCTGTCATGGCCTTGAGCA
AGTTGAACCCACTTCAACACAAAGCAGCTATTGAATTCTTGTCTAGGTACTGTcAAATCC
ACATCACCATCATTGCttGGTTCCAGCTaCGcTGACCATGaTAAAAGAGTACAATGAGGG
TTTTTTAATTCACCCAACAGAGCTTGCATTCCAGTACCTTTGGGCAGCTGaaaaGATATT
CAGAAaTTGTTATATATGAGTGTGTTTGTATGCATGCAtATGtGTGATTTtCTtGCTTTA
CAGAACAGCTCCaTTTTGATAAGCTAtgTAAcgtGgAAACCTGCCAATCAaTGTTtgAAa
taGGAcaGgCTGAAACGATTCTTAAATGAAAAGCTTAAtgaCTTcTTgCAtttttaTACA
TCACTGTTCAGGtAaGGCCAGTAAGGgCAGTATgAaGAAtAaGTAACAATtAATAATTAT
CATTATGGCCATTTGCTGtcTGCATAAtAaCAAACTGAATGATGTCATCAGCCCTgTGCT
CAGTTGACAgAACTGACAAGTAGGCACACaaTGTCAGTGTGATCCATGAAACCT
>isotig00003  gene=isogroup00003  length=1917  numContigs=7
TAGCTGTGATCTAGTGGATCTGACTGGCCTTTTGATTATTTCAGCacGATTCTCAGACTA
CAGTTGTAAaCCTACTTCGACTACTACTACTActagtacTAACGGTGCAACGTTGTTATA
AGTTTGCCAAAGGTGAAACTTTAGCCTTAGGACtGTGTTTATTTTATTTGCAGTCGCATT
CgCCTAACTGTTTTCTGTTACTGGGTGCATTTAACTCACATTAATAGAGGATTTTtGACT
AGTtCcTAGAGAGTGGTGTTTCTGTTTTACCACCATGGCAAAAAAGGGAAaGCCTCGCCC
TGACCATAGGCCTCCTGCACACAACCCGCATTATGCTCATGATCCACCACCTTATTCACA
ACAGCAACCACCACTTCAACAGCAGAACTATGCACAACAAATGCATCATGGTGGAGGTGG
TGGAAATAGACAACATGCACGACcTAGACCTAGTCCACCTTCAGAAGTCAGTGACTGTGT
CAAGTACTCCCTTTTCTtGTATAACTGCATCTTTTGGGTAAGTATGCATTCCTCATGACT
GTTATGTATATGTACGTATTTTAGGTCATCCTGCAAGCAGGAaCTCGCGAAGAAGCcTCA
TtGGCTTATcAAAGCcGCAAGCTGACCGAAGTCAGTcTcTtAGTTTCATATTtAACGTCC
ATGATTATGAaTTgTCTATTCTCAACAACTcTGTAACTGGATGACATACATTAATCTTGG
AGTGACTCGAACAGGGGACCTTATGATTGGAAGGCACCGGCCTTAACTTAACCACTGAGC
TAACACTCCACATCTTTCAAATTATGTATATAATATATCTTTCAAGATATCTTTCAAATT
ATACTGATTTGTCTAGTAAGTACAGTACTGTATCACAAACAGTTCAAAACCGACAAAGTG
CTACACAAACGCAAAGGTTTAAGGTATGGTAGTGTTTGTCTGATGGTATACCTTATCTTT
TTGGTGATAAGAGCAAAAATGTTCTTTTAATGGTTAAAGTGTAAAGAGGATGTCTTTGTT
TTtCTGTgAAGTTTAGTTGTAACTTTCAGATACAaGaAAAaGTGAAATGTGCAATGTACT
GTAAGCTCTCAGAGTTACTCAGTCCTTTAGTTtGCtCTGTGAGATATATGCTGTGAGATA
TGcTtCAACAGTTCAATTTTCTAACTAAAATTTACATTGGTCATGCAATTTCTTTGTTCG
TTTGGTTTCTTGTTTTGTTGGTTAGGTTTTGGTGCTTTAAATTACGATGAGGATATATAA
CAGAGTGTGTTTTCaAACAGCTGGCTGTTATCTGCAGAATCTGGTCACAaCAAGTATACA
ACCCGCcCGCGTATGGACATATTAATATACCTTTCTCTCATGTGCACTAGAGTTTTTCAT
TTAGTTACCAAAAAAATCAGTTCTGTGACACATTTTTAGGTTAAAGGTTCAAGGTTGGAG
AATCCAATAATCATTATACGGTGTGAAGACTCGCGCAAAAAGAACGGCtATGCCgTAATC
TGACCTaGTTTCGAATGAGGTGTAACAGAAGTGTTAGACACCACCATCGATCCCAGAAAA
TACACACACAGCTTGCTACCgTCGGTAATTAGACACTAGTGTACAGTCAgTACATACAGC
TaCGGTCAATACCCAcaaaaCaGTGtACaTAGCAGCGaTGGACATcTCAGGTCCAGATAA
AGATAACAAGGTATCACGTTTCATTACTGTCTGCaTTTTGTAGCgACAaGAAGAAAACTt
CACTtGCAAGCAACGgAAAGTTAACTTTTtCAGAGCGCGGCACGCGGGTTGGGGCAAGTC
TTCCAAGCCTTTAAGTtGACAtcTTGCCTTTGGCTATCCAGGgTGACAAGATGATACTAG
CAGGTAgagtgactaattgagccctgtgtgagaaaccaatgcagaatctagcctagt
>isotig00004  gene=isogroup00003  length=1896  numContigs=6
TAGCTGTGATCTAGTGGATCTGACTGGCCTTTTGATTATTTCAGCacGATTCTCAGACTA
CAGTTGTAAaCCTACTTCGACTACTACTACTActagtacTAACGGTGCAACGTTGTTATA
AGTTTGCCAAAGGTGAAACTTTAGCCTTAGGACtGTGTTTATTTTATTTGCAGTCGCATT
CgCCTAACTGTTTTCTGTTACTGGGTGCATTTAACTCACATTAATAGAGGATTTTtGACT
AGTtCcTAGAGAGTGGTGTTTCTGTTTTACCACCATGGCAAAAAAGGGAAaGCCTCGCCC
TGACCATAGGCCTCCTGCACACAACCCGCATTATGCTCATGATCCACCACCTTATTCACA
ACAGCAACCACCACTTCAACAGCAGAACTATGCACAACAAATGCATCATGGTGGAGGTGG
TGGAAATAGACAACATGCACGACcTAGACCTAGTCCACCTTCAGAAGTCAGTGACTGTGT
CAAGTACTCCCTTTTCTtGTATAACTGCATCTTTTGGGTAAGTATGCATTCCTCATGACT
GTTATGTATATGTACGTATTTTAGGTCATCCTGCAAGCAGGAaCTCGCGAAGAAGCcTCA
TtGGCTTATcAAAGCcGCAAGCTGACCGAAGTCAGTcTcTtAGTTTCATATTtAACGTCC
ATGATTATGAaTTgTCTATTCTCAACAACTcTGTAACTGGATGACATACATTAATCTTGG
AGTGACTCGAACAGGGGACCTTATGATTGGAAGGCACCGGCCTTAACTTAACCACTGAGC
TAACACTCCACATCTTTCAAATTATGTATATAATATATCTTTCAAGATATCTTTCAAATT
ATACTGATTTGTCTAGTAAGTACAGTACTGTATCACAAACAGTTCAAAACCGACAAAGTG
CTACACAAACGCAAAGGTTTAAGGTATGGTAGTGTTTGTCTGATGGTATACCTTATCTTT
TTGGTGATAAGAGCAAAAATGTTCTTTTAATGGTTAAAGTGTAAAGAGGATGTCTTTGTT
TTtCTGTgAAGTTTAGTTGTAACTTTCAGATACAaGaAAAaGTGAAATGTGCAATGTACT
GTAAGCTCTCAGAGTTACTCAGTCCTTTAGTTtGCtCTGTGAGATATATGCTGTGAGATA
TGcTtCAACAGTTCAATTTTCTAACTAAAATTTACATTGGTCATGCAATTTCTTTGTTCG
TTTGGTTTCTTGTTTTGTTGGTTAGGTTTTGGTGCTTTAAATTACGATGAGGATATATAA
CAGAGTGTGTTTTCaAACAGCTGGCTGTTATCTGCAGAATCTGGTCACAaCAAGTATACA
ACCCGCcCGCGTATGGACATATTAATATACCTTTCTCTCATGTGCACTAGAGTTTTTCAT
TTAGTTACCAAAAAAATCAGTTCTGTGACACATTTTTAGGTTAAAGGTTCAAGGTTGGAG
AATCCAATAATCATTATACGGTGTGAAGACTCGCGCAAAAAGAACGGCtATGCCgTAATC
TGACCTaGTTTCGAATGAGGTGTAACAGAAGTGTTAGACACCACCATCGATCCCAGAAAA
TACACACACAGCTTGCTACCgTCGGTAATTAGACACTAGTGTACAGTCAgTACATACAGC
TaCGGTCAATACCCAcaaaaCaGTGtACaTAGCAGCGaTGGACATcTCAGGTCCAGATAA
AGATAACAAGGTATCACGTTTCATTACTGTCTGCaTTTTGTAGCgACAaGAAGAAAACTt
CACTtGCAAGCAACGgAAAGTTAACTTTTtCAGAGGGCAGCACTTGGTTTGGAGCGAATC
TTCAATGCCTTTAAGTCATCCTTTACTAGATGGAAGCTCTTCTTATGTAGTTTACTCttc
ATACTATCAAGACATTCTTAATGATATACTATGCTT
>isotig00005  gene=isogroup00003  length=1789  numContigs=6
ACATTCTTCAAGAGCTCTGCACCCACCAATCTAAAGTGACCAGCCAAGTGACTGACCTCA
GGGCACAGTTAGCAGCTTTGACCACAGGATGAGCTATGTAACAACTGAAtgaaTGGTGTT
CAtcGTTGATTGGGCAgTCAAAACAGCTGAATTTCTCTTGCGgAAGACATAAAGGCATTG
AAGACtcGCCcAAaccGtGTGcgcccTCTGAAAAaGTTAACTTTctGTTgCTTGCAaGTG
AAGTTTtcTtCTtGTCgCTACAAAATGCAGACAGTAaTgAAACGTGATACcTtGTtATCT
TTtATCTAgACctGAGATGtCcACGCTGCTATGTACACTGTGTTGTGGgTATTGACcGTA
GCTGTATGTATtGACTGTACACTAGTGTCTAATtACCGACGGTAGCAAGCTGTGTGTGTA
TTTTCTGGGATCaaTGGTGgTGTCTAACACTTCtGTTACACCtCAtTcGAAACTAGGTCA
GAtTAcCgGCATAGACGTTTCTTTGTGCcgAGTCtTCACAcccttttaaggagaagtatt
ttatatcccattaaTAGAGAAAGAATTATGTTTCAATTGGTAGCATGCAACTTAAAAtTT
TGCAAACaTTAGATACAATCAAACAATAACAAGGTTCATTACAAGGttAAtCtacTGCCC
TTTATTtCACATTaGTCTGTCACATCAGAAGgTCACAGCTTtCAaTAaTTATACAAACAA
ATtCCCTtGATGGgTGCTtGgTtAGATTCCTGCaatTTTCAAGTTTATCAATGTAATAAG
TTCTGAATGTGGCAATGTGGaaGAAGCtTtGGGATAATCTGTGGATAAGACTGCCAGACT
ATCAACAAGATTCCACATCCATGCAACTCCAACTGCTTCCTTCACCTCCTTGCAGATGTA
CCACATGTCCaaAAAAAAGTCAGCATTGGTTAATGTAATTAAAATCTGGCTTCCTcCTGA
GCTGGCAAATACACATGAATTGTCAAGTACAGAGGTCAGTGTGAAACCACTGAAAGATCT
TCTCAGCTTTCAAGAAAACAAAGACTTGAAGCCAAATTGACAGAGGCCACACTGATACCA
TTCCACTCTCATAAGATGAAGGTATCACACACACTTCATTTTGCTTCTGCGATGCAGTGC
CTGGTAGACTGTGAGGgTCACCCAATGGATgtTTTAaCAaCTGCCtGGTTtAtAGAGCTC
TGCAACAGATAATTCATCCTAaTGTCTAGTCGTCATCCTGTCATGGCCTTGAGCAAGTTG
AACCCACTTCAACACAAAGCAGCTATTGAATTCTTGTCTAGGTACTGTcAAATCCACATC
ACCATCATTGCttGGTTCCAGCTaCGcTGACCATGaTAAAAGAGTACAATGAGGGTTTTT
TAATTCACCCAACAGAGCTTGCATTCCAGTACCTTTGGGCAGCTGaaaaGATATTCAGAA
aTTGTTATATATGAGTGTGTTTGTATGCATGCAtATGtGTGATTTtCTtGCTTTACAGAA
CAGCTCCaTTTTGATAAGCTAtgTAAcgtGgAAACCTGCCAATCAaTGTTtgAAataGGA
caGgCTGAAACGATTCTTAAATGAAAAGCTTAAtgaCTTcTTgCAtttttaTACATCACT
GTTCAGGtAaGGCCAGTAAGGgCAGTATgAaGAAtAaGTAACAATtAATAATTATCATTA
TGGCCATTTGCTGtcTGCATAAtAaCAAACTGAATGATGTCATCAGCCCTgTGCTCAGTT
GACAgAACTGACAAGTAGGCACACaaTGTCAGTGTGATCCATGAAACCT
>isotig00006  gene=isogroup00003  length=1747  numContigs=6
AGTTAAAAGTTGAAAAATTGGTGACCATATTTTGACACTCTAGCATATTTGGGAGCTATA
TACTGATTTGGGTTTCACCATGCACAGATGAGGTATATACATAAGTTGAAAGCCTGCAGC
TCTATATTAAAGGCATTGAAGACtcGCCcAAaccgtgTGcgcccTCTGAAAAaGTTAACT
TTCcGTTgCTTGCAaGTGAAGTTTtcTtCTTGTCGCTACAAAATGCAGACAGTAATGAAA
CGTGATACcTtGTtATCTTTtATCTAgACcTGAGATGtCcACGCTGCTATGTACACTGTG
TTGTGGgTATTGACcGTAGCTGTATGTATtGACTGTACACTAGTGTCTAATtACCGACGG
TAGCAAGCTGTGTGTGTATTTTCTGGGATCaaTGGTGgTGTCTAACACTTCtGTTACACC
tCAtTcGAAACTAGGTCAGAtTAcCgGCATAGACGTTTCTTTGTGCcgAGTCtTCACAcc
cttttaaggagaagtattttatatcccattaaTAGAGAAAGAATTATGTTTCAATTGGTA
GCATGCAACTTAAAAtTTTGCAAACaTTAGATACAATCAAACAATAACAAGGTTCATTAC
AAGGttAAtCtacTGCCCTTTATTtCACATTaGTCTGTCACATCAGAAGgTCACAGCTTt
CAaTAaTTATACAAACAAATtCCCTtGATGGgTGCTtGgTtAGATTCCTGCaatTTTCAA
GTTTATCAATGTAATAAGTTCTGAATGTGGCAATGTGGaaGAAGCtTtGGGATAATCTGT
GGATAAGACTGCCAGACTATCAACAAGATTCCACATCCATGCAACTCCAACTGCTTCCTT
CACCTCCTTGCAGATGTACCACATGTCCaaAAAAAAGTCAGCATTGGTTAATGTAATTAA
AATCTGGCTTCCTcCTGAGCTGGCAAATACACATGAATTGTCAAGTACAGAGGTCAGTGT
GAAACCACTGAAAGATCTTCTCAGCTTTCAAGAAAACAAAGACTTGAAGCCAAATTGACA
GAGGCCACACTGATACCATTCCACTCTCATAAGATGAAGGTATCACACACACTTCATTTT
GCTTCTGCGATGCAGTGCCTGGTAGACTGTGAGGgTCACCCAATGGATgtTTTAaCAaCT
GCCtGGTTtAtAGAGCTCTGCAACAGATAATTCATCCTAaTGTCTAGTCGTCATCCTGTC
ATGGCCTTGAGCAAGTTGAACCCACTTCAACACAAAGCAGCTATTGAATTCTTGTCTAGG
TACTGTcAAATCCACATCACCATCATTGCttGGTTCCAGCTaCGcTGACCATGaTAAAAG
AGTACAATGAGGGTTTTTTAATTCACCCAACAGAGCTTGCATTCCAGTACCTTTGGGCAG
CTGaaaaGATATTCAGAAaTTGTTATATATGAGTGTGTTTGTATGCATGCAtATGtGTGA
TTTtCTtGCTTTACAGAACAGCTCCaTTTTGATAAGCTAtgTAAcgtGgAAACCTGCCAA
TCAaTGTTtgAAataGGAcaGgCTGAAACGATTCTTAAATGAAAAGCTTAAtgaCTTcTT
gCAtttttaTACATCACTGTTCAGGtAaGGCCAGTAAGGgCAGTATgAaGAAtAaGTAAC
AATtAATAATTATCATTATGGCCATTTGCTGtcTGCATAAtAaCAAACTGAATGATGTCA
TCAGCCCTgTGCTCAGTTGACAgAACTGACAAGTAGGCACACaaTGTCAGTGTGATCCAT
GAAACCT
>isotig00007  gene=isogroup00003  length=1749  numContigs=5
TGTGTGTGTGTGGTGCTTCCccTCTAGGGCTGTAAATTTCAAAGGAACCTTGCGCAAGAA
CAGtAGCTTGCGaCGTTTTTCAAaaCCAGAGGTTCTGAACTGAACTGTACTGACTACTGT
AGGGtacTTAAaGGCATTGAAGACTCGCCcAAaCCatgTGCCGCGctttGAAAAAGTTAA
CTTTCCGTTGCTTGCAAATGAcGTTTtcTtCTtGTCgCTACAAAATGCAGACAGTAaTgA
AACGTGATACcTtGTtATCTTTtATCTAgACctGAGATGtCcACGCTGCTATGTACACTG
TGTTGTGGgTATTGACcGTAGCTGTATGTATtGACTGTACACTAGTGTCTAATtACCGAC
GGTAGCAAGCTGTGTGTGTATTTTCTGGGATCaaTGGTGgTGTCTAACACTTCtGTTACA
CCtCAtTcGAAACTAGGTCAGAtTAcCgGCATAGACGTTTCTTTGTGCcgAGTCtTCACA
cccttttaaggagaagtattttatatcccattaaTAGAGAAAGAATTATGTTTCAATTGG
TAGCATGCAACTTAAAAtTTTGCAAACaTTAGATACAATCAAACAATAACAAGGTTCATT
ACAAGGttAAtCtacTGCCCTTTATTtCACATTaGTCTGTCACATCAGAAGgTCACAGCT
TtCAaTAaTTATACAAACAAATtCCCTtGATGGgTGCTtGgTtAGATTCCTGCaatTTTC
AAGTTTATCAATGTAATAAGTTCTGAATGTGGCAATGTGGaaGAAGCtTtGGGATAATCT
GTGGATAAGACTGCCAGACTATCAACAAGATTCCACATCCATGCAACTCCAACTGCTTCC
TTCACCTCCTTGCAGATGTACCACATGTCCaaAAAAAAGTCAGCATTGGTTAATGTAATT
AAAATCTGGCTTCCTcCTGAGCTGGCAAATACACATGAATTGTCAAGTACAGAGGTCAGT
GTGAAACCACTGAAAGATCTTCTCAGCTTTCAAGAAAACAAAGACTTGAAGCCAAATTGA
CAGAGGCCACACTGATACCATTCCACTCTCATAAGATGAAGGTATCACACACACTTCATT
TTGCTTCTGCGATGCAGTGCCTGGTAGACTGTGAGGgTCACCCAATGGATgtTTTAaCAa
CTGCCtGGTTtAtAGAGCTCTGCAACAGATAATTCATCCTAaTGTCTAGTCGTCATCCTG
TCATGGCCTTGAGCAAGTTGAACCCACTTCAACACAAAGCAGCTATTGAATTCTTGTCTA
GGTACTGTcAAATCCACATCACCATCATTGCttGGTTCCAGCTaCGcTGACCATGaTAAA
AGAGTACAATGAGGGTTTTTTAATTCACCCAACAGAGCTTGCATTCCAGTACCTTTGGGC
AGCTGaaaaGATATTCAGAAaTTGTTATATATGAGTGTGTTTGTATGCATGCAtATGtGT
GATTTtCTtGCTTTACAGAACAGCTCCaTTTTGATAAGCTAtgTAAcgtGgAAACCTGCC
AATCAaTGTTtgAAataGGAcaGgCTGAAACGATTCTTAAATGAAAAGCTTAAtgaCTTc
TTgCAtttttaTACATCACTGTTCAGGtAaGGCCAGTAAGGgCAGTATgAaGAAtAaGTA
ACAATtAATAATTATCATTATGGCCATTTGCTGtcTGCATAAtAaCAAACTGAATGATGT
CATCAGCCCTgTGCTCAGTTGACAgAACTGACAAGTAGGCACACaaTGTCAGTGTGATCC
ATGAAACCT
>isotig00008  gene=isogroup00003  length=1726  numContigs=6
AGGTTTCATGGATCACACTGACAtTGTGTGCCTACTTGTCAGTTcTGTCAACTGAGCAcA
GGGCTGATGACATCATTCAGTTTGttattATGCAggaCAGCAAATGGCCATAATGATAAT
TATTAaTTGTTACTtaTTCTtcATACTGCCcTTACTGGCCTtaCCTGAACAGTGATGTAt
caaaaTGcAAgAAGtcaTTAAGCTTTTCATTTAAGAATCGTTTCAGCctgTCCtaatTTt
cAAaCAtTGATTGGCAGGTTTCcacgTTAcaTAGCTTATCAAAAtGGAGCTGTTCTGTAA
AGCAAGaAAATCACaCATaTGCATGCATACAAACACACTCATATATAACAAtTTCTGAAT
ATCTtttCAGCTGCCCAAAGGTACTGGAATGCAAGCTCTGTTGGGTGAATTAAAAAaCCc
TCATTGTACTCTTTTATCATGGTCAGCGTAGCTGGAACCAGCAATGATGGTGATGTGGAT
TTGACAGTACCTAGACAAGAATTCAATAGCTGCTTTGTGTTGAAGTGGGTTCAACTTGCT
CAAGGCCATGACAGGATGACGACTAGACATtAGGATGAATTATCTGTTGCAGAGCTCTAT
AAaCCAGGCAGTtGTtAAAaCATCCATTGGGTGACCcTCACAGTCTACCAGGCACTGCAT
CGCAGAAGCAAAATGAAGTGTGTGTgATACCTTCATCTTATGAGAGTGGAATGGTATCAG
TGTGGCCTCTGTCAATTTGGCTTCAAGTCTTTGTTTTCTTGAAAGCTGAGAaGATCTTTC
AGTGGTTTCACACTGACCTCTGTACTTGACAATTCATGTGTATTTGCCAGCTCAGgAGGA
AGCCAGATTTTAATTACATTAACCAATGCTGACTTTTTTttGGACATGTGGTACATCTGC
AAGGAGGTGAAGGAAGCAGTTGGAGTTGCATGGATGTGGAATCTTGTTGATAGTCTGGCA
GTCTTATCCACAGATTATCCCAAAGCTTCTCCACATTGCCACATTCAGAACTTATTACAT
TGATAAACTTGAAAATtGCAGGAATCTAaCcAaGCACCcATCAaGGGAaTTTGTTTGTAT
AATtATtGAAaGCTGTGACcTTCTGATGTGACAGACTAATGTGAAaTAAAGGgCAgtaGa
TTaCCTTGTaaTGAACCttGTTATTGTTTGATTGTATCTAAtGTTTGCAaaTTTTAAGTT
GCATGCTACCAATTGAAACATAATTCTTTCTCTAttaatgggatataaaatacttctcct
taaaagggTGTgAaGACTcggCACAAAGAAACGTCtaTGCcGgtAaTCTGACCTAGTTTc
gAatGaGGTGTAACagAAGTgTtAGACACcACCAttGATCCcAGAAAATACACACACAGC
TTGCTACCGTCGGTAaTTAGACACTAGTGTACAGTCAaTACATACAGCTAcGgTCAATAC
CCACAaCACAgTGTAcATAGCAGCGaTGgACATCTCAGGTCTAGATAAAAGATAaCAAGG
TATCACGTTTCATtaCTGTCTGCATTTtGTAGCgaCAagAAGAAAAcgtCATTtGCAAGC
AaTGgAAAGTtAACTTTTTCaGAGCGcagCAcGCgggTTGGGGCAAGTCTTCCAAGCCTT
TAAGTtGACAtcTTGCCTTTGGCTATCCAGGgTGACAAGATGATACTAGCAGGTAgagtg
actaattgagccctgtgtgagaaaccaatgcagaatctagcctagt
>isotig00009  gene=isogroup00003  length=1827  numContigs=2
TAGCTGTGATCTAGTGGATCTGACTGGCCTTTTGATTATTTCAGCacGATTCTCAGACTA
CAGTTGTAAaCCTACTTCGACTACTACTACTActagtacTAACGGTGCAACGTTGTTATA
AGTTTGCCAAAGGTGAAACTTTAGCCTTAGGACtGTGTTTATTTTATTTGCAGTCGCATT
CgCCTAACTGTTTTCTGTTACTGGGTGCATTTAACTCACATTAATAGAGGATTTTtGACT
AGTtCcTAGAGAGTGGTGTTTCTGTTTTACCACCATGGCAAAAAAGGGAAaGCCTCGCCC
TGACCATAGGCCTCCTGCACACAACCCGCATTATGCTCATGATCCACCACCTTATTCACA
ACAGCAACCACCACTTCAACAGCAGAACTATGCACAACAAATGCATCATGGTGGAGGTGG
TGGAAATAGACAACATGCACGACcTAGACCTAGTCCACCTTCAGAAGTCAGTGACTGTGT
CAAGTACTCCCTTTTCTtGTATAACTGCATCTTTTGgaTTGtCGGCCTTttCTTTATtGC
AGCAGGTATCTGGgCATTTCACGATAGGGGTGTTTTTAATGAATTCCAGTCACTTAGTAC
CAATGAGGTCTCCTTTCTCACTGATCCTGTTATTTGGCTGTTCGTCCTCGGAGGTGTAGT
TTTCATGCTGGGAACCCTCGGATGTCTgGGGgCCCTCAGAGAAAaTATCTGCATGCTGAA
GTGTTTTAGCATAATCATGGGGCTTATACTGCTGCTGGAAATTGGAGGTGGATGTGCGAT
ATACTTCTATCGTGCACAGATTCAGGCACAGTTTCAAAAGTCCTTAACAGATGTGaCCAT
AACAGATTACAGAGAAAATGCTGATTTCCAGGATCTCATAGACGCATTACAATCCGGTCT
TTCTTGTTGTGGTGTCAATTCCTatGAAGACTGGGATAATAATATTTATTTCAACTGTAG
TGGTCCTGCCAATAACCCTGAAGCcttGTGGTGTGCCTTtCTCCTGTTGTATACCGGATC
AAGCAAGCGGAGTAGCCAACACCCAGTGCGGTTATGGAGTTCGTTCCCCCGAACAACAAA
ATACTTTCCACACAAAGATTTACACCACTGGCTGTGCGGATATGTTTACAATGTGGATTA
ATAGGTACCTATATTACATAGCAGGCATTGCTGGGGTCATTGTCTTGGTCGAGTtGTTTG
GATTCTGTTTTGCACATTCCCTCATCAACGACATCAAACGCCAAAAGGCCCGCTGGGCGC
ATCGATAATTCATTCCAGGATGTTGGTGgATGATGCTACTCAAGGGagAAGACTGACAGT
GCCTTTtGGTCAaTATCGTGTAGCATCAGGAAGGAGGTAGTACCTCCTCAACTAACCaTA
ACAGAATTTGTCCAGTTTGTAACATCGTCAAGAAATAAACAGACTTTTTTTACCATTAGG
ACgTGATAATACTACCACGTAACCTCTCAAAGCACAAAAAGCAAAAAGCAAATATCTCCT
TGTTTTAAAATTAGaagGTCTATCTCAGATAACAACCACAGAACATgTGGAGTTTTCCtT
TATGCTATCATAAAGATATAAATATATATAAAATTGAGGTAGcATCtTGGCTACCCACCA
AAATCATTTTTTTTCCAGTTTGaAACATCATGGAACATTTCAGAACAAAGATCATTTCAG
TCGTTACCACACTCAAGAgaTTGCTGTcGTCAaCaTTTtGtaGCTTTTtAAtGTCTTGAT
CTTCGTCGACATCGTCAATGTGTAAACTATTCTCGACGAGAGATTAGTGTCTAATACTGC
GGGTgATTTGATATAAATCTCACTTGG
>isotig00010  gene=isogroup00003  length=1650  numContigs=5
TGAATGAGAAAtGAAATTTAGCGAAGAAATCACCTTGTAAATTAAAAACTAAAATGGCTT
TCACACAAATTAaCAGTAAAtGgAGAATGTTTTTAAAGCAATATATGCAGTACAGCcATT
CATTGGAAAACAGTAAcAAAaTACATTTATCTTGTtcATTTTtACctCctGCAAaacTTA
cAaCcGTTAATTATGTAGATTGGATGGCACTAACAGGGTACTTGTCTTATCTGCCTATTG
GATAATGTGGcATTAATACTACTGTGTATGGGCACTGAGGCTGAGAGTGCAGTAAGTTtA
AAGGCATTGAAGACTCtCCCCGAaCcGCGtGCCGGGCTctGAAAAAGTtAaCTGCTCGCA
AaTtAcGTTTtCTtCTTGTCaCTaCAAAaTGCAGACATTaaTGAAACGTGATACCTTGTt
ATCTTTTATCTAGACCTGAGATGTCcAtCGCTGCTATgTACAcTGTGTTGTGGGTATTGA
CcgTAGCTGTATGTATtGACTGTACACTAGTGTCTAATtACCGACGGTAGCAAGCTGTGT
GTGTATTTTCTGGGATCaaTGGTGgTGTCTAACACTTCtGTTACACCtCAtTcGAAACTA
GGTCAGAtTAcCgGCATAGACGTTTCTTTGTGCcgAGTCtTCACAcccttttaaggagaa
gtattttatatcccattaaTAGAGAAAGAATTATGTTTCAATTGGTAGCATGCAACTTAA
AAtTTTGCAAACaTTAGATACAATCAAACAATAACAAGGTTCATTACAAGGttAAtCtac
TGCCCTTTATTtCACATTaGTCTGTCACATCAGAAGgTCACAGCTTtCAaTAaTTATACA
AACAAATtCCCTtGATGGgTGCTtGgTtAGATTCCTGCaatTTTCAAGTTTATCAATGTA
ATAAGTTCTGAATGTGGCAATGTGGaaGAAGCtTtGGGATAATCTGTGGATAAGACTGCC
AGACTATCAACAAGATTCCACATCCATGCAACTCCAACTGCTTCCTTCACCTCCTTGCAG
ATGTACCACATGTCCaaAAAAAAGTCAGCATTGGTTAATGTAATTAAAATCTGGCTTCCT
cCTGAGCTGGCAAATACACATGAATTGTCAAGTACAGAGGTCAGTGTGAAACCACTGAAA
GATCTTCTCAGCTTTCAAGAAAACAAAGACTTGAAGCCAAATTGACAGAGGCCACACTGA
TACCATTCCACTCTCATAAGATGAAGGTATCACACACACTTCATTTTGCTTCTGCGATGC
AGTGCCTGGTAGACTGTGAGGgTCACCCAATGGATgtTTTAaCAaCTGCCtGGTTtAtAG
AGCTCTGCAACAGATAATTCATCCTAaTGTCTAGTCGTCATCCTGTCATGGCCTTGAGCA
AGTTGAACCCACTTCAACACAAAGCAGCTATTGAATTCTTGTCTAGGTACTGTcAAATCC
ACATCACCATCATTGCttGGTTCCAGCTaCGcTGACCATGaTAAAAGAGTACAATGAGGG
TTTTTTAATTCACCCAACAGAGCTTGCATTCCAGTACCTTTGGGCAGCTGATATCCATTT
TGTTCCTCGTATgCCTGTCAAAATCTGACATTctGagTCGCTTCGTTTGTTCGCAACGAG
CACAGTGTGCAAAGctGCTATATATTGTCC
>isotig00011  gene=isogroup00003  length=1525  numContigs=6
ACATTCTTCAAGAGCTCTGCACCCACCAATCTAAAGTGACCAGCCAAGTGACTGACCTCA
GGGCACAGTTAGCAGCTTTGACCACAGGATGAGCTATGTAACAACTGAAtgaaTGGTGTT
CAtcGTTGATTGGGCAgTCAAAACAGCTGAATTTCTCTTGCGgAAGACATAAAGGCATTG
AAGACtcGCCcAAaccGtGTGcgcccTCTGAAAAaGTTAACTTTctGTTgCTTGCAaGTG
AAGTTTtcTtCTtGTCgCTACAAAATGCAGACAGTAaTgAAACGTGATACcTtGTtATCT
TTtATCTAgACctGAGATGtCcACGCTGCTATGTACACTGTGTTGTGGgTATTGACcGTA
GCTGTATGTATtGACTGTACACTAGTGTCTAATtACCGACGGTAGCAAGCTGTGTGTGTA
TTTTCTGGGATCaaTGGTGgTGTCTAACACTTCtGTTACACCtCAtTcGAAACTAGGTCA
GAtTAcCgGCATAGACGTTTCTTTGTGCcgAGTCtTCACAcccttttaaggagaagtatt
ttatatcccattaaTAGAGAAAGAATTATGTTTCAATTGGTAGCATGCAACTTAAAAtTT
TGCAAACaTTAGATACAATCAAACAATAACAAGGTTCATTACAAGGttAAtCtacTGCCC
TTTATTtCACATTaGTCTGTCACATCAGAAGgTCACAGCTTtCAaTAaTTATACAAACAA
ATtCCCTtGATGGgTGCTtGgTtAGATTCCTGCaatTTTCAAGTTTATCAATGTAATAAG
TTCTGAATGTGGCAATGTGGaaGAAGCtTtGGGATAATCTGTGGATAAGACTGCCAGACT
ATCAACAAGATTCCACATCCATGCAACTCCAACTGCTTCCTTCACCTCCTTGCAGATGTA
CCACATGTCCaaAAAAAAGTCAGCATTGGTTAATGTAATTAAAATCTGGCTTCCTcCTGA
GCTGGCAAATACACATGAATTGTCAAGTACAGAGGTCAGTGTGAAACCACTGAAAGATCT
TCTCAGCTTTCAAGAAAACAAAGACTTGAAGCCAAATTGACAGAGGCCACACTGATACCA
TTCCACTCTCATAAGATGAAGGTATCACACACACTTCATTTTGCTTCTGCGATGCAGTGC
CTGGTAGACTGTGAGGgTCACCCAATGGATgtTTTAaCAaCTGCCtGGTTtAtAGAGCTC
TGCAACAGATAATTCATCCTAaTGTCTAGTCGTCATCCTGTCATGGCCTTGAGCAAGTTG
AACCCACTTCAACACAAAGCAGCTATTGAATTCTTGTCTAGGTACTGTcAAATCCACATC
ACCATCATTGCttGGTTCCAGCTaCGcTGACCATGaTAAAAGAGTACAATGAGGGTTTTT
TAATTCACCCAACAGAGCTTGCATTCCAGTACCTTTGGGCAGCTGATATCCATTTTGTTC
CTCGTATgCCTGTCAAAATCTGACATTctGagTCGCTTCGTTTGTTCGCAACGAGCACAG
TGTGCAAAGctGCTATATATTGTCC
>isotig00012  gene=isogroup00003  length=1483  numContigs=6
AGTTAAAAGTTGAAAAATTGGTGACCATATTTTGACACTCTAGCATATTTGGGAGCTATA
TACTGATTTGGGTTTCACCATGCACAGATGAGGTATATACATAAGTTGAAAGCCTGCAGC
TCTATATTAAAGGCATTGAAGACtcGCCcAAaccgtgTGcgcccTCTGAAAAaGTTAACT
TTCcGTTgCTTGCAaGTGAAGTTTtcTtCTTGTCGCTACAAAATGCAGACAGTAATGAAA
CGTGATACcTtGTtATCTTTtATCTAgACcTGAGATGtCcACGCTGCTATGTACACTGTG
TTGTGGgTATTGACcGTAGCTGTATGTATtGACTGTACACTAGTGTCTAATtACCGACGG
TAGCAAGCTGTGTGTGTATTTTCTGGGATCaaTGGTGgTGTCTAACACTTCtGTTACACC
tCAtTcGAAACTAGGTCAGAtTAcCgGCATAGACGTTTCTTTGTGCcgAGTCtTCACAcc
cttttaaggagaagtattttatatcccattaaTAGAGAAAGAATTATGTTTCAATTGGTA
GCATGCAACTTAAAAtTTTGCAAACaTTAGATACAATCAAACAATAACAAGGTTCATTAC
AAGGttAAtCtacTGCCCTTTATTtCACATTaGTCTGTCACATCAGAAGgTCACAGCTTt
CAaTAaTTATACAAACAAATtCCCTtGATGGgTGCTtGgTtAGATTCCTGCaatTTTCAA
GTTTATCAATGTAATAAGTTCTGAATGTGGCAATGTGGaaGAAGCtTtGGGATAATCTGT
GGATAAGACTGCCAGACTATCAACAAGATTCCACATCCATGCAACTCCAACTGCTTCCTT
CACCTCCTTGCAGATGTACCACATGTCCaaAAAAAAGTCAGCATTGGTTAATGTAATTAA
AATCTGGCTTCCTcCTGAGCTGGCAAATACACATGAATTGTCAAGTACAGAGGTCAGTGT
GAAACCACTGAAAGATCTTCTCAGCTTTCAAGAAAACAAAGACTTGAAGCCAAATTGACA
GAGGCCACACTGATACCATTCCACTCTCATAAGATGAAGGTATCACACACACTTCATTTT
GCTTCTGCGATGCAGTGCCTGGTAGACTGTGAGGgTCACCCAATGGATgtTTTAaCAaCT
GCCtGGTTtAtAGAGCTCTGCAACAGATAATTCATCCTAaTGTCTAGTCGTCATCCTGTC
ATGGCCTTGAGCAAGTTGAACCCACTTCAACACAAAGCAGCTATTGAATTCTTGTCTAGG
TACTGTcAAATCCACATCACCATCATTGCttGGTTCCAGCTaCGcTGACCATGaTAAAAG
AGTACAATGAGGGTTTTTTAATTCACCCAACAGAGCTTGCATTCCAGTACCTTTGGGCAG
CTGATATCCATTTTGTTCCTCGTATgCCTGTCAAAATCTGACATTctGagTCGCTTCGTT
TGTTCGCAACGAGCACAGTGTGCAAAGctGCTATATATTGTCC
>isotig00013  gene=isogroup00003  length=1485  numContigs=5
TGTGTGTGTGTGGTGCTTCCccTCTAGGGCTGTAAATTTCAAAGGAACCTTGCGCAAGAA
CAGtAGCTTGCGaCGTTTTTCAAaaCCAGAGGTTCTGAACTGAACTGTACTGACTACTGT
AGGGtacTTAAaGGCATTGAAGACTCGCCcAAaCCatgTGCCGCGctttGAAAAAGTTAA
CTTTCCGTTGCTTGCAAATGAcGTTTtcTtCTtGTCgCTACAAAATGCAGACAGTAaTgA
AACGTGATACcTtGTtATCTTTtATCTAgACctGAGATGtCcACGCTGCTATGTACACTG
TGTTGTGGgTATTGACcGTAGCTGTATGTATtGACTGTACACTAGTGTCTAATtACCGAC
GGTAGCAAGCTGTGTGTGTATTTTCTGGGATCaaTGGTGgTGTCTAACACTTCtGTTACA
CCtCAtTcGAAACTAGGTCAGAtTAcCgGCATAGACGTTTCTTTGTGCcgAGTCtTCACA
cccttttaaggagaagtattttatatcccattaaTAGAGAAAGAATTATGTTTCAATTGG
TAGCATGCAACTTAAAAtTTTGCAAACaTTAGATACAATCAAACAATAACAAGGTTCATT
ACAAGGttAAtCtacTGCCCTTTATTtCACATTaGTCTGTCACATCAGAAGgTCACAGCT
TtCAaTAaTTATACAAACAAATtCCCTtGATGGgTGCTtGgTtAGATTCCTGCaatTTTC
AAGTTTATCAATGTAATAAGTTCTGAATGTGGCAATGTGGaaGAAGCtTtGGGATAATCT
GTGGATAAGACTGCCAGACTATCAACAAGATTCCACATCCATGCAACTCCAACTGCTTCC
TTCACCTCCTTGCAGATGTACCACATGTCCaaAAAAAAGTCAGCATTGGTTAATGTAATT
AAAATCTGGCTTCCTcCTGAGCTGGCAAATACACATGAATTGTCAAGTACAGAGGTCAGT
GTGAAACCACTGAAAGATCTTCTCAGCTTTCAAGAAAACAAAGACTTGAAGCCAAATTGA
CAGAGGCCACACTGATACCATTCCACTCTCATAAGATGAAGGTATCACACACACTTCATT
TTGCTTCTGCGATGCAGTGCCTGGTAGACTGTGAGGgTCACCCAATGGATgtTTTAaCAa
CTGCCtGGTTtAtAGAGCTCTGCAACAGATAATTCATCCTAaTGTCTAGTCGTCATCCTG
TCATGGCCTTGAGCAAGTTGAACCCACTTCAACACAAAGCAGCTATTGAATTCTTGTCTA
GGTACTGTcAAATCCACATCACCATCATTGCttGGTTCCAGCTaCGcTGACCATGaTAAA
AGAGTACAATGAGGGTTTTTTAATTCACCCAACAGAGCTTGCATTCCAGTACCTTTGGGC
AGCTGATATCCATTTTGTTCCTCGTATgCCTGTCAAAATCTGACATTctGagTCGCTTCG
TTTGTTCGCAACGAGCACAGTGTGCAAAGctGCTATATATTGTCC
>isotig00014  gene=isogroup00003  length=1459  numContigs=6
GGACAATATATAGCagCTTTGCACACTGTGCTCGTTGCGAACAAACGAAGCGActCagAA
TGTCAGATTTTGACAGGcATACGAGGAACAAAATGGATATCAGCTGCCCAAAGGTACTGG
AATGCAAGCTCTGTTGGGTGAATTAAAAAaCCcTCATTGTACTCTTTTATCATGGTCAGC
GTAGCTGGAACCAGCAATGATGGTGATGTGGATTTGACAGTACCTAGACAAGAATTCAAT
AGCTGCTTTGTGTTGAAGTGGGTTCAACTTGCTCAAGGCCATGACAGGATGACGACTAGA
CATtAGGATGAATTATCTGTTGCAGAGCTCTATAAaCCAGGCAGTtGTtAAAaCATCCAT
TGGGTGACCcTCACAGTCTACCAGGCACTGCATCGCAGAAGCAAAATGAAGTGTGTGTgA
TACCTTCATCTTATGAGAGTGGAATGGTATCAGTGTGGCCTCTGTCAATTTGGCTTCAAG
TCTTTGTTTTCTTGAAAGCTGAGAaGATCTTTCAGTGGTTTCACACTGACCTCTGTACTT
GACAATTCATGTGTATTTGCCAGCTCAGgAGGAAGCCAGATTTTAATTACATTAACCAAT
GCTGACTTTTTTttGGACATGTGGTACATCTGCAAGGAGGTGAAGGAAGCAGTTGGAGTT
GCATGGATGTGGAATCTTGTTGATAGTCTGGCAGTCTTATCCACAGATTATCCCAAAGCT
TCTCCACATTGCCACATTCAGAACTTATTACATTGATAAACTTGAAAATtGCAGGAATCT
AaCcAaGCACCcATCAaGGGAaTTTGTTTGTATAATtATtGAAaGCTGTGACcTTCTGAT
GTGACAGACTAATGTGAAaTAAAGGgCAgtaGaTTaCCTTGTaaTGAACCttGTTATTGT
TTGATTGTATCTAAtGTTTGCAaaTTTTAAGTTGCATGCTACCAATTGAAACATAATTCT
TTCTCTAttaatgggatataaaatacttctccttaaaagggTGTgAaGACTcggCACAAA
GAAACGTCtaTGCcGgtAaTCTGACCTAGTTTcgAatGaGGTGTAACagAAGTgTtAGAC
ACcACCAttGATCCcAGAAAATACACACACAGCTTGCTACCGTCGGTAaTTAGACACTAG
TGTACAGTCAaTACATACAGCTAcGgTCAATACCCACAaCACAgTGTAcATAGCAGCGaT
GgACATCTCAGGTCTAGATAAAAGATAaCAAGGTATCACGTTTCATtaCTGTCTGCATTT
tGTAGCgaCAagAAGAAAAcgtCATTtGCAAGCAaTGgAAAGTtAACTTTTTCaGAGCGc
agCAcGCgggTTGGGGCAAGTCTTCCAAGCCTTTAAGTtGACAtcTTGCCTTTGGCTATC
CAGGgTGACAAGATGATACTAGCAGGTAgagtgactaattgagccctgtgtgagaaacca
atgcagaatctagcctagt
>isotig00015  gene=isogroup00003  length=1138  numContigs=4
TGAATGAGAAAtGAAATTTAGCGAAGAAATCACCTTGTAAATTAAAAACTAAAATGGCTT
TCACACAAATTAaCAGTAAAtGgAGAATGTTTTTAAAGCAATATATGCAGTACAGCcATT
CATTGGAAAACAGTAAcAAAaTACATTTATCTTGTtcATTTTtACctCctGCAAaacTTA
cAaCcGTTAATTATGTAGATTGGATGGCACTAACAGGGTACTTGTCTTATCTGCCTATTG
GATAATGTGGcATTAATACTACTGTGTATGGGCACTGAGGCTGAGAGTGCAGTAAGTTtA
AAGGCATTGAAGACTCtCCCCGAaCcGCGtGCCGGGCTctGAAAAAGTtAaCTGCTCGCA
AaTtAcGTTTtCTtCTTGTCaCTaCAAAaTGCAGACATTaaTGAAACGTGATACCTTGTt
ATCTTTTATCTAGACCTGAGATGTCcAtCGCTGCTATgTACAcTGTGTTGTGGGTATTGA
CcgTAGCTGTATGTATtGACTGTACACTAGTGTCTAATtACCGACGGTAGCAAGCTGtGT
TTGTATTTTCtGGGATCGatGGCAGTGTCTAACACTTcTGTtACACCTCATtcGAAACTA
GGTCAGATTACCGGCATTAGACGTtCTTTTTGCgCGAGTCTTCACACCCTTTtAAAGctA
CTCCAtgCTGACAcACGtGgTTCCGGacTACAGAGCAATAAAAaGTAACATTCACTCCTT
GAagTtaCTCCATGCTGgCTGCCCTTAtaGATGTGGCaatGGAtaCGGACgAGAGACTTC
ACTTCTGTTGGTTGCaaaaTTCCATACACCATGGAAGCATGGAACTCACAAAACTAGtGT
TGTAgAGGGGGAGCATAGtctATGtAAATGTatGTTCTACGCCTCTGTCCCaGCTGGAAT
GGCCAGTTTATCTGCCACAATGAAGAATTGTTTGGGgTTCAATtCTGGtCcgaGAGATAG
GATGAAaGGCTGtcAATATTGTCCTTGTCTGCCCTGTGCTGCgCTCTCAATATCTGTGCC
CTcccTCGaacaCTGTTattCACTTCTTCGTGGAAACCTTTATTTGTAAGAAAAGTTCTT
AAAGACTCAGCCAttGCTAATTTATAACCTTTACTCTAGCTTAGACATACGGTCGTCT
>isotig00016  gene=isogroup00003  length=979  numContigs=5
CAGGAGCAATAAGTGTAAATGTCCaCACaTAAACTCAAaTGTCCAAAAAaaCATTCATGT
AaGCTtAaTTTtGCCAGAATGATCTGTTTGCAGACCCTtGgATACATATCTTTATCgtAC
AATTTATAATATAAATGGTTTATCAAGATGATGATACCTGtAcAATTGTCCatATATAAC
AAtAaCAGaTTTtCCTGACagTCTACTAtataaGTAGCAGTGGTTTGGACACAGATCGAT
AGTTtTAAAGGGTGTGAAGACTCGCGCAAAaAGAAAcGTCTAaTGCCGGTAaTCTGACCT
AGTTTCGAATGAGGTGTAACAGAAGTGTTAGACACCACCATCGATCCCAGAAAATACACA
CACAGCTTGCTACCgTCGGTAATTAGACACTAGTGTACAGTCAgTACATACAGCTGCAGT
CAACACCCACAGCACAGTGTACAAACGGTACAGCGATGGACATCTCAGGTCCAGCTAAAG
ATAACAATGTATCGCGTTTCATTACTGTCTGCATTTTGTAGCGACACGAACAAAACGTCA
CTTGCAAGCAACAGAAAGTTAACTTTTTCATATGGCTGCATGCGGTTTGGGgCGAGTCTT
CAGTGCCTTTAAAGTAGATGAAATGGATTGATCTTGAGGAGAAATGCCATCAGGtTtCGT
TGGCAAACGttCAGGATTTTGTCAGTTTTGCTGTAGTCACATTTAGCAAGATGACGACAC
AGAAAATATGACGTATAGTACTGCAAAGGAAGGAGCTTATccttTtcGTAATTTtaattG
ATtaaGGTtTCAATGCaaGCTTCCATACAGCTTTCAACAGCACATTCAGTTTAAAGCAGT
ATATATGTGAGAACAAAAGGGGTTTTCCCAAAATATTGGgTACCcAAATgggTCACAGCA
GACCATAGCAAaCTTTATAAGTGcGCATCttttGACACATATTGAagTGCATAATTtttC
TAATAAATTCTTTaaaata
>isotig00017  gene=isogroup00003  length=979  numContigs=5
tGCTGTAACttttaaaGCATTGTTcccTTGTTAGTATACGttttaaCtCTAGtaatttGA
GAtcccttATGTAAGGCTCTATGTGGTGTTGTAGTCTCATCATATGttcctttAACaaaG
aTCaacttttcaaagcACATGCTGTCAGTGAATATAAAACATTGTTGCCATGTTTAATGG
CTCATGTCAGTTTCATggCTTTGAAAGGCCCTCATGTAAGGCACTATGTGATGCTATagT
CTCATTAAAGGGTGTGAAGACTCGCGCAAAaAGAAAcGTCTAaTGCCGGTAaTCTGACCT
AGTTTCGAATGAGGTGTAACAGAAGTGTTAGACACCACCATCGATCCCAGAAAATACACA
CACAGCTTGCTACCgTCGGTAATTAGACACTAGTGTACAGTCAgTACATACAGCTGCAGT
CAACACCCACAGCACAGTGTACAAACGGTACAGCGATGGACATCTCAGGTCCAGCTAAAG
ATAACAATGTATCGCGTTTCATTACTGTCTGCATTTTGTAGCGACACGAACAAAACGTCA
CTTGCAAGCAACAGAAAGTTAACTTTTTCATATGGCTGCATGCGGTTTGGGgCGAGTCTT
CAGTGCCTTTAAAGTAGATGAAATGGATTGATCTTGAGGAGAAATGCCATCAGGtTtCGT
TGGCAAACGttCAGGATTTTGTCAGTTTTGCTGTAGTCACATTTAGCAAGATGACGACAC
AGAAAATATGACGTATAGTACTGCAAAGGAAGGAGCTTATccttTtcGTAATTTtaattG
ATtaaGGTtTCAATGCaaGCTTCCATACAGCTTTCAACAGCACATTCAGTTTAAAGCAGT
ATATATGTGAGAACAAAAGGGGTTTTCCCAAAATATTGGgTACCcAAATgggTCACAGCA
GACCATAGCAAaCTTTATAAGTGcGCATCttttGACACATATTGAagTGCATAATTtttC
TAATAAATTCTTTaaaata
>isotig00018  gene=isogroup00003  length=1022  numContigs=7
AGACGATATCATGCGTAATCATTCGCAATGGTATAACTGTCACCACTTATCAAACTGGTG
CATTACATAaaGTGAAATGCCTTGCTTTGGAGATAACTTGAGGAAAAGTATCTCCAGAGT
GAAAACCaTACATATTGTGGTGACACGTTGCTCAGTTTCttaCTACAATGACAAACTCAA
TGTAAATCTTAaTCAATTCATCAATTtCATGAAACTGACCAATCTTGTGAAGAGAGTAAA
GAACAAACATGACCTTTATTTCTCACTTCCcAAGgtCAtAATGTTATTATTTTAGTTATG
TTTAGAGCAGTATATTGAATTGGGATCAAACACATAtGAAACagAACTTTGTGTCGGTCT
ATCATTcaTGGCACACCAATCACAGAGTGCTCGGCTACATGTCTCAAGGTTCTCTAACAG
ACATCCCTGTATTCTCACCAATGAACAAATATCTCAGTAACTCATATcTGGCAAAACATA
TCATAACATATCTCCAGTAAGTTTTAAAaATGCTGcAACTTTGAATATGAcAATATGGAT
ATATTtCAACCaGaaGgTTAAAGGgtGTGAAGACTCGCGCAaAAAGAAaCGTCTaATgcG
GTAATctGACCTAGTTTCgAatgAGgTGTAACAGAAGTgTtAgaCACCACCATCGATCCC
AGAAAATACACACACaGCTTGCTACcGTCGgTAaTtAGACACTAGTGTACAGTcAaTAca
tCAGcTAtGGTCAATACCCaCAacACAGTGTACATAGCAGCGaTGGACATCTCAGgTCTA
GATAAAGATAACAAGGTATCACGTTTCATTACTGTCTGCaTTTTGTAGCgACAaGAAGAA
AACTtCACTtGCAAGCAACGgAAAGTTAACTTTTtCAGAGCGCGGCACGCGGGTTGGGGC
AAGTCTTCCAAGCCTTTAAGTtGACAtcTTGCCTTTGGCTATCCAGGgTGACAAGATGAT
ACTAGCAGGTAgagtgactaattgagccctgtgtgagaaaccaatgcagaatctagccta
gt
>isotig00019  gene=isogroup00003  length=1013  numContigs=5
ACATTCTTCAAGAGCTCTGCACCCACCAATCTAAAGTGACCAGCCAAGTGACTGACCTCA
GGGCACAGTTAGCAGCTTTGACCACAGGATGAGCTATGTAACAACTGAAtgaaTGGTGTT
CAtcGTTGATTGGGCAgTCAAAACAGCTGAATTTCTCTTGCGgAAGACATAAAGGCATTG
AAGACtcGCCcAAaccGtGTGcgcccTCTGAAAAaGTTAACTTTctGTTgCTTGCAaGTG
AAGTTTtcTtCTtGTCgCTACAAAATGCAGACAGTAaTgAAACGTGATACcTtGTtATCT
TTtATCTAgACctGAGATGtCcACGCTGCTATGTACACTGTGTTGTGGgTATTGACcGTA
GCTGTATGTATtGACTGTACACTAGTGTCTAATtACCGACGGTAGCAAGCTGtGTTTGTA
TTTTCtGGGATCGatGGCAGTGTCTAACACTTcTGTtACACCTCATtcGAAACTAGGTCA
GATTACCGGCATTAGACGTtCTTTTTGCgCGAGTCTTCACACCCTTTtAAAGctACTCCA
tgCTGACAcACGtGgTTCCGGacTACAGAGCAATAAAAaGTAACATTCACTCCTTGAagT
taCTCCATGCTGgCTGCCCTTAtaGATGTGGCaatGGAtaCGGACgAGAGACTTCACTTC
TGTTGGTTGCaaaaTTCCATACACCATGGAAGCATGGAACTCACAAAACTAGtGTTGTAg
AGGGGGAGCATAGtctATGtAAATGTatGTTCTACGCCTCTGTCCCaGCTGGAATGGCCA
GTTTATCTGCCACAATGAAGAATTGTTTGGGgTTCAATtCTGGtCcgaGAGATAGGATGA
AaGGCTGtcAATATTGTCCTTGTCTGCCCTGTGCTGCgCTCTCAATATCTGTGCCCTccc
TCGaacaCTGTTattCACTTCTTCGTGGAAACCTTTATTTGTAAGAAAAGTTCTTAAAGA
CTCAGCCAttGCTAATTTATAACCTTTACTCTAGCTTAGACATACGGTCGTCT
>isotig00020  gene=isogroup00003  length=945  numContigs=5
TCTATCTCTCTCattGAtAATATTGACATTACAAGTGCTTATTTAACCCGCccATGTTtT
ttGTtGcTtGTAATGCAaaCATCAGTTAGCACtCcAAATTtgTTCCCAGGAAACAAAGAA
CTCATTAGTAttCGGTACATACTTCATTTCTTTTGTTCGTTAGATATATTACAGCgTTGA
ATTCAATACGGGGTACTTGACCCTTCttATttAAAGGGTGTGAAGACTCGCGCAAAaAGA
AAcGTCTAaTGCCGGTAaTCTGACCTAGTTTCGAATGAGGTGTAACAGAAGTGTTAGACA
CCACCATCGATCCCAGAAAATACACACACAGCTTGCTACCgTCGGTAATTAGACACTAGT
GTACAGTCAgTACATACAGCTGCAGTCAACACCCACAGCACAGTGTACAAACGGTACAGC
GATGGACATCTCAGGTCCAGCTAAAGATAACAATGTATCGCGTTTCATTACTGTCTGCAT
TTTGTAGCGACACGAACAAAACGTCACTTGCAAGCAACAGAAAGTTAACTTTTTCATATG
GCTGCATGCGGTTTGGGgCGAGTCTTCAGTGCCTTTAAAGTAGATGAAATGGATTGATCT
TGAGGAGAAATGCCATCAGGtTtCGTTGGCAAACGttCAGGATTTTGTCAGTTTTGCTGT
AGTCACATTTAGCAAGATGACGACACAGAAAATATGACGTATAGTACTGCAAAGGAAGGA
GCTTATccttTtcGTAATTTtaattGATtaaGGTtTCAATGCaaGCTTCCATACAGCTTT
CAACAGCACATTCAGTTTAAAGCAGTATATATGTGAGAACAAAAGGGGTTTTCCCAAAAT
ATTGGgTACCcAAATgggTCACAGCAGACCATAGCAAaCTTTATAAGTGcGCATCttttG
ACACATATTGAagTGCATAATTtttCTAATAAATTCTTTaaaata
>isotig00021  gene=isogroup00003  length=1001  numContigs=6
AGACGATATCATGCGTAATCATTCGCAATGGTATAACTGTCACCACTTATCAAACTGGTG
CATTACATAaaGTGAAATGCCTTGCTTTGGAGATAACTTGAGGAAAAGTATCTCCAGAGT
GAAAACCaTACATATTGTGGTGACACGTTGCTCAGTTTCttaCTACAATGACAAACTCAA
TGTAAATCTTAaTCAATTCATCAATTtCATGAAACTGACCAATCTTGTGAAGAGAGTAAA
GAACAAACATGACCTTTATTTCTCACTTCCcAAGgtCAtAATGTTATTATTTTAGTTATG
TTTAGAGCAGTATATTGAATTGGGATCAAACACATAtGAAACagAACTTTGTGTCGGTCT
ATCATTcaTGGCACACCAATCACAGAGTGCTCGGCTACATGTCTCAAGGTTCTCTAACAG
ACATCCCTGTATTCTCACCAATGAACAAATATCTCAGTAACTCATATcTGGCAAAACATA
TCATAACATATCTCCAGTAAGTTTTAAAaATGCTGcAACTTTGAATATGAcAATATGGAT
ATATTtCAACCaGaaGgTTAAAGGgtGTGAAGACTCGCGCAaAAAGAAaCGTCTaATgcG
GTAATctGACCTAGTTTCgAatgAGgTGTAACAGAAGTgTtAgaCACCACCATCGATCCC
AGAAAATACACACACaGCTTGCTACcGTCGgTAaTtAGACACTAGTGTACAGTcAaTAca
tCAGcTAtGGTCAATACCCaCAacACAGTGTACATAGCAGCGaTGGACATCTCAGgTCTA
GATAAAGATAACAAGGTATCACGTTTCATTACTGTCTGCaTTTTGTAGCgACAaGAAGAA
AACTtCACTtGCAAGCAACGgAAAGTTAACTTTTtCAGAGGGCAGCACTTGGTTTGGAGC
GAATCTTCAATGCCTTTAAGTCATCCTTTACTAGATGGAAGCTCTTCTTATGTAGTTTAC
TCttcATACTATCAAGACATTCTTAATGATATACTATGCTT
>isotig00022  gene=isogroup00003  length=971  numContigs=5
AGTTAAAAGTTGAAAAATTGGTGACCATATTTTGACACTCTAGCATATTTGGGAGCTATA
TACTGATTTGGGTTTCACCATGCACAGATGAGGTATATACATAAGTTGAAAGCCTGCAGC
TCTATATTAAAGGCATTGAAGACtcGCCcAAaccgtgTGcgcccTCTGAAAAaGTTAACT
TTCcGTTgCTTGCAaGTGAAGTTTtcTtCTTGTCGCTACAAAATGCAGACAGTAATGAAA
CGTGATACcTtGTtATCTTTtATCTAgACcTGAGATGtCcACGCTGCTATGTACACTGTG
TTGTGGgTATTGACcGTAGCTGTATGTATtGACTGTACACTAGTGTCTAATtACCGACGG
TAGCAAGCTGtGTTTGTATTTTCtGGGATCGatGGCAGTGTCTAACACTTcTGTtACACC
TCATtcGAAACTAGGTCAGATTACCGGCATTAGACGTtCTTTTTGCgCGAGTCTTCACAC
CCTTTtAAAGctACTCCAtgCTGACAcACGtGgTTCCGGacTACAGAGCAATAAAAaGTA
ACATTCACTCCTTGAagTtaCTCCATGCTGgCTGCCCTTAtaGATGTGGCaatGGAtaCG
GACgAGAGACTTCACTTCTGTTGGTTGCaaaaTTCCATACACCATGGAAGCATGGAACTC
ACAAAACTAGtGTTGTAgAGGGGGAGCATAGtctATGtAAATGTatGTTCTACGCCTCTG
TCCCaGCTGGAATGGCCAGTTTATCTGCCACAATGAAGAATTGTTTGGGgTTCAATtCTG
GtCcgaGAGATAGGATGAAaGGCTGtcAATATTGTCCTTGTCTGCCCTGTGCTGCgCTCT
CAATATCTGTGCCCTcccTCGaacaCTGTTattCACTTCTTCGTGGAAACCTTTATTTGT
AAGAAAAGTTCTTAAAGACTCAGCCAttGCTAATTTATAACCTTTACTCTAGCTTAGACA
TACGGTCGTCT
>isotig00023  gene=isogroup00003  length=973  numContigs=4
TGTGTGTGTGTGGTGCTTCCccTCTAGGGCTGTAAATTTCAAAGGAACCTTGCGCAAGAA
CAGtAGCTTGCGaCGTTTTTCAAaaCCAGAGGTTCTGAACTGAACTGTACTGACTACTGT
AGGGtacTTAAaGGCATTGAAGACTCGCCcAAaCCatgTGCCGCGctttGAAAAAGTTAA
CTTTCCGTTGCTTGCAAATGAcGTTTtcTtCTtGTCgCTACAAAATGCAGACAGTAaTgA
AACGTGATACcTtGTtATCTTTtATCTAgACctGAGATGtCcACGCTGCTATGTACACTG
TGTTGTGGgTATTGACcGTAGCTGTATGTATtGACTGTACACTAGTGTCTAATtACCGAC
GGTAGCAAGCTGtGTTTGTATTTTCtGGGATCGatGGCAGTGTCTAACACTTcTGTtACA
CCTCATtcGAAACTAGGTCAGATTACCGGCATTAGACGTtCTTTTTGCgCGAGTCTTCAC
ACCCTTTtAAAGctACTCCAtgCTGACAcACGtGgTTCCGGacTACAGAGCAATAAAAaG
TAACATTCACTCCTTGAagTtaCTCCATGCTGgCTGCCCTTAtaGATGTGGCaatGGAta
CGGACgAGAGACTTCACTTCTGTTGGTTGCaaaaTTCCATACACCATGGAAGCATGGAAC
TCACAAAACTAGtGTTGTAgAGGGGGAGCATAGtctATGtAAATGTatGTTCTACGCCTC
TGTCCCaGCTGGAATGGCCAGTTTATCTGCCACAATGAAGAATTGTTTGGGgTTCAATtC
TGGtCcgaGAGATAGGATGAAaGGCTGtcAATATTGTCCTTGTCTGCCCTGTGCTGCgCT
CTCAATATCTGTGCCCTcccTCGaacaCTGTTattCACTTCTTCGTGGAAACCTTTATTT
GTAAGAAAAGTTCTTAAAGACTCAGCCAttGCTAATTTATAACCTTTACTCTAGCTTAGA
CATACGGTCGTCT
>isotig00024  gene=isogroup00003  length=952  numContigs=5
actaggctagattctgcattggtttctcacacagggctcaattagtcactcTACCTGCTA
GTATCATCTTGTCACCcTGGATAGCCAAAGGCAAggaTGTCaACTTAAAGGCTTGGAAGA
CTTGCCCCAAcccGCgTGctgCGCTCtGAAAAAGTTAaCTTTCcATtGCTTGCAAaTGac
gTTTTCTTcTtGtcGCTACAAAATGCAGACAGtAaTGAAACGTGATACCTTGTtATCTTT
TATCTAGACCTGAGATGTCcAtCGCTGCTATgTACAcTGTGTTGTGGGTATTGACcgTAG
CTGTATGTATtGACTGTACACTAGTGTCTAATtACCGACGGTAGCAAGCTGtGTTTGTAT
TTTCtGGGATCGatGGCAGTGTCTAACACTTcTGTtACACCTCATtcGAAACTAGGTCAG
ATTACCGGCATTAGACGTtCTTTTTGCgCGAGTCTTCACACCCTTTtAAAGctACTCCAt
gCTGACAcACGtGgTTCCGGacTACAGAGCAATAAAAaGTAACATTCACTCCTTGAagTt
aCTCCATGCTGgCTGCCCTTAtaGATGTGGCaatGGAtaCGGACgAGAGACTTCACTTCT
GTTGGTTGCaaaaTTCCATACACCATGGAAGCATGGAACTCACAAAACTAGtGTTGTAgA
GGGGGAGCATAGtctATGtAAATGTatGTTCTACGCCTCTGTCCCaGCTGGAATGGCCAG
TTTATCTGCCACAATGAAGAATTGTTTGGGgTTCAATtCTGGtCcgaGAGATAGGATGAA
aGGCTGtcAATATTGTCCTTGTCTGCCCTGTGCTGCgCTCTCAATATCTGTGCCCTcccT
CGaacaCTGTTattCACTTCTTCGTGGAAACCTTTATTTGTAAGAAAAGTTCTTAAAGAC
TCAGCCAttGCTAATTTATAACCTTTACTCTAGCTTAGACATACGGTCGTCT
>isotig00025  gene=isogroup00003  length=889  numContigs=4
AGACGATATCATGCGTAATCATTCGCAATGGTATAACTGTCACCACTTATCAAACTGGTG
CATTACATAaaGTGAAATGCCTTGCTTTGGAGATAACTTGAGGAAAAGTATCTCCAGAGT
GAAAACCaTACATATTGTGGTGACACGTTGCTCAGTTTCttaCTACAATGACAAACTCAA
TGTAAATCTTAaTCAATTCATCAATTtCATGAAACTGACCAATCTTGTGAAGAGAGTAAA
GAACAAACATGACCTTTATTTCTCACTTCCcAAGgtCAtAATGTTATTATTTTAGTTATG
TTTAGAGCAGTATATTGAATTGGGATCAAACACATAtGAAACagAACTTTGTGTCGGTCT
ATCATTcaTGGCACACCAATCACAGAGTGCTCGGCTACATGTCTCAAGGTTCTCTAACAG
ACATCCCTGTATTCTCACCAATGAACAAATATCTCAGTAACTCATATcTGGCAAAACATA
TCATAACATATCTCCAGTAAGTTTTAAAaATGCTGcAACTTTGAATATGAcAATATGGAT
ATATTtCAACCaGaaGgTTAAAGGgtGTGAAGACTCGCGCAaAAAGAAaCGTCTaATgcG
GTAATctGACCTAGTTTCgAatgAGgTGTAACAGAAGTgTtAgaCACCACCATCGATCCC
AGAAAATACACACACaGCTTGCTACcGTCGgTAaTtAGACACTAGTGTACAGTcACTACA
TACaACTGCGGTCAATACCCACAGAACAGTATACAAACgaTACAGTGATGGACATCTCAG
GTCCAGCTAAAAATAACAATTAAGGTATCACGTTTCATTACAGTCTGCATTTTGTAGCGA
CATGAACAAAACGTCACTTGAAAGCAACAGAAAGTTAACTTTTTCAGAT
>isotig00026  gene=isogroup00003  length=713  numContigs=7
actaggctagattctgcattggtttctcacacagggctcaattagtcactcTACCTGCTA
GTATCATCTTGTCACCcTGGATAGCCAAAGGCAAggaTGTCaACTTAAAGGCTTGGAAGA
CTTGCCCCAACCCGCGTGCCGCGCTCTGAAAAaGTTAACTTTCcGTTGCTTGCAaGTGAa
GTTTTCTTCTtGTcGCTACAAAATGCAGACAGTAATGAAACGTGATACCTTGTTATCTTT
tATCTGGACCTGAgATGTCCAtCGCTGCTAtGTaCACtgttttGTGGGTATTGACCGtAG
CTGTATGTACTGACTGTACACTAGTGTCTAATTACCGAcGGTAGCAAGCTGTGTGTGTAT
TTTCTGGGATCGATGGTGGTGTCTAACACTTCTGTTACACCTCATTCGAAaCTAGGtCAG
ATTACCGGCATtAGACgTTTCTTTtTGCgCGAGTCTTCACACCCTTTAAAACTATCGATC
TGTGTCCAAACCACTGCTACttAtATAGTAGActtGTCAGGaAAAtCTGTTaTTGTTATA
TatGGACAATTgTaCAGGTATCATCATCTTGATAAACCATTTATATTATAAATTGTacGA
TAAAGATATGTATCcAaGGGTCTGCAAACAGATCATTCTGGCAAAaTtAaGCTTACATGA
ATGttttttGGACATTtGAGTTTAtGTGTGGACATTTACACTTATTGCTCCTG
>isotig00027  gene=isogroup00003  length=711  numContigs=7
tGCTGTAACttttaaaGCATTGTTcccTTGTTAGTATACGttttaaCtCTAGtaatttGA
GAtcccttATGTAAGGCTCTATGTGGTGTTGTAGTCTCATCATATGttcctttAACaaaG
aTCaacttttcaaagcACATGCTGTCAGTGAATATAAAACATTGTTGCCATGTTTAATGG
CTCATGTCAGTTTCATggCTTTGAAAGGCCCTCATGTAAGGCACTATGTGATGCTATagT
CTCATTAAAGGGTGTGAAGACTCGCGCAAAaAGAAAcGTCTAaTGCCGGTAaTCTGACCT
AGTTTCGAATGAGGTGTAACAGAAGTGTTAGACACCACCATCGATCCCAGAAAATACACA
CACAGCTTGCTACCgTCGGTAATTAGACACTAGTGTACAGTCAgTACATACAGCTaCGGT
CAATACCCAcaaaaCaGTGtACaTAGCAGCGaTGGACATcTCAGGTCCAGATAAAGATAA
CAAGGTATCACGTTTCATTACTGTCTGCaTTTTGTAGCgACAaGAAGAAAACTtCACTtG
CAAGCAACGgAAAGTTAACTTTTtCAGAGCGCGGCACGCGGGTTGGGGCAAGTCTTCCAA
GCCTTTAAGTtGACAtcTTGCCTTTGGCTATCCAGGgTGACAAGATGATACTAGCAGGTA
gagtgactaattgagccctgtgtgagaaaccaatgcagaatctagcctagt
>isotig00028  gene=isogroup00003  length=690  numContigs=6
CAGGAGCAATAAGTGTAAATGTCCaCACaTAAACTCAAaTGTCCAAAAAaaCATTCATGT
AaGCTtAaTTTtGCCAGAATGATCTGTTTGCAGACCCTtGgATACATATCTTTATCgtAC
AATTTATAATATAAATGGTTTATCAAGATGATGATACCTGtAcAATTGTCCatATATAAC
AAtAaCAGaTTTtCCTGACagTCTACTAtataaGTAGCAGTGGTTTGGACACAGATCGAT
AGTTtTAAAGGGTGTGAAGACTCGCGCAAAaAGAAAcGTCTAaTGCCGGTAaTCTGACCT
AGTTTCGAATGAGGTGTAACAGAAGTGTTAGACACCACCATCGATCCCAGAAAATACACA
CACAGCTTGCTACCgTCGGTAATTAGACACTAGTGTACAGTCAgTACATACAGCTaCGGT
CAATACCCAcaaaaCaGTGtACaTAGCAGCGaTGGACATcTCAGGTCCAGATAAAGATAA
CAAGGTATCACGTTTCATTACTGTCTGCaTTTTGTAGCgACAaGAAGAAAACTtCACTtG
CAAGCAACGgAAAGTTAACTTTTtCAGAGGGCAGCACTTGGTTTGGAGCGAATCTTCAAT
GCCTTTAAGTCATCCTTTACTAGATGGAAGCTCTTCTTATGTAGTTTACTCttcATACTA
TCAAGACATTCTTAATGATATACTATGCTT
>isotig00029  gene=isogroup00003  length=690  numContigs=6
tGCTGTAACttttaaaGCATTGTTcccTTGTTAGTATACGttttaaCtCTAGtaatttGA
GAtcccttATGTAAGGCTCTATGTGGTGTTGTAGTCTCATCATATGttcctttAACaaaG
aTCaacttttcaaagcACATGCTGTCAGTGAATATAAAACATTGTTGCCATGTTTAATGG
CTCATGTCAGTTTCATggCTTTGAAAGGCCCTCATGTAAGGCACTATGTGATGCTATagT
CTCATTAAAGGGTGTGAAGACTCGCGCAAAaAGAAAcGTCTAaTGCCGGTAaTCTGACCT
AGTTTCGAATGAGGTGTAACAGAAGTGTTAGACACCACCATCGATCCCAGAAAATACACA
CACAGCTTGCTACCgTCGGTAATTAGACACTAGTGTACAGTCAgTACATACAGCTaCGGT
CAATACCCAcaaaaCaGTGtACaTAGCAGCGaTGGACATcTCAGGTCCAGATAAAGATAA
CAAGGTATCACGTTTCATTACTGTCTGCaTTTTGTAGCgACAaGAAGAAAACTtCACTtG
CAAGCAACGgAAAGTTAACTTTTtCAGAGGGCAGCACTTGGTTTGGAGCGAATCTTCAAT
GCCTTTAAGTCATCCTTTACTAGATGGAAGCTCTTCTTATGTAGTTTACTCttcATACTA
TCAAGACATTCTTAATGATATACTATGCTT
>isotig00030  gene=isogroup00003  length=677  numContigs=7
TCTATCTCTCTCattGAtAATATTGACATTACAAGTGCTTATTTAACCCGCccATGTTtT
ttGTtGcTtGTAATGCAaaCATCAGTTAGCACtCcAAATTtgTTCCCAGGAAACAAAGAA
CTCATTAGTAttCGGTACATACTTCATTTCTTTTGTTCGTTAGATATATTACAGCgTTGA
ATTCAATACGGGGTACTTGACCCTTCttATttAAAGGGTGTGAAGACTCGCGCAAAaAGA
AAcGTCTAaTGCCGGTAaTCTGACCTAGTTTCGAATGAGGTGTAACAGAAGTGTTAGACA
CCACCATCGATCCCAGAAAATACACACACAGCTTGCTACCgTCGGTAATTAGACACTAGT
GTACAGTCAgTACATACAGCTaCGGTCAATACCCAcaaaaCaGTGtACaTAGCAGCGaTG
GACATcTCAGGTCCAGATAAAGATAACAAGGTATCACGTTTCATTACTGTCTGCaTTTTG
TAGCgACAaGAAGAAAACTtCACTtGCAAGCAACGgAAAGTTAACTTTTtCAGAGCGCGG
CACGCGGGTTGGGGCAAGTCTTCCAAGCCTTTAAGTtGACAtcTTGCCTTTGGCTATCCA
GGgTGACAAGATGATACTAGCAGGTAgagtgactaattgagccctgtgtgagaaaccaat
gcagaatctagcctagt
>isotig00031  gene=isogroup00003  length=656  numContigs=6
TCTATCTCTCTCattGAtAATATTGACATTACAAGTGCTTATTTAACCCGCccATGTTtT
ttGTtGcTtGTAATGCAaaCATCAGTTAGCACtCcAAATTtgTTCCCAGGAAACAAAGAA
CTCATTAGTAttCGGTACATACTTCATTTCTTTTGTTCGTTAGATATATTACAGCgTTGA
ATTCAATACGGGGTACTTGACCCTTCttATttAAAGGGTGTGAAGACTCGCGCAAAaAGA
AAcGTCTAaTGCCGGTAaTCTGACCTAGTTTCGAATGAGGTGTAACAGAAGTGTTAGACA
CCACCATCGATCCCAGAAAATACACACACAGCTTGCTACCgTCGGTAATTAGACACTAGT
GTACAGTCAgTACATACAGCTaCGGTCAATACCCAcaaaaCaGTGtACaTAGCAGCGaTG
GACATcTCAGGTCCAGATAAAGATAACAAGGTATCACGTTTCATTACTGTCTGCaTTTTG
TAGCgACAaGAAGAAAACTtCACTtGCAAGCAACGgAAAGTTAACTTTTtCAGAGGGCAG
CACTTGGTTTGGAGCGAATCTTCAATGCCTTTAAGTCATCCTTTACTAGATGGAAGCTCT
TCTTATGTAGTTTACTCttcATACTATCAAGACATTCTTAATGATATACTATGCTT
>isotig00032  gene=isogroup00003  length=658  numContigs=4
TGAATGAGAAAtGAAATTTAGCGAAGAAATCACCTTGTAAATTAAAAACTAAAATGGCTT
TCACACAAATTAaCAGTAAAtGgAGAATGTTTTTAAAGCAATATATGCAGTACAGCcATT
CATTGGAAAACAGTAAcAAAaTACATTTATCTTGTtcATTTTtACctCctGCAAaacTTA
cAaCcGTTAATTATGTAGATTGGATGGCACTAACAGGGTACTTGTCTTATCTGCCTATTG
GATAATGTGGcATTAATACTACTGTGTATGGGCACTGAGGCTGAGAGTGCAGTAAGTTtA
AAGGCATTGAAGACTCtCCCCGAaCcGCGtGCCGGGCTctGAAAAAGTtAaCTGCTCGCA
AaTtAcGTTTtCTtCTTGTCaCTaCAAAaTGCAGACATTaaTGAAACGTGATACCTTGTt
ATCTTTTATCTAGACCTGAGATGTCcAtCGCTGCTATgTACAcTGTGTTGTGGGTATTGA
CcgTAGCTGTATGTATtGACTGTACACTAGTGTCTAATtACCGACGGTAGCAAgttgcTG
TGTGTGtaTtTTCTGGcATCGATgTGGTGTCTAAcACTTCTGTTACACCTCATTCGaaaC
TAGGTCAGAGTACCGGCATGAGACAtttCtttGTGCGCGAGTCTTCACAccctttGAA
>isotig00033  gene=isogroup00003  length=654  numContigs=6
actaggctagattctgcattggtttctcacacagggctcaattagtcactcTACCTGCTA
GTATCATCTTGTCACCcTGGATAGCCAAAGGCAAggaTGTCaACTTAAAGGCTTGGAAGA
CTTGCCCCAACCCGCGTGCCGCGCTCTGAAAAaGTTAACTTTCcGTTGCTTGCAaGTGAa
GTTTTCTTCTtGTcGCTACAAAATGCAGACAGTAATGAAACGTGATACCTTGTTATCTTT
tATCTAGACcTGAGATGTCCAtCGCTGCTATGTACACTGTgTtGtGGGTATTGACCaTAg
CTGatgTATtGACTGTACACTAGTGTCTAaTtACcGACGgTAGCAAGCTGTGTGTGTATT
TTgTGGGATCGATGGTGGTGTCTAACACTTCTGTTACACCTTATTCGaACTAGGTCAGAT
TACCGGCATGAGACGTTTCTTTgTGCGCgaGTCTTcACACCCTTTAaGGGTGGTATGAAT
TTTGAGTTTTGACCAGAACTGAGTGACCATCGTTATTTGGCTTTTGTAGTATATCAGGGG
TCAaTACTAGCAagCTAGAAATTCCAGCAGTGGGAATTAACCATTGcGCAAGGAAGTTGG
TTAGAAAAGGACCATGTAAAAAATAAGAAGGCAAACATGAGTAAAGTATCATTC
>isotig00034  gene=isogroup00003  length=618  numContigs=7
TTAATGTGGTGTTCACTACTTTAGCTtGAATCCTGAAGAGAATAGAAACATTCAAGTTAA
GCGGGATCCCAGACTGAGAGCAACCTCTCTGGATCCTCGTAACGTGGATAGTCACGAAGG
TGTACGTGCGCATACAACTACGACTGATAaaGgTTAAAGGgtGTGAAGACTCGCGCAaAA
AGAAaCGTCTaATgcGGTAATctGACCTAGTTTCgAatgAGgTGTAACAGAAGTgTtAga
CACCACCATCGATCCCAGAAAATACACACACaGCTTGCTACcGTCGgTAaTtAGACACTA
GTGTACAGTcAaTAcatCAGcTAtGGTCAATACCCaCAacACAGTGTACATAGCAGCGaT
GGACATCTCAGgTCTAGATAAAGATAACAAGGTATCACGTTTCATTACTGTCTGCaTTTT
GTAGCgACAaGAAGAAAACTtCACTtGCAAGCAACGgAAAGTTAACTTTTtCAGAGCGCG
GCACGCGGGTTGGGGCAAGTCTTCCAAGCCTTTAAGTtGACAtcTTGCCTTTGGCTATCC
AGGgTGACAAGATGATACTAGCAGGTAgagtgactaattgagccctgtgtgagaaaccaa
tgcagaatctagcctagt
>isotig00035  gene=isogroup00003  length=631  numContigs=5
GAATGATACTTTACTCATGTTTGCCTTCTTATTTTTTACATGGTCCTTTTCTAACCAACT
TCCTTGCgCAATGGTTAATTCCCACTGCTGGAATTTCTAGcTtGCTAGTATtGACCCCTG
ATATACTACAAAAGCCAAATAACGATGGTCACTCAGTTCTGGTCAAAACTCAAAATTCAT
ACCACCCTtAAAGGGTGTgAAGACtcGCGCAcAAAGAAACGTCTCATGCCGGTAATCTGA
CCTAGttCGAATAaGGTGTAACAGAAGTGTTAGACACcACCATCGATCCCAcAAAATACA
CACACaGCTTGCTACcGTCGgTAaTtAGACACTAGTGTACAGTcAaTAcatCAGcTAtGG
TCAATACCCaCAacACAGTGTACATAGCAGCGaTGGACATCTCAGgTCTAGATAAAGATA
ACAAGGTATCACGTTTCATTACTGTCTGCaTTTTGTAGCgACAaGAAGAAAACTtCACTt
GCAAGCAACGgAAAGTTAACTTTTtCAGAGGGCAGCACTTGGTTTGGAGCGAATCTTCAA
TGCCTTTAAGTCATCCTTTACTAGATGGAAGCTCTTCTTATGTAGTTTACTCttcATACT
ATCAAGACATTCTTAATGATATACTATGCTT
>isotig00036  gene=isogroup00003  length=597  numContigs=6
TTAATGTGGTGTTCACTACTTTAGCTtGAATCCTGAAGAGAATAGAAACATTCAAGTTAA
GCGGGATCCCAGACTGAGAGCAACCTCTCTGGATCCTCGTAACGTGGATAGTCACGAAGG
TGTACGTGCGCATACAACTACGACTGATAaaGgTTAAAGGgtGTGAAGACTCGCGCAaAA
AGAAaCGTCTaATgcGGTAATctGACCTAGTTTCgAatgAGgTGTAACAGAAGTgTtAga
CACCACCATCGATCCCAGAAAATACACACACaGCTTGCTACcGTCGgTAaTtAGACACTA
GTGTACAGTcAaTAcatCAGcTAtGGTCAATACCCaCAacACAGTGTACATAGCAGCGaT
GGACATCTCAGgTCTAGATAAAGATAACAAGGTATCACGTTTCATTACTGTCTGCaTTTT
GTAGCgACAaGAAGAAAACTtCACTtGCAAGCAACGgAAAGTTAACTTTTtCAGAGGGCA
GCACTTGGTTTGGAGCGAATCTTCAATGCCTTTAAGTCATCCTTTACTAGATGGAAGCTC
TTCTTATGTAGTTTACTCttcATACTATCAAGACATTCTTAATGATATACTATGCTT
>isotig00037  gene=isogroup00003  length=643  numContigs=2
CACACAATCAAACATAGCATTAACTGAATACCAGCGTGAGTTGTATTTTGTAGATAGACC
TTTGTTGGGCAAGACATTTGTACAGGGTTATAGGACCTGAAACATTTATACAAAGCTATA
TGTATTGGTACTGGGTTTTTTGTATTGCAAATCTTCACTTAACTGGACTATCCAaaCTTT
CACtgATTGTCGTAAACCATTCTATGGTTGCCTCgAAaTTTgAAaGAGTTATTTTAGCTT
ACACTTCAATCATAATTGAAGTCAGCCCTGCTAAACGTAGAAGAAATGGAAAGATCTTGA
GGAAAAACACCATAAGGTTTCGTTGGCAAACGTTCAGGATTTTGTCAGCTTTtACTGTAG
TCACATTTAGCAAGATGATGACACAGAAAATATGACGTATAGTACTGCAAAGGAAGGAGC
TTATccttTtcGTAATTTtaattGATtaaGGTtTCAATGCaaGCTTCCATACAGCTTTCA
ACAGCACATTCAGTTTAAAGCAGTATATATGTGAGAACAAAAGGGGTTTTCCCAAAATAT
TGGgTACCcAAATgggTCACAGCAGACCATAGCAAaCTTTATAAGTGcGCATCttttGAC
ACATATTGAagTGCATAATTtttCTAATAAATTCTTTaaaata
>isotig00038  gene=isogroup00003  length=533  numContigs=5
ACATTCTTCAAGAGCTCTGCACCCACCAATCTAAAGTGACCAGCCAAGTGACTGACCTCA
GGGCACAGTTAGCAGCTTTGACCACAGGATGAGCTATGTAACAACTGAAtgaaTGGTGTT
CAtcGTTGATTGGGCAgTCAAAACAGCTGAATTTCTCTTGCGgAAGACATAAAGGCATTG
AAGACtcGCCcAAaccGtGTGcgcccTCTGAAAAaGTTAACTTTctGTTgCTTGCAaGTG
AAGTTTtcTtCTtGTCgCTACAAAATGCAGACAGTAaTgAAACGTGATACcTtGTtATCT
TTtATCTAgACctGAGATGtCcACGCTGCTATGTACACTGTGTTGTGGgTATTGACcGTA
GCTGTATGTATtGACTGTACACTAGTGTCTAATtACCGACGGTAGCAAgttgcTGTGTGT
GtaTtTTCTGGcATCGATgTGGTGTCTAAcACTTCTGTTACACCTCATTCGaaaCTAGGT
CAGAGTACCGGCATGAGACAtttCtttGTGCGCGAGTCTTCACAccctttGAA
>isotig00039  gene=isogroup00003  length=491  numContigs=5
AGTTAAAAGTTGAAAAATTGGTGACCATATTTTGACACTCTAGCATATTTGGGAGCTATA
TACTGATTTGGGTTTCACCATGCACAGATGAGGTATATACATAAGTTGAAAGCCTGCAGC
TCTATATTAAAGGCATTGAAGACtcGCCcAAaccgtgTGcgcccTCTGAAAAaGTTAACT
TTCcGTTgCTTGCAaGTGAAGTTTtcTtCTTGTCGCTACAAAATGCAGACAGTAATGAAA
CGTGATACcTtGTtATCTTTtATCTAgACcTGAGATGtCcACGCTGCTATGTACACTGTG
TTGTGGgTATTGACcGTAGCTGTATGTATtGACTGTACACTAGTGTCTAATtACCGACGG
TAGCAAgttgcTGTGTGTGtaTtTTCTGGcATCGATgTGGTGTCTAAcACTTCTGTTACA
CCTCATTCGaaaCTAGGTCAGAGTACCGGCATGAGACAtttCtttGTGCGCGAGTCTTCA
CAccctttGAA
>isotig00040  gene=isogroup00003  length=493  numContigs=4
TGTGTGTGTGTGGTGCTTCCccTCTAGGGCTGTAAATTTCAAAGGAACCTTGCGCAAGAA
CAGtAGCTTGCGaCGTTTTTCAAaaCCAGAGGTTCTGAACTGAACTGTACTGACTACTGT
AGGGtacTTAAaGGCATTGAAGACTCGCCcAAaCCatgTGCCGCGctttGAAAAAGTTAA
CTTTCCGTTGCTTGCAAATGAcGTTTtcTtCTtGTCgCTACAAAATGCAGACAGTAaTgA
AACGTGATACcTtGTtATCTTTtATCTAgACctGAGATGtCcACGCTGCTATGTACACTG
TGTTGTGGgTATTGACcGTAGCTGTATGTATtGACTGTACACTAGTGTCTAATtACCGAC
GGTAGCAAgttgcTGTGTGTGtaTtTTCTGGcATCGATgTGGTGTCTAAcACTTCTGTTA
CACCTCATTCGaaaCTAGGTCAGAGTACCGGCATGAGACAtttCtttGTGCGCGAGTCTT
CACAccctttGAA
>isotig00041  gene=isogroup00003  length=519  numContigs=3
GAATGATACTTTACTCATGTTTGCCTTCTTATTTTTTACATGGTCCTTTTCTAACCAACT
TCCTTGCgCAATGGTTAATTCCCACTGCTGGAATTTCTAGcTtGCTAGTATtGACCCCTG
ATATACTACAAAAGCCAAATAACGATGGTCACTCAGTTCTGGTCAAAACTCAAAATTCAT
ACCACCCTtAAAGGGTGTgAAGACtcGCGCAcAAAGAAACGTCTCATGCCGGTAATCTGA
CCTAGttCGAATAaGGTGTAACAGAAGTGTTAGACACcACCATCGATCCCAcAAAATACA
CACACaGCTTGCTACcGTCGgTAaTtAGACACTAGTGTACAGTcACTACATACaACTGCG
GTCAATACCCACAGAACAGTATACAAACgaTACAGTGATGGACATCTCAGGTCCAGCTAA
AAATAACAATTAAGGTATCACGTTTCATTACAGTCTGCATTTTGTAGCGACATGAACAAA
ACGTCACTTGAAAGCAACAGAAAGTTAACTTTTTCAGAT
>isotig00042  gene=isogroup00003  length=472  numContigs=5
actaggctagattctgcattggtttctcacacagggctcaattagtcactcTACCTGCTA
GTATCATCTTGTCACCcTGGATAGCCAAAGGCAAggaTGTCaACTTAAAGGCTTGGAAGA
CTTGCCCCAAcccGCgTGctgCGCTCtGAAAAAGTTAaCTTTCcATtGCTTGCAAaTGac
gTTTTCTTcTtGtcGCTACAAAATGCAGACAGtAaTGAAACGTGATACCTTGTtATCTTT
TATCTAGACCTGAGATGTCcAtCGCTGCTATgTACAcTGTGTTGTGGGTATTGACcgTAG
CTGTATGTATtGACTGTACACTAGTGTCTAATtACCGACGGTAGCAAgttgcTGTGTGTG
taTtTTCTGGcATCGATgTGGTGTCTAAcACTTCTGTTACACCTCATTCGaaaCTAGGTC
AGAGTACCGGCATGAGACAtttCtttGTGCGCGAGTCTTCACAccctttGAA
>isotig00043  gene=isogroup00003  length=485  numContigs=4
TTAATGTGGTGTTCACTACTTTAGCTtGAATCCTGAAGAGAATAGAAACATTCAAGTTAA
GCGGGATCCCAGACTGAGAGCAACCTCTCTGGATCCTCGTAACGTGGATAGTCACGAAGG
TGTACGTGCGCATACAACTACGACTGATAaaGgTTAAAGGgtGTGAAGACTCGCGCAaAA
AGAAaCGTCTaATgcGGTAATctGACCTAGTTTCgAatgAGgTGTAACAGAAGTgTtAga
CACCACCATCGATCCCAGAAAATACACACACaGCTTGCTACcGTCGgTAaTtAGACACTA
GTGTACAGTcACTACATACaACTGCGGTCAATACCCACAGAACAGTATACAAACgaTACA
GTGATGGACATCTCAGGTCCAGCTAAAAATAACAATTAAGGTATCACGTTTCATTACAGT
CTGCATTTTGTAGCGACATGAACAAAACGTCACTTGAAAGCAACAGAAAGTTAACTTTTT
CAGAT
>isotig00044  gene=isogroup00003  length=347  numContigs=2
TCTATCTCTCTCattGAtAATATTGACATTACAAGTGCTTATTTAACCCGCccATGTTtT
ttGTtGcTtGTAATGCAaaCATCAGTTAGCACtCcAAATTtgTTCCCAGGAAACAAAGAA
CTCATTAGTAttCGGTACATACTTCATTTCTTTTGTTCGTTAGATATATTACAGCgTTGA
ATTCAATACGGGGTACTTGACCCTTCttAGTTTAATCATGTGATTCAACATAACAATTCA
ACCAGTCTTCAGACTCATATTTACTGTTCTTAATGCTCAATTGGGTTAACTCCACATTGG
ggCGATCTTCAATGCCTTTAAAGGAATTAACAGATGTTGGTTTATCT
>isotig00045  gene=isogroup00005  length=3345  numContigs=14
GGACCCTAGGACGTAGTAGTAGTAACTAGTACTCTAACTTTGGCCAAGGGGCCTAGCCTA
TATGCTACAGTATTTCAGATTGTTCTAACCTAACCTAGGGTCTTAAGCATACAGTTGgAa
GTCTGACCTCAATATATGACcGTTACTAGCAAATTTTCGAGCACAGCTACTtGACCCGGA
AGTAATtGTTTCGCGCAAATCCGGTTCTACGGACTTCGGTTCGCTACTTCCATGTATGgA
TGTAATCGGTAAAATTCGCAAACATCCCAATGTCATTCGGGTTTACGAGTATCGTAGCTC
GATAAAGGATACTTTAGAGACTCAAATACGATCATTtCCGGAAAGAAACGAAGATTTTAC
CAATAGAACAGTGCATTTTCTTATCGACGACCAACGCAAAAACATAAAGGTAAGTCAAAT
CGAGTCGACGTCTATCGTTATGTGACTTTCGCGTCTTAGACAACTTTTAACCGTAAAAAT
AGCATTTTTGTAATATATAAGCTTGAATCTTACTCATATTTTTCAGAAAAGTTGTAACTC
CCCCGAAAAGTGTGATTTTTTGGTCAACGAAAATGGTGCTCCTATGTGgTTTTGGTTGCC
CCTAATACATGTATCCTAACGTACATAATACACATATACACGAAAGCACCGTATCCTATA
ACGTGCAGCCTAGCGCTATATGTCGACTATGATGTAGCTAGTGCTAGATTTGCAACGTCT
CGTATTTTTCGTAATCTTTCTATTCGGCATAGATTCCCTTCAtTTTTTTGCGTTAATATG
GAAAAATCAGGGAGTTGATAAGTCACGGTACTACTTATGGCTACTAAATAGTTAAAATTT
AAAATTCGAGGGCATAGCGGACAGTAATATTACTGTACTAGGCCCCTAGTACAAGCCTAG
GCTAGCCTATAGGCCTAGTACTTTTGtaTTTACtaAAGTAATATACTACGACAAGTTTTT
ACTACAGGTAGGCCCTAGCCTAGTTTTAGTAATACTAGAATACCTGCATAGTTTAGTCCA
ATTTTAATAAtGGACTAAGGCTtATAACCTTTAGTTCTTAGCCTACGCCTTCttGTCCTT
GTGtAAtAATTcTAAGGGGCCTGTTCTTGAAAAGATTTGGACTGCATAAGATACAATTTA
GTATTATTATTATTaTACAAAAATTATTAGTAGTACTAGTAGACTGCCTTTGTACTATGT
ATAAGTTAAGATCATGGCTTATtATGAGTTTTATTAAAGCTGGACTGGGTGAAAATTTCC
tCCATCCTGGGATCGGGATCCATTTCAATGTCACTTTGTTACAAGTGTTCAAGACCGGTA
TTAGATCCATGACTTAAGTCTAGGCCCAATTCCCTATGCTTAATATGTAGAGCAAGATAC
GTAACACAGAAATAAAACTAGCTTGCTTTATACTGCTTACACTTTATACTTATTGCTATT
ACAGTTAGACCTACTGCTGGTACTTGAGAACAATTGCACCTCATAGAGCCATGTAGTTGT
ACATAGCTACTTATAATTCCAGGTGACTTAAAaCAATATCAGGGATCATTTTGTGACAAC
ATGTTTTGCTGTTAACGAGAGTTTACGATCTTTTTATTGTTATGTTGTTTTCTATGATAG
GTACAGTAGTAGAAGTACTTAGTtAGTCATTCACGTACAGTCTTCCCTATGTGTGTGTGT
GTCACACACAGATTTCTCTAAGGTGCTTTCCCATGTATATATGACCAAAAAAAGTTATTC
CCAAAAaGAaGAAAAGTTTCATTCACTATTAGaTTTGTTTTGTTATGTATAATGACTAAC
ATTGCAAAATGCAGTTCCACTGGTATTAAGTATTAGCCCAGAGAGCTTCCAGAGTTTATT
ACATCCTCATGTTTATTATCCTCATATCTGAAGtcTTCATATAAGAGTTTATTTATAGAA
ATCTGTTAATAAATGTAGTCTCACATTCTATTTAATACTATATATCTTtAAGTTCCTAGC
TCTgTTATATGTACCCGTAGTAAGAAGGAATGCAGCCTGTGGATCAGTTAAGTGCCTGTT
GTTACAACTCTGCTCCAAACTATtGTTTGTTTAATCAGGTTGTATTATTAGTGTGCTACC
TTTAAGCAATTTTGTTTTCTATATATgTGTAATTTACATTTTTCCTCAGTTTCTGTTATA
CTCTTATAGAAAGAACAAGTTGTGTGCAGCAACAGGCTGTAATATACTCAGCAGTCTCAT
GCCTATTCTCTAGCTAACTCGAACAGGTTATTGGCCCAGACACATACACTGGAAGTTAAC
TGTGTAGAATAGATTGTTGTTTGGAATTTATGTGCTGATTTTGGAACCATTTCTTGGGAA
aTGTCGGTACTTAAATTGGTTAATTTAGTCGTGACAACTGACCAATATGGCTGGAACAAC
AGAAGATATGACGTGGAAAATTAACAAAATGGATGGCTCGAACTGGCTGACATGGAATTT
CCAGATGAGACATTTGTTTCTTGCAAAAGgCCTGTGGGCTATGAGGATGGCTCAGGAAAG
TTGGGGGTTACTGTATGTGAGAAGTAGAAGAGTGCAAACTTGAAAAAGACACAACTGGCA
TTTTTCACCATTGTGCTTGCAATAGCATCTAGTCAGCTGGAATTAATTACAACAAGTGAc
AAACCAaGTGATGCTTAGGATGCCTTGCGTACTCTGTTCGAAAAGGATTCTCTAACCAAC
AAAATTCAGCTCAaGAAAAAGTACCTCAGAACTGAAATGGCAGAGGGCAAGTCAGTTGGA
AATAATTTGAATTATATGAAAGGAATtATGgATCGTTGGGCTGCTATTGGTGCTCCTATT
TCTGAAGAAGACCAGGTTGTTAAAGTTATATGTCAAGTTTGGACTTATTtATTTACTTtC
TACTCTTACCTTTTACTTTTATATATTTGTCTTTTAATTTTAATCTTATGCTATATGTCA
CAGGTATATCTCACCATTTCAAAGTTACAAAACTATCCATCCTGCCACCTGAACTGTTgT
tGCTATGTCATGCCTTCACTATGCCACCTTGAAATACCCCTTCcAGTCATAaTGCACTTG
ACATTGTGTGTGATTTTTTTtCAGACAATATTATTGTATGAAGTCTTCACAGTATGAAGT
GTGTTTCATTTCAAGAAGTATTCAAATTTTGTTAAGCTATTCCTTCCATTTGAACAAAGT
ATTTCACTTTGAAGTGATCgAaGTAATTTATATTTCATGCCCATATTTTCACAGGACATt
AAAACATGTTCTTtCATGGAGAGTGTCACACAAATGTTTTttGTTttCTTTTttCTGTTG
CTTAAAGTGCCTTATTGTTACAGTTATAAAATCAATAAAAGACCA
>isotig00046  gene=isogroup00005  length=3338  numContigs=14
GGACCCTAGGACGTAGTAGTAGTAACTAGTACTCTAACTTTGGCCAAGGGGCCTAGCCTA
TATGCTACAGTATTTCAGATTGTTCTAACCTAACCTAGGGTCTTAAGCATACAGTTGgAa
GTCTGACCTCAATATATGACcGTTACTAGCAAATTTTCGAGCACAGCTACTtGACCCGGA
AGTAATtGTTTCGCGCAAATCCGGTTCTACGGACTTCGGTTCGCTACTTCCATGTATGgA
TGTAATCGGTAAAATTCGCAAACATCCCAATGTCATTCGGGTTTACGAGTATCGTAGCTC
GATAAAGGATACTTTAGAGACTCAAATACGATCATTtCCGGAAAGAAACGAAGATTTTAC
CAATAGAACAGTGCATTTTCTTATCGACGACCAACGCAAAAACATAAAGGTAAGTCAAAT
CGAGTCGACGTCTATCGTTATGTGACTTTCGCGTCTTAGACAACTTTTAACCGTAAAAAT
AGCATTTTTGTAATATATAAGCTTGAATCTTACTCATATTTTTCAGAAAAGTTGTAACTC
CCCCGAAAAGTGTGATTTTTTGGTCAACGAAAATGGTGCTCCTATGTGgTTTTGGTTGCC
CCTAATACATGTATCCTAACGTACATAATACACATATACACGAAAGCACCGTATCCTATA
ACGTGCAGCCTAGCGCTATATGTCGACTATGATGTAGCTAGTGCTAGATTTGCAACGTCT
CGTATTTTTCGTAATCTTTCTATTCGGCATAGATTCCCTTCAtTTTTTTGCGTTAATATG
GAAAAATCAGGGAGTTGATAAGTCACGGTACTACTTATGGCTACTAAATAGTTAAAATTT
AAAATTtCGAGGGCATAGCGGACAGTAATATTACTGTACTAGTACAAGCCTAGGCTAGCC
TATAGGCCTAGTACTTTTGtaTTTACtaAAGTAATATACTACGACAAGTTTTTACTACAG
GTAGGCCCTAGCCTAGTTTTAGTAATACTAGAATACCTGCATAGTTTAGTCCAATTTTAA
TAAtGGACTAAGGCTtATAACCTTTAGTTCTTAGCCTACGCCTTCttGTCCTTGTGtAAt
AATTcTAAGGGGCCTGTTCTTGAAAAGATTTGGACTGCATAAGATACAATTTAGTATTAT
TATTATTaTACAAAAATTATTAGTAGTACTAGTAGACTGCCTTTGTACTATGTATAAGTT
AAGATCATGGCTTATtATGAGTTTTATTAAAGCTGGACTGGGTGAAAATTTCCtCCATCC
TGGGATCGGGATCCATTTCAATGTCACTTTGTTACAAGTGTTCAAGACCGGTATTAGATC
CATGACTTAAGTCTAGGCCCAATTCCCTATGCTTAATATGTAGAGCAAGATACGTAACAC
AGAAATAAAACTAGCTTGCTTTATACTGCTTACACTTTATACTTATTGCTATTACAGTTA
GACCTACTGCTGGTACTTGAGAACAATTGCACCTCATAGAGCCATGTAGTTGTACATAGC
TACTTATAATTCCAGGTGACTTAAAaCAATATCAGGGATCATTTTGTGACAACATGTTTT
GCTGTTAACGAGAGTTTACGATCTTTTTATTGTTATGTTGTTTTCTATGATAGGTACAGT
AGTAGAAGTACTTAGTtAGTCATTCACGTACAGTCTTCCCTATGTGTGTGTGTGTCACAC
ACAGATTTCTCTAAGGTGCTTTCCCATGTATATATGACCAAAAAAAGTTATTCCCAAAAa
GAaGAAAAGTTTCATTCACTATTAGaTTTGTTTTGTTATGTATAATGACTAACATTGCAA
AATGCAGTTCCACTGGTATTAAGTATTAGCCCAGAGAGCTTCCAGAGTTTATTACATCCT
CATGTTTATTATCCTCATATCTGAAGtcTTCATATAAGAGTTTATTTATAGAAATCTGTT
AATAAATGTAGTCTCACATTCTATTTAATACTATATATCTTtAAGTTCCTAGCTCTgTTA
TATGTACCCGTAGTAAGAAGGAATGCAGCCTGTGGATCAGTTAAGTGCCTGTTGTTACAA
CTCTGCTCCAAACTATtGTTTGTTTAATCAGGTTGTATTATTAGTGTGCTACCTTTAAGC
AATTTTGTTTTCTATATATgTGTAATTTACATTTTTCCTCAGTTTCTGTTATACTCTTAT
AGAAAGAACAAGTTGTGTGCAGCAACAGGCTGTAATATACTCAGCAGTCTCATGCCTATT
CTCTAGCTAACTCGAACAGGTTATTGGCCCAGACACATACACTGGAAGTTAACTGTGTAG
AATAGATTGTTGTTTGGAATTTATGTGCTGATTTTGGAACCATTTCTTGGGAAaTGTCGG
TACTTAAATTGGTTAATTTAGTCGTGACAACTGACCAATATGGCTGGAACAACAGAAGAT
ATGACGTGGAAAATTAACAAAATGGATGGCTCGAACTGGCTGACATGGAATTTCCAGATG
AGACATTTGTTTCTTGCAAAAGgCCTGTGGGCTATGAGGATGGCTCAGGAAAGTTGGGGG
TTACTGTATGTGAGAAGTAGAAGAGTGCAAACTTGAAAAAGACACAACTGGCATTTTTCA
CCATTGTGCTTGCAATAGCATCTAGTCAGCTGGAATTAATTACAACAAGTGAcAAACCAa
GTGATGCTTAGGATGCCTTGCGTACTCTGTTCGAAAAGGATTCTCTAACCAACAAAATTC
AGCTCAaGAAAAAGTACCTCAGAACTGAAATGGCAGAGGGCAAGTCAGTTGGAAATAATT
TGAATTATATGAAAGGAATtATGgATCGTTGGGCTGCTATTGGTGCTCCTATTTCTGAAG
AAGACCAGGTTGTTAAAGTTATATGTCAAGTTTGGACTTATTtATTTACTTtCTACTCTT
ACCTTTTACTTTTATATATTTGTCTTTTAATTTTAATCTTATGCTATATGTCACAGGTAT
ATCTCACCATTTCAAAGTTACAAAACTATCCATCCTGCCACCTGAACTGTTgTtGCTATG
TCATGCCTTCACTATGCCACCTTGAAATACCCCTTCcAGTCATAaTGCACTTGACATTGT
GTGTGATTTTTTTtCAGACAATATTATTGTATGAAGTCTTCACAGTATGAAGTGTGTTTC
ATTTCAAGAAGTATTCAAATTTTGTTAAGCTATTCCTTCCATTTGAACAAAGTATTTCAC
TTTGAAGTGATCgAaGTAATTTATATTTCATGCCCATATTTTCACAGGACATtAAAACAT
GTTCTTtCATGGAGAGTGTCACACAAATGTTTTttGTTttCTTTTttCTGTTGCTTAAAG
TGCCTTATTGTTACAGTTATAAAATCAATAAAAGACCA
>isotig00047  gene=isogroup00005  length=3332  numContigs=14
GGACCCTAGGACGTAGTAGTAGTAACTAGTACTCTAACTTTGGCCAAGGGGCCTAGCCTA
TATGCTACAGTATTTCAGATTGTTCTAACCTAACCTAGGGTCTTAAGCATACAGTTGgAa
GTCTGACCTCAATATATGACcGTTACTAGCAAATTTTCGAGCACAGCTACTtGACCCGGA
AGTAATtGTTTCGCGCAAATCCGGTTCTACGGACTTCGGTTCGCTACTTCCATGTATGgA
TGTAATCGGTAAAATTCGCAAACATCCCAATGTCATTCGGGTTTACGAGTATCGTAGCTC
GATAAAGGATACTTTAGAGACTCAAATACGATCATTtCCGGAAAGAAACGAAGATTTTAC
CAATAGAACAGTGCATTTTCTTATCGACGACCAACGCAAAAACATAAAGGTAAGTCAAAT
CGAGTCGACGTCTATCGTTATGTGACTTTCGCGTCTTAGACAACTTTTAACCGTAAAAAT
AGCATTTTTGTAATATATAAGCTTGAATCTTACTCATATTTTTCAGAAAAGTTGTAACTC
CCCCGAAAAGTGTGATTTTTTGGTCAACGAAAATGGTGCTCCTATGTGgTTTTGGTTGCC
CCTAATACATGTATCCTAACGTACATAATACACATATACACGAAAGCACCGTATCCTATA
ACGTGCAGCCTAGCGCTATATGTCGACTATGATGTAGCTAGTGCTAGATTTGCAACGTCT
CGTATTTTTCGTAATCTTTCTATTCGGCATAGATTCCCTTCAtTTTTTTGCGTTAATATG
GAAAAATCAGGGAGTTGATAAGTCACGGTACTACTTATGGCTACTAAATAGTTAAAATTT
AAAATTCGAGGGCATAGCGGACAGTAATATTACTAGTACAAGCCTAGGCTAGCCTATAGG
CCTAGTACTTTTGtaTTTACtaAAGTAATATACTACGACAAGTTTTTACTACAGGTAGGC
CCTAGCCTAGTTTTAGTAATACTAGAATACCTGCATAGTTTAGTCCAATTTTAATAAtGG
ACTAAGGCTtATAACCTTTAGTTCTTAGCCTACGCCTTCttGTCCTTGTGtAAtAATTcT
AAGGGGCCTGTTCTTGAAAAGATTTGGACTGCATAAGATACAATTTAGTATTATTATTAT
TaTACAAAAATTATTAGTAGTACTAGTAGACTGCCTTTGTACTATGTATAAGTTAAGATC
ATGGCTTATtATGAGTTTTATTAAAGCTGGACTGGGTGAAAATTTCCtCCATCCTGGGAT
CGGGATCCATTTCAATGTCACTTTGTTACAAGTGTTCAAGACCGGTATTAGATCCATGAC
TTAAGTCTAGGCCCAATTCCCTATGCTTAATATGTAGAGCAAGATACGTAACACAGAAAT
AAAACTAGCTTGCTTTATACTGCTTACACTTTATACTTATTGCTATTACAGTTAGACCTA
CTGCTGGTACTTGAGAACAATTGCACCTCATAGAGCCATGTAGTTGTACATAGCTACTTA
TAATTCCAGGTGACTTAAAaCAATATCAGGGATCATTTTGTGACAACATGTTTTGCTGTT
AACGAGAGTTTACGATCTTTTTATTGTTATGTTGTTTTCTATGATAGGTACAGTAGTAGA
AGTACTTAGTtAGTCATTCACGTACAGTCTTCCCTATGTGTGTGTGTGTCACACACAGAT
TTCTCTAAGGTGCTTTCCCATGTATATATGACCAAAAAAAGTTATTCCCAAAAaGAaGAA
AAGTTTCATTCACTATTAGaTTTGTTTTGTTATGTATAATGACTAACATTGCAAAATGCA
GTTCCACTGGTATTAAGTATTAGCCCAGAGAGCTTCCAGAGTTTATTACATCCTCATGTT
TATTATCCTCATATCTGAAGtcTTCATATAAGAGTTTATTTATAGAAATCTGTTAATAAA
TGTAGTCTCACATTCTATTTAATACTATATATCTTtAAGTTCCTAGCTCTgTTATATGTA
CCCGTAGTAAGAAGGAATGCAGCCTGTGGATCAGTTAAGTGCCTGTTGTTACAACTCTGC
TCCAAACTATtGTTTGTTTAATCAGGTTGTATTATTAGTGTGCTACCTTTAAGCAATTTT
GTTTTCTATATATgTGTAATTTACATTTTTCCTCAGTTTCTGTTATACTCTTATAGAAAG
AACAAGTTGTGTGCAGCAACAGGCTGTAATATACTCAGCAGTCTCATGCCTATTCTCTAG
CTAACTCGAACAGGTTATTGGCCCAGACACATACACTGGAAGTTAACTGTGTAGAATAGA
TTGTTGTTTGGAATTTATGTGCTGATTTTGGAACCATTTCTTGGGAAaTGTCGGTACTTA
AATTGGTTAATTTAGTCGTGACAACTGACCAATATGGCTGGAACAACAGAAGATATGACG
TGGAAAATTAACAAAATGGATGGCTCGAACTGGCTGACATGGAATTTCCAGATGAGACAT
TTGTTTCTTGCAAAAGgCCTGTGGGCTATGAGGATGGCTCAGGAAAGTTGGGGGTTACTG
TATGTGAGAAGTAGAAGAGTGCAAACTTGAAAAAGACACAACTGGCATTTTTCACCATTG
TGCTTGCAATAGCATCTAGTCAGCTGGAATTAATTACAACAAGTGAcAAACCAaGTGATG
CTTAGGATGCCTTGCGTACTCTGTTCGAAAAGGATTCTCTAACCAACAAAATTCAGCTCA
aGAAAAAGTACCTCAGAACTGAAATGGCAGAGGGCAAGTCAGTTGGAAATAATTTGAATT
ATATGAAAGGAATtATGgATCGTTGGGCTGCTATTGGTGCTCCTATTTCTGAAGAAGACC
AGGTTGTTAAAGTTATATGTCAAGTTTGGACTTATTtATTTACTTtCTACTCTTACCTTT
TACTTTTATATATTTGTCTTTTAATTTTAATCTTATGCTATATGTCACAGGTATATCTCA
CCATTTCAAAGTTACAAAACTATCCATCCTGCCACCTGAACTGTTgTtGCTATGTCATGC
CTTCACTATGCCACCTTGAAATACCCCTTCcAGTCATAaTGCACTTGACATTGTGTGTGA
TTTTTTTtCAGACAATATTATTGTATGAAGTCTTCACAGTATGAAGTGTGTTTCATTTCA
AGAAGTATTCAAATTTTGTTAAGCTATTCCTTCCATTTGAACAAAGTATTTCACTTTGAA
GTGATCgAaGTAATTTATATTTCATGCCCATATTTTCACAGGACATtAAAACATGTTCTT
tCATGGAGAGTGTCACACAAATGTTTTttGTTttCTTTTttCTGTTGCTTAAAGTGCCTT
ATTGTTACAGTTATAAAATCAATAAAAGACCA
>isotig00048  gene=isogroup00005  length=3345  numContigs=14
GGACCCTAGGACGTAGTAGTAGTAACTAGTACTCTAACTTTGGCCAAGGGGCCTAGCCTA
TATGCTACAGTATTTCAGATTGTTCTAACCTAACCTAGGGTCTTAAGCATACAGTTGgAa
GTCTGACCTCAATATATGACcGTTACTAGCAAATTTTCGAGCACAGCTACTtGACCCGGA
AGTAATtGTTTCGCGCAAATCCGGTTCTACGGACTTCGGTTCGCTACTTCCATGTATGgA
TGTAATCGGTAAAATTCGCAAACATCCCAATGTCATTCGGGTTTACGAGTATCGTAGCTC
GATAAAGGATACTTTAGAGACTCAAATACGATCATTtCCGGAAAGAAACGAAGATTTTAC
CAATAGAACAGTGCATTTTCTTATCGACGACCAACGCAAAAACATAAAGGTAAGTCAAAT
CGAGTCGACGTCTATCGTTATGTGACTTTCGCGTCTTAGACAACTTTTAACCGTAAAAAT
AGCATTTTTGTAATATATAAGCTTGAATCTTACTCATATTTTTCAGAAAAGTTGTAACTC
CCCCGAAAAGTGTGATTTTTTGGTCAACGAAAATGGTGCTCCTATGTGgTTTTGGTTGCC
CCTAATACATGTATCCTAACGTACATAATACACATATACACGAAAGCACCGTATCCTATA
ACGTGCAGCCTAGCGCTATATGTCGACTATGATGTAGCTAGTGCTAGATTTGCAACGTCT
CGTATTTTTCGTAATCTTTCTATTCGGCATAAaTTCCCTTCATTTTTTGgCGTTAATATG
GAAAAATCAGGGAGTTGATAAGTCACGGTACTACTTATGGCTACTAAATAGTTAAAATTT
AAAATTCGAGGGCATAGCGGACAGTAATATTACTGTACTAGGCCCCTAGTACAAGCCTAG
GCTAGCCTATAGGCCTAGTACTTTTGtaTTTACtaAAGTAATATACTACGACAAGTTTTT
ACTACAGGTAGGCCCTAGCCTAGTTTTAGTAATACTAGAATACCTGCATAGTTTAGTCCA
ATTTTAATAAtGGACTAAGGCTtATAACCTTTAGTTCTTAGCCTACGCCTTCttGTCCTT
GTGtAAtAATTcTAAGGGGCCTGTTCTTGAAAAGATTTGGACTGCATAAGATACAATTTA
GTATTATTATTATTaTACAAAAATTATTAGTAGTACTAGTAGACTGCCTTTGTACTATGT
ATAAGTTAAGATCATGGCTTATtATGAGTTTTATTAAAGCTGGACTGGGTGAAAATTTCC
tCCATCCTGGGATCGGGATCCATTTCAATGTCACTTTGTTACAAGTGTTCAAGACCGGTA
TTAGATCCATGACTTAAGTCTAGGCCCAATTCCCTATGCTTAATATGTAGAGCAAGATAC
GTAACACAGAAATAAAACTAGCTTGCTTTATACTGCTTACACTTTATACTTATTGCTATT
ACAGTTAGACCTACTGCTGGTACTTGAGAACAATTGCACCTCATAGAGCCATGTAGTTGT
ACATAGCTACTTATAATTCCAGGTGACTTAAAaCAATATCAGGGATCATTTTGTGACAAC
ATGTTTTGCTGTTAACGAGAGTTTACGATCTTTTTATTGTTATGTTGTTTTCTATGATAG
GTACAGTAGTAGAAGTACTTAGTtAGTCATTCACGTACAGTCTTCCCTATGTGTGTGTGT
GTCACACACAGATTTCTCTAAGGTGCTTTCCCATGTATATATGACCAAAAAAAGTTATTC
CCAAAAaGAaGAAAAGTTTCATTCACTATTAGaTTTGTTTTGTTATGTATAATGACTAAC
ATTGCAAAATGCAGTTCCACTGGTATTAAGTATTAGCCCAGAGAGCTTCCAGAGTTTATT
ACATCCTCATGTTTATTATCCTCATATCTGAAGtcTTCATATAAGAGTTTATTTATAGAA
ATCTGTTAATAAATGTAGTCTCACATTCTATTTAATACTATATATCTTtAAGTTCCTAGC
TCTgTTATATGTACCCGTAGTAAGAAGGAATGCAGCCTGTGGATCAGTTAAGTGCCTGTT
GTTACAACTCTGCTCCAAACTATtGTTTGTTTAATCAGGTTGTATTATTAGTGTGCTACC
TTTAAGCAATTTTGTTTTCTATATATgTGTAATTTACATTTTTCCTCAGTTTCTGTTATA
CTCTTATAGAAAGAACAAGTTGTGTGCAGCAACAGGCTGTAATATACTCAGCAGTCTCAT
GCCTATTCTCTAGCTAACTCGAACAGGTTATTGGCCCAGACACATACACTGGAAGTTAAC
TGTGTAGAATAGATTGTTGTTTGGAATTTATGTGCTGATTTTGGAACCATTTCTTGGGAA
aTGTCGGTACTTAAATTGGTTAATTTAGTCGTGACAACTGACCAATATGGCTGGAACAAC
AGAAGATATGACGTGGAAAATTAACAAAATGGATGGCTCGAACTGGCTGACATGGAATTT
CCAGATGAGACATTTGTTTCTTGCAAAAGgCCTGTGGGCTATGAGGATGGCTCAGGAAAG
TTGGGGGTTACTGTATGTGAGAAGTAGAAGAGTGCAAACTTGAAAAAGACACAACTGGCA
TTTTTCACCATTGTGCTTGCAATAGCATCTAGTCAGCTGGAATTAATTACAACAAGTGAc
AAACCAaGTGATGCTTAGGATGCCTTGCGTACTCTGTTCGAAAAGGATTCTCTAACCAAC
AAAATTCAGCTCAaGAAAAAGTACCTCAGAACTGAAATGGCAGAGGGCAAGTCAGTTGGA
AATAATTTGAATTATATGAAAGGAATtATGgATCGTTGGGCTGCTATTGGTGCTCCTATT
TCTGAAGAAGACCAGGTTGTTAAAGTTATATGTCAAGTTTGGACTTATTtATTTACTTtC
TACTCTTACCTTTTACTTTTATATATTTGTCTTTTAATTTTAATCTTATGCTATATGTCA
CAGGTATATCTCACCATTTCAAAGTTACAAAACTATCCATCCTGCCACCTGAACTGTTgT
tGCTATGTCATGCCTTCACTATGCCACCTTGAAATACCCCTTCcAGTCATAaTGCACTTG
ACATTGTGTGTGATTTTTTTtCAGACAATATTATTGTATGAAGTCTTCACAGTATGAAGT
GTGTTTCATTTCAAGAAGTATTCAAATTTTGTTAAGCTATTCCTTCCATTTGAACAAAGT
ATTTCACTTTGAAGTGATCgAaGTAATTTATATTTCATGCCCATATTTTCACAGGACATt
AAAACATGTTCTTtCATGGAGAGTGTCACACAAATGTTTTttGTTttCTTTTttCTGTTG
CTTAAAGTGCCTTATTGTTACAGTTATAAAATCAATAAAAGACCA
>isotig00049  gene=isogroup00005  length=3345  numContigs=12
GGACCCTAGGACGTAGTAGTAGTAACTAGTACTCTAACTTTGGCCAAGGGGCCTAGCCTA
TATGCTACAGTATTTCAGATTGTTCTAACCTAACCTAGGGTCTTAAGCATACAGTTGgAa
GTCTGACCTCAATATATGACcGTTACTAGCAAATTTTCGAGCACAGCTACTtGACCCGGA
AGTAATtGTTTCGCGCAAATCCGGTTCTACGGACTTCGGTTCGCTACTTCCATGTATGgA
TGTAATCGGTAAAATTCGCAAACATCCCAATGTCATTCGGGTTTACGAGTATCGTAGCTC
GATAAAGGATACTTTAGAGACTCAAATACGATCATTtCCGGAAAGAAACGAAGATTTTAC
CAATAGAACAGTGCATTTTCTTATCGACGACCAACGCAAAAACATAAAGGTAAGTCAAAT
CGAGTCGACGTCTATCGTTATGTGACTTTCGCGTCTTAGACAACTTTTAACCGTAAAAAT
AGCATTTTTGTAATATATAAGCTTGAATCTTACTCATATTTTTCAGAAAAGTTGTAACTC
CCCCGAAAAGTGTGATTTTTTGGTCAACGAAAATGGTGCTCCTATGTGgTTTTGGTTGCC
CCTAATACATGTATCCTAACGTACATAATACACATATACACGAAAGCACCGTATCCTATA
ACGTGCAGCCTAGCGCTATATGTCGACTATGATGTAGCTAGTGCTAGATTTGCAACGTCT
CGTATTTTTCGTAATCTTTCTATTCGGCATAGATTCCCTTCAtTTTTTTGCGTTAATATG
GAAAAATCAGGGAGTTGATAAGTCACGGTACTACTTATGGCTACTAAATAGTTAAAATTT
AAAATTCGAGGGCATAGCGGACAGTAATATTACTGTACTAGGCCCCTAGTACAAGCCTAG
GCTAGCCTATAGGCCTAGTACTTTTGtaTTTACtaAAGTAATATACTACGACAAGTTTTT
ACTACAGGTAGGCCCTAGCCTAGTTTTAGTAATACTAGAATACCTGCATAGTTTAGTCCA
ATTTTAATAAtGGACTAAGGCTtATAACCTTTAGTTCTTAGCCTACGCCTTCttGTCCTT
GTGtAAtAATTcTAAGGGGCCTGTTCTTGAAAAGATTTGGACTGCATAAGATACAATTTA
GTATTATTATTATTTTACAAAAATTATTAGTAGTACAaGTAGACTGCCTTTGTACTATGT
ATAAGTTAAGATCATGGCTTATtATGAGTTTTATTAAAGCTGGACTGGGTGAAAATTTCC
tCCATCCTGGGATCGGGATCCATTTCAATGTCACTTTGTTACAAGTGTTCAAGACCGGTA
TTAGATCCATGACTTAAGTCTAGGCCCAATTCCCTATGCTTAATATGTAGAGCAAGATAC
GTAACACAGAAATAAAACTAGCTTGCTTTATACTGCTTACACTTTATACTTATTGCTATT
ACAGTTAGACCTACTGCTGGTACTTGAGAACAATTGCACCTCATAGAGCCATGTAGTTGT
ACATAGCTACTTATAATTCCAGGTGACTTAAAaCAATATCAGGGATCATTTTGTGACAAC
ATGTTTTGCTGTTAACGAGAGTTTACGATCTTTTTATTGTTATGTTGTTTTCTATGATAG
GTACAGTAGTAGAAGTACTTAGTtAGTCATTCACGTACAGTCTTCCCTATGTGTGTGTGT
GTCACACACAGATTTCTCTAAGGTGCTTTCCCATGTATATATGACCAAAAAAAGTTATTC
CCAAAAaGAaGAAAAGTTTCATTCACTATTAGaTTTGTTTTGTTATGTATAATGACTAAC
ATTGCAAAATGCAGTTCCACTGGTATTAAGTATTAGCCCAGAGAGCTTCCAGAGTTTATT
ACATCCTCATGTTTATTATCCTCATATCTGAAGtcTTCATATAAGAGTTTATTTATAGAA
ATCTGTTAATAAATGTAGTCTCACATTCTATTTAATACTATATATCTTtAAGTTCCTAGC
TCTgTTATATGTACCCGTAGTAAGAAGGAATGCAGCCTGTGGATCAGTTAAGTGCCTGTT
GTTACAACTCTGCTCCAAACTATtGTTTGTTTAATCAGGTTGTATTATTAGTGTGCTACC
TTTAAGCAATTTTGTTTTCTATATATgTGTAATTTACATTTTTCCTCAGTTTCTGTTATA
CTCTTATAGAAAGAACAAGTTGTGTGCAGCAACAGGCTGTAATATACTCAGCAGTCTCAT
GCCTATTCTCTAGCTAACTCGAACAGGTTATTGGCCCAGACACATACACTGGAAGTTAAC
TGTGTAGAATAGATTGTTGTTTGGAATTTATGTGCTGATTTTGGAACCATTTCTTGGGAA
aTGTCGGTACTTAAATTGGTTAATTTAGTCGTGACAACTGACCAATATGGCTGGAACAAC
AGAAGATATGACGTGGAAAATTAACAAAATGGATGGCTCGAACTGGCTGACATGGAATTT
CCAGATGAGACATTTGTTTCTTGCAAAAGgCCTGTGGGCTATGAGGATGGCTCAGGAAAG
TTGGGGGTTACTGTATGTGAGAAGTAGAAGAGTGCAAACTTGAAAAAGACACAACTGGCA
TTTTTCACCATTGTGCTTGCAATAGCATCTAGTCAGCTGGAATTAATTACAACAAGTGAc
AAACCAaGTGATGCTTAGGATGCCTTGCGTACTCTGTTCGAAAAGGATTCTCTAACCAAC
AAAATTCAGCTCAaGAAAAAGTACCTCAGAACTGAAATGGCAGAGGGCAAGTCAGTTGGA
AATAATTTGAATTATATGAAAGGAATtATGgATCGTTGGGCTGCTATTGGTGCTCCTATT
TCTGAAGAAGACCAGGTTGTTAAAGTTATATGTCAAGTTTGGACTTATTtATTTACTTtC
TACTCTTACCTTTTACTTTTATATATTTGTCTTTTAATTTTAATCTTATGCTATATGTCA
CAGGTATATCTCACCATTTCAAAGTTACAAAACTATCCATCCTGCCACCTGAACTGTTgT
tGCTATGTCATGCCTTCACTATGCCACCTTGAAATACCCCTTCcAGTCATAaTGCACTTG
ACATTGTGTGTGATTTTTTTtCAGACAATATTATTGTATGAAGTCTTCACAGTATGAAGT
GTGTTTCATTTCAAGAAGTATTCAAATTTTGTTAAGCTATTCCTTCCATTTGAACAAAGT
ATTTCACTTTGAAGTGATCgAaGTAATTTATATTTCATGCCCATATTTTCACAGGACATt
AAAACATGTTCTTtCATGGAGAGTGTCACACAAATGTTTTttGTTttCTTTTttCTGTTG
CTTAAAGTGCCTTATTGTTACAGTTATAAAATCAATAAAAGACCA
>isotig00050  gene=isogroup00005  length=3331  numContigs=13
GGACCCTAGGACGTAGTAGTAGTAACTAGTACTCTAACTTTGGCCAAGGGGCCTAGCCTA
TATGCTACAGTATTTCAGATTGTTCTAACCTAACCTAGGGTCTTAAGCATACAGTTGgAa
GTCTGACCTCAATATATGACcGTTACTAGCAAATTTTCGAGCACAGCTACTtGACCCGGA
AGTAATtGTTTCGCGCAAATCCGGTTCTACGGACTTCGGTTCGCTACTTCCATGTATGgA
TGTAATCGGTAAAATTCGCAAACATCCCAATGTCATTCGGGTTTACGAGTATCGTAGCTC
GATAAAGGATACTTTAGAGACTCAAATACGATCATTtCCGGAAAGAAACGAAGATTTTAC
CAATAGAACAGTGCATTTTCTTATCGACGACCAACGCAAAAACATAAAGGTAAGTCAAAT
CGAGTCGACGTCTATCGTTATGTGACTTTCGCGTCTTAGACAACTTTTAACCGTAAAAAT
AGCATTTTTGTAATATATAAGCTTGAATCTTACTCATATTTTTCAGAAAAGTTGTAACTC
CCCCGAAAAGTGTGATTTTTTGGTCAACGAAAATGGTGCTCCTATGTGgTTTTGGTTGCC
CCTAATACATGTATCCTAACGTACATAATACACATATACACGAAAGCACCGTATCCTATA
ACGTGCAGCCTAGCGCTATATGTCGACTATGATGTAGCTAGTGCTAGATTTGCAACGTCT
CGTATTTTTCGTAATCTTTCTATTCGGCATAGATTCCCTTCAtTTTTTTGCGTTAATATG
GAAAAATCAGGGAGTTGATAAGTCACGGTACTACTTATGGCTACTAAATAGTTAAAATTT
AAAATTtCGAGGGCATAGCGGACAGTAATATTACTAGTACTAGCCTAGGCTAGCCTAGGC
CTAGTACTTTTGtaTTTACtaAAGTAATATACTACGACAAGTTTTTACTACAGGTAGGCC
CTAGCCTAGTTTTAGTAATACTAGAATACCTGCATAGTTTAGTCCAATTTTAATAAtGGA
CTAAGGCTtATAACCTTTAGTTCTTAGCCTACGCCTTCttGTCCTTGTGtAAtAATTcTA
AGGGGCCTGTTCTTGAAAAGATTTGGACTGCATAAGATACAATTTAGTATTATTATTATT
aTACAAAAATTATTAGTAGTACTAGTAGACTGCCTTTGTACTATGTATAAGTTAAGATCA
TGGCTTATtATGAGTTTTATTAAAGCTGGACTGGGTGAAAATTTCCtCCATCCTGGGATC
GGGATCCATTTCAATGTCACTTTGTTACAAGTGTTCAAGACCGGTATTAGATCCATGACT
TAAGTCTAGGCCCAATTCCCTATGCTTAATATGTAGAGCAAGATACGTAACACAGAAATA
AAACTAGCTTGCTTTATACTGCTTACACTTTATACTTATTGCTATTACAGTTAGACCTAC
TGCTGGTACTTGAGAACAATTGCACCTCATAGAGCCATGTAGTTGTACATAGCTACTTAT
AATTCCAGGTGACTTAAAaCAATATCAGGGATCATTTTGTGACAACATGTTTTGCTGTTA
ACGAGAGTTTACGATCTTTTTATTGTTATGTTGTTTTCTATGATAGGTACAGTAGTAGAA
GTACTTAGTtAGTCATTCACGTACAGTCTTCCCTATGTGTGTGTGTGTCACACACAGATT
TCTCTAAGGTGCTTTCCCATGTATATATGACCAAAAAAAGTTATTCCCAAAAaGAaGAAA
AGTTTCATTCACTATTAGaTTTGTTTTGTTATGTATAATGACTAACATTGCAAAATGCAG
TTCCACTGGTATTAAGTATTAGCCCAGAGAGCTTCCAGAGTTTATTACATCCTCATGTTT
ATTATCCTCATATCTGAAGtcTTCATATAAGAGTTTATTTATAGAAATCTGTTAATAAAT
GTAGTCTCACATTCTATTTAATACTATATATCTTtAAGTTCCTAGCTCTgTTATATGTAC
CCGTAGTAAGAAGGAATGCAGCCTGTGGATCAGTTAAGTGCCTGTTGTTACAACTCTGCT
CCAAACTATtGTTTGTTTAATCAGGTTGTATTATTAGTGTGCTACCTTTAAGCAATTTTG
TTTTCTATATATgTGTAATTTACATTTTTCCTCAGTTTCTGTTATACTCTTATAGAAAGA
ACAAGTTGTGTGCAGCAACAGGCTGTAATATACTCAGCAGTCTCATGCCTATTCTCTAGC
TAACTCGAACAGGTTATTGGCCCAGACACATACACTGGAAGTTAACTGTGTAGAATAGAT
TGTTGTTTGGAATTTATGTGCTGATTTTGGAACCATTTCTTGGGAAaTGTCGGTACTTAA
ATTGGTTAATTTAGTCGTGACAACTGACCAATATGGCTGGAACAACAGAAGATATGACGT
GGAAAATTAACAAAATGGATGGCTCGAACTGGCTGACATGGAATTTCCAGATGAGACATT
TGTTTCTTGCAAAAGgCCTGTGGGCTATGAGGATGGCTCAGGAAAGTTGGGGGTTACTGT
ATGTGAGAAGTAGAAGAGTGCAAACTTGAAAAAGACACAACTGGCATTTTTCACCATTGT
GCTTGCAATAGCATCTAGTCAGCTGGAATTAATTACAACAAGTGAcAAACCAaGTGATGC
TTAGGATGCCTTGCGTACTCTGTTCGAAAAGGATTCTCTAACCAACAAAATTCAGCTCAa
GAAAAAGTACCTCAGAACTGAAATGGCAGAGGGCAAGTCAGTTGGAAATAATTTGAATTA
TATGAAAGGAATtATGgATCGTTGGGCTGCTATTGGTGCTCCTATTTCTGAAGAAGACCA
GGTTGTTAAAGTTATATGTCAAGTTTGGACTTATTtATTTACTTtCTACTCTTACCTTTT
ACTTTTATATATTTGTCTTTTAATTTTAATCTTATGCTATATGTCACAGGTATATCTCAC
CATTTCAAAGTTACAAAACTATCCATCCTGCCACCTGAACTGTTgTtGCTATGTCATGCC
TTCACTATGCCACCTTGAAATACCCCTTCcAGTCATAaTGCACTTGACATTGTGTGTGAT
TTTTTTtCAGACAATATTATTGTATGAAGTCTTCACAGTATGAAGTGTGTTTCATTTCAA
GAAGTATTCAAATTTTGTTAAGCTATTCCTTCCATTTGAACAAAGTATTTCACTTTGAAG
TGATCgAaGTAATTTATATTTCATGCCCATATTTTCACAGGACATtAAAACATGTTCTTt
CATGGAGAGTGTCACACAAATGTTTTttGTTttCTTTTttCTGTTGCTTAAAGTGCCTTA
TTGTTACAGTTATAAAATCAATAAAAGACCA
>isotig00051  gene=isogroup00005  length=3339  numContigs=12
GGACCCTAGGACGTAGTAGTAGTAACTAGTACTCTAACTTTGGCCAAGGGGCCTAGCCTA
TATGCTACAGTATTTCAGATTGTTCTAACCTAACCTAGGGTCTTAAGCATACAGTTGgAa
GTCTGACCTCAATATATGACcGTTACTAGCAAATTTTCGAGCACAGCTACTtGACCCGGA
AGTAATtGTTTCGCGCAAATCCGGTTCTACGGACTTCGGTTCGCTACTTCCATGTATGgA
TGTAATCGGTAAAATTCGCAAACATCCCAATGTCATTCGGGTTTACGAGTATCGTAGCTC
GATAAAGGATACTTTAGAGACTCAAATACGATCATTtCCGGAAAGAAACGAAGATTTTAC
CAATAGAACAGTGCATTTTCTTATCGACGACCAACGCAAAAACATAAAGGTAAGTCAAAT
CGAGTCGACGTCTATCGTTATGTGACTTTCGCGTCTTAGACAACTTTTAACCGTAAAAAT
AGCATTTTTGTAATATATAAGCTTGAATCTTACTCATATTTTTCAGAAAAGTTGTAACTC
CCCCGAAAAGTGTGATTTTTTGGTCAACGAAAATGGTGCTCCTATGTGgTTTTGGTTGCC
CCTAATACATGTATCCTAACGTACATAATACACATATACACGAAAGCACCGTATCCTATA
ACGTGCAGCCTAGCGCTATATGTCGACTATGATGTAGCTAGTGCTAGATTTGCAACGTCT
CGTATTTTTCGTAATCTTTCTATTCGGCATAGATTCCCTTCAtTTTTTTGCGTTAATATG
GAAAAATCAGGGAGTTGATAAGTCACGGTACTACTTATGGCTACTAAATAGTTAAAATTT
AAAATTtCGAGGGCATAGCGGACAGTAATATTACTAGTACAAGCCTAGGCTAGCCTATAG
GCCTAGGCCTAGTACTTTTGtaTTTACtaAAGTAATATACTACGACAAGTTTTTACTACA
GGTAGGCCCTAGCCTAGTTTTAGTAATACTAGAATACCTGCATAGTTTAGTCCAATTTTA
ATAAtGGACTAAGGCTtATAACCTTTAGTTCTTAGCCTACGCCTTCttGTCCTTGTGtAA
tAATTcTAAGGGGCCTGTTCTTGAAAAGATTTGGACTGCATAAGATACAATTTAGTATTA
TTATTATTaTACAAAAATTATTAGTAGTACTAGTAGACTGCCTTTGTACTATGTATAAGT
TAAGATCATGGCTTATtATGAGTTTTATTAAAGCTGGACTGGGTGAAAATTTCCtCCATC
CTGGGATCGGGATCCATTTCAATGTCACTTTGTTACAAGTGTTCAAGACCGGTATTAGAT
CCATGACTTAAGTCTAGGCCCAATTCCCTATGCTTAATATGTAGAGCAAGATACGTAACA
CAGAAATAAAACTAGCTTGCTTTATACTGCTTACACTTTATACTTATTGCTATTACAGTT
AGACCTACTGCTGGTACTTGAGAACAATTGCACCTCATAGAGCCATGTAGTTGTACATAG
CTACTTATAATTCCAGGTGACTTAAAaCAATATCAGGGATCATTTTGTGACAACATGTTT
TGCTGTTAACGAGAGTTTACGATCTTTTTATTGTTATGTTGTTTTCTATGATAGGTACAG
TAGTAGAAGTACTTAGTtAGTCATTCACGTACAGTCTTCCCTATGTGTGTGTGTGTCACA
CACAGATTTCTCTAAGGTGCTTTCCCATGTATATATGACCAAAAAAAGTTATTCCCAAAA
aGAaGAAAAGTTTCATTCACTATTAGaTTTGTTTTGTTATGTATAATGACTAACATTGCA
AAATGCAGTTCCACTGGTATTAAGTATTAGCCCAGAGAGCTTCCAGAGTTTATTACATCC
TCATGTTTATTATCCTCATATCTGAAGtcTTCATATAAGAGTTTATTTATAGAAATCTGT
TAATAAATGTAGTCTCACATTCTATTTAATACTATATATCTTtAAGTTCCTAGCTCTgTT
ATATGTACCCGTAGTAAGAAGGAATGCAGCCTGTGGATCAGTTAAGTGCCTGTTGTTACA
ACTCTGCTCCAAACTATtGTTTGTTTAATCAGGTTGTATTATTAGTGTGCTACCTTTAAG
CAATTTTGTTTTCTATATATgTGTAATTTACATTTTTCCTCAGTTTCTGTTATACTCTTA
TAGAAAGAACAAGTTGTGTGCAGCAACAGGCTGTAATATACTCAGCAGTCTCATGCCTAT
TCTCTAGCTAACTCGAACAGGTTATTGGCCCAGACACATACACTGGAAGTTAACTGTGTA
GAATAGATTGTTGTTTGGAATTTATGTGCTGATTTTGGAACCATTTCTTGGGAAaTGTCG
GTACTTAAATTGGTTAATTTAGTCGTGACAACTGACCAATATGGCTGGAACAACAGAAGA
TATGACGTGGAAAATTAACAAAATGGATGGCTCGAACTGGCTGACATGGAATTTCCAGAT
GAGACATTTGTTTCTTGCAAAAGgCCTGTGGGCTATGAGGATGGCTCAGGAAAGTTGGGG
GTTACTGTATGTGAGAAGTAGAAGAGTGCAAACTTGAAAAAGACACAACTGGCATTTTTC
ACCATTGTGCTTGCAATAGCATCTAGTCAGCTGGAATTAATTACAACAAGTGAcAAACCA
aGTGATGCTTAGGATGCCTTGCGTACTCTGTTCGAAAAGGATTCTCTAACCAACAAAATT
CAGCTCAaGAAAAAGTACCTCAGAACTGAAATGGCAGAGGGCAAGTCAGTTGGAAATAAT
TTGAATTATATGAAAGGAATtATGgATCGTTGGGCTGCTATTGGTGCTCCTATTTCTGAA
GAAGACCAGGTTGTTAAAGTTATATGTCAAGTTTGGACTTATTtATTTACTTtCTACTCT
TACCTTTTACTTTTATATATTTGTCTTTTAATTTTAATCTTATGCTATATGTCACAGGTA
TATCTCACCATTTCAAAGTTACAAAACTATCCATCCTGCCACCTGAACTGTTgTtGCTAT
GTCATGCCTTCACTATGCCACCTTGAAATACCCCTTCcAGTCATAaTGCACTTGACATTG
TGTGTGATTTTTTTtCAGACAATATTATTGTATGAAGTCTTCACAGTATGAAGTGTGTTT
CATTTCAAGAAGTATTCAAATTTTGTTAAGCTATTCCTTCCATTTGAACAAAGTATTTCA
CTTTGAAGTGATCgAaGTAATTTATATTTCATGCCCATATTTTCACAGGACATtAAAACA
TGTTCTTtCATGGAGAGTGTCACACAAATGTTTTttGTTttCTTTTttCTGTTGCTTAAA
GTGCCTTATTGTTACAGTTATAAAATCAATAAAAGACCA
>isotig00052  gene=isogroup00005  length=3337  numContigs=14
GGACCCTAGGACGTAGTAGTAGTAACTAGTACTCTAACTTTGGCCAAGGGGCCTAGCCTA
TATGCTACAGTATTTCAGATTGTTCTAACCTAACCTAGGGTCTTAAGCATACAGTTGgAa
GTCTGACCTCAATATATGACcGTTACTAGCAAATTTTCGAGCACAGCTACTtGACCCGGA
AGTAATtGTTTCGCGCAAATCCGGTTCTACGGACTTCGGTTCGCTACTTCCATGTATGgA
TGTAATCGGTAAAATTCGCAAACATCCCAATGTCATTCGGGTTTACGAGTATCGTAGCTC
GATAAAGGATACTTTAGAGACTCAAATACGATCATTtCCGGAAAGAAACGAAGATTTTAC
CAATAGAACAGTGCATTTTCTTATCGACGACCAACGCAAAAACATAAAGGTAAGTCAAAT
CGAGTCGACGTCTATCGTTATGTGACTTTCGCGTCTTAGACAACTTTTAACCGTAAAAAT
AGCATTTTTGTAATATATAAGCTTGAATCTTACTCATATTTTTCAGAAAAGTTGTAACTC
CCCCGAAAAGTGTGATTTTTTGGTCAACGAAAATGGTGCTCCTATGTGgTTTTGGTTGCC
CCTAATACATGTATCCTAACGTACATAATACACATATACACGAAAGCACCGTATCCTATA
ACGTGCAGCCTAGCGCTATATGTCGACTATGATGTAGCTAGTGCTAGATTTGCAACGTCT
CGTATTTTTCGTAATCTTTCTATTCGGCATAAaTTCCCTTCATTTTTTGgCGTTAATATG
GAAAAATCAGGGAGTTGATAAGTCACGGTACTACTTATGGCTACTAAATAGTTAAAATTT
AAAATTCGAGGGCATAGCGGACAGTAATATTACTGTACTAGTACAAGCCTAGGCTAGCCT
ATAGGCCTAGTACTTTTGtaTTTACtaAAGTAATATACTACGACAAGTTTTTACTACAGG
TAGGCCCTAGCCTAGTTTTAGTAATACTAGAATACCTGCATAGTTTAGTCCAATTTTAAT
AAtGGACTAAGGCTtATAACCTTTAGTTCTTAGCCTACGCCTTCttGTCCTTGTGtAAtA
ATTcTAAGGGGCCTGTTCTTGAAAAGATTTGGACTGCATAAGATACAATTTAGTATTATT
ATTATTaTACAAAAATTATTAGTAGTACTAGTAGACTGCCTTTGTACTATGTATAAGTTA
AGATCATGGCTTATtATGAGTTTTATTAAAGCTGGACTGGGTGAAAATTTCCtCCATCCT
GGGATCGGGATCCATTTCAATGTCACTTTGTTACAAGTGTTCAAGACCGGTATTAGATCC
ATGACTTAAGTCTAGGCCCAATTCCCTATGCTTAATATGTAGAGCAAGATACGTAACACA
GAAATAAAACTAGCTTGCTTTATACTGCTTACACTTTATACTTATTGCTATTACAGTTAG
ACCTACTGCTGGTACTTGAGAACAATTGCACCTCATAGAGCCATGTAGTTGTACATAGCT
ACTTATAATTCCAGGTGACTTAAAaCAATATCAGGGATCATTTTGTGACAACATGTTTTG
CTGTTAACGAGAGTTTACGATCTTTTTATTGTTATGTTGTTTTCTATGATAGGTACAGTA
GTAGAAGTACTTAGTtAGTCATTCACGTACAGTCTTCCCTATGTGTGTGTGTGTCACACA
CAGATTTCTCTAAGGTGCTTTCCCATGTATATATGACCAAAAAAAGTTATTCCCAAAAaG
AaGAAAAGTTTCATTCACTATTAGaTTTGTTTTGTTATGTATAATGACTAACATTGCAAA
ATGCAGTTCCACTGGTATTAAGTATTAGCCCAGAGAGCTTCCAGAGTTTATTACATCCTC
ATGTTTATTATCCTCATATCTGAAGtcTTCATATAAGAGTTTATTTATAGAAATCTGTTA
ATAAATGTAGTCTCACATTCTATTTAATACTATATATCTTtAAGTTCCTAGCTCTgTTAT
ATGTACCCGTAGTAAGAAGGAATGCAGCCTGTGGATCAGTTAAGTGCCTGTTGTTACAAC
TCTGCTCCAAACTATtGTTTGTTTAATCAGGTTGTATTATTAGTGTGCTACCTTTAAGCA
ATTTTGTTTTCTATATATgTGTAATTTACATTTTTCCTCAGTTTCTGTTATACTCTTATA
GAAAGAACAAGTTGTGTGCAGCAACAGGCTGTAATATACTCAGCAGTCTCATGCCTATTC
TCTAGCTAACTCGAACAGGTTATTGGCCCAGACACATACACTGGAAGTTAACTGTGTAGA
ATAGATTGTTGTTTGGAATTTATGTGCTGATTTTGGAACCATTTCTTGGGAAaTGTCGGT
ACTTAAATTGGTTAATTTAGTCGTGACAACTGACCAATATGGCTGGAACAACAGAAGATA
TGACGTGGAAAATTAACAAAATGGATGGCTCGAACTGGCTGACATGGAATTTCCAGATGA
GACATTTGTTTCTTGCAAAAGgCCTGTGGGCTATGAGGATGGCTCAGGAAAGTTGGGGGT
TACTGTATGTGAGAAGTAGAAGAGTGCAAACTTGAAAAAGACACAACTGGCATTTTTCAC
CATTGTGCTTGCAATAGCATCTAGTCAGCTGGAATTAATTACAACAAGTGAcAAACCAaG
TGATGCTTAGGATGCCTTGCGTACTCTGTTCGAAAAGGATTCTCTAACCAACAAAATTCA
GCTCAaGAAAAAGTACCTCAGAACTGAAATGGCAGAGGGCAAGTCAGTTGGAAATAATTT
GAATTATATGAAAGGAATtATGgATCGTTGGGCTGCTATTGGTGCTCCTATTTCTGAAGA
AGACCAGGTTGTTAAAGTTATATGTCAAGTTTGGACTTATTtATTTACTTtCTACTCTTA
CCTTTTACTTTTATATATTTGTCTTTTAATTTTAATCTTATGCTATATGTCACAGGTATA
TCTCACCATTTCAAAGTTACAAAACTATCCATCCTGCCACCTGAACTGTTgTtGCTATGT
CATGCCTTCACTATGCCACCTTGAAATACCCCTTCcAGTCATAaTGCACTTGACATTGTG
TGTGATTTTTTTtCAGACAATATTATTGTATGAAGTCTTCACAGTATGAAGTGTGTTTCA
TTTCAAGAAGTATTCAAATTTTGTTAAGCTATTCCTTCCATTTGAACAAAGTATTTCACT
TTGAAGTGATCgAaGTAATTTATATTTCATGCCCATATTTTCACAGGACATtAAAACATG
TTCTTtCATGGAGAGTGTCACACAAATGTTTTttGTTttCTTTTttCTGTTGCTTAAAGT
GCCTTATTGTTACAGTTATAAAATCAATAAAAGACCA
>isotig00053  gene=isogroup00005  length=3338  numContigs=12
GGACCCTAGGACGTAGTAGTAGTAACTAGTACTCTAACTTTGGCCAAGGGGCCTAGCCTA
TATGCTACAGTATTTCAGATTGTTCTAACCTAACCTAGGGTCTTAAGCATACAGTTGgAa
GTCTGACCTCAATATATGACcGTTACTAGCAAATTTTCGAGCACAGCTACTtGACCCGGA
AGTAATtGTTTCGCGCAAATCCGGTTCTACGGACTTCGGTTCGCTACTTCCATGTATGgA
TGTAATCGGTAAAATTCGCAAACATCCCAATGTCATTCGGGTTTACGAGTATCGTAGCTC
GATAAAGGATACTTTAGAGACTCAAATACGATCATTtCCGGAAAGAAACGAAGATTTTAC
CAATAGAACAGTGCATTTTCTTATCGACGACCAACGCAAAAACATAAAGGTAAGTCAAAT
CGAGTCGACGTCTATCGTTATGTGACTTTCGCGTCTTAGACAACTTTTAACCGTAAAAAT
AGCATTTTTGTAATATATAAGCTTGAATCTTACTCATATTTTTCAGAAAAGTTGTAACTC
CCCCGAAAAGTGTGATTTTTTGGTCAACGAAAATGGTGCTCCTATGTGgTTTTGGTTGCC
CCTAATACATGTATCCTAACGTACATAATACACATATACACGAAAGCACCGTATCCTATA
ACGTGCAGCCTAGCGCTATATGTCGACTATGATGTAGCTAGTGCTAGATTTGCAACGTCT
CGTATTTTTCGTAATCTTTCTATTCGGCATAGATTCCCTTCAtTTTTTTGCGTTAATATG
GAAAAATCAGGGAGTTGATAAGTCACGGTACTACTTATGGCTACTAAATAGTTAAAATTT
AAAATTtCGAGGGCATAGCGGACAGTAATATTACTGTACTAGTACAAGCCTAGGCTAGCC
TATAGGCCTAGTACTTTTGtaTTTACtaAAGTAATATACTACGACAAGTTTTTACTACAG
GTAGGCCCTAGCCTAGTTTTAGTAATACTAGAATACCTGCATAGTTTAGTCCAATTTTAA
TAAtGGACTAAGGCTtATAACCTTTAGTTCTTAGCCTACGCCTTCttGTCCTTGTGtAAt
AATTcTAAGGGGCCTGTTCTTGAAAAGATTTGGACTGCATAAGATACAATTTAGTATTAT
TATTATTTTACAAAAATTATTAGTAGTACAaGTAGACTGCCTTTGTACTATGTATAAGTT
AAGATCATGGCTTATtATGAGTTTTATTAAAGCTGGACTGGGTGAAAATTTCCtCCATCC
TGGGATCGGGATCCATTTCAATGTCACTTTGTTACAAGTGTTCAAGACCGGTATTAGATC
CATGACTTAAGTCTAGGCCCAATTCCCTATGCTTAATATGTAGAGCAAGATACGTAACAC
AGAAATAAAACTAGCTTGCTTTATACTGCTTACACTTTATACTTATTGCTATTACAGTTA
GACCTACTGCTGGTACTTGAGAACAATTGCACCTCATAGAGCCATGTAGTTGTACATAGC
TACTTATAATTCCAGGTGACTTAAAaCAATATCAGGGATCATTTTGTGACAACATGTTTT
GCTGTTAACGAGAGTTTACGATCTTTTTATTGTTATGTTGTTTTCTATGATAGGTACAGT
AGTAGAAGTACTTAGTtAGTCATTCACGTACAGTCTTCCCTATGTGTGTGTGTGTCACAC
ACAGATTTCTCTAAGGTGCTTTCCCATGTATATATGACCAAAAAAAGTTATTCCCAAAAa
GAaGAAAAGTTTCATTCACTATTAGaTTTGTTTTGTTATGTATAATGACTAACATTGCAA
AATGCAGTTCCACTGGTATTAAGTATTAGCCCAGAGAGCTTCCAGAGTTTATTACATCCT
CATGTTTATTATCCTCATATCTGAAGtcTTCATATAAGAGTTTATTTATAGAAATCTGTT
AATAAATGTAGTCTCACATTCTATTTAATACTATATATCTTtAAGTTCCTAGCTCTgTTA
TATGTACCCGTAGTAAGAAGGAATGCAGCCTGTGGATCAGTTAAGTGCCTGTTGTTACAA
CTCTGCTCCAAACTATtGTTTGTTTAATCAGGTTGTATTATTAGTGTGCTACCTTTAAGC
AATTTTGTTTTCTATATATgTGTAATTTACATTTTTCCTCAGTTTCTGTTATACTCTTAT
AGAAAGAACAAGTTGTGTGCAGCAACAGGCTGTAATATACTCAGCAGTCTCATGCCTATT
CTCTAGCTAACTCGAACAGGTTATTGGCCCAGACACATACACTGGAAGTTAACTGTGTAG
AATAGATTGTTGTTTGGAATTTATGTGCTGATTTTGGAACCATTTCTTGGGAAaTGTCGG
TACTTAAATTGGTTAATTTAGTCGTGACAACTGACCAATATGGCTGGAACAACAGAAGAT
ATGACGTGGAAAATTAACAAAATGGATGGCTCGAACTGGCTGACATGGAATTTCCAGATG
AGACATTTGTTTCTTGCAAAAGgCCTGTGGGCTATGAGGATGGCTCAGGAAAGTTGGGGG
TTACTGTATGTGAGAAGTAGAAGAGTGCAAACTTGAAAAAGACACAACTGGCATTTTTCA
CCATTGTGCTTGCAATAGCATCTAGTCAGCTGGAATTAATTACAACAAGTGAcAAACCAa
GTGATGCTTAGGATGCCTTGCGTACTCTGTTCGAAAAGGATTCTCTAACCAACAAAATTC
AGCTCAaGAAAAAGTACCTCAGAACTGAAATGGCAGAGGGCAAGTCAGTTGGAAATAATT
TGAATTATATGAAAGGAATtATGgATCGTTGGGCTGCTATTGGTGCTCCTATTTCTGAAG
AAGACCAGGTTGTTAAAGTTATATGTCAAGTTTGGACTTATTtATTTACTTtCTACTCTT
ACCTTTTACTTTTATATATTTGTCTTTTAATTTTAATCTTATGCTATATGTCACAGGTAT
ATCTCACCATTTCAAAGTTACAAAACTATCCATCCTGCCACCTGAACTGTTgTtGCTATG
TCATGCCTTCACTATGCCACCTTGAAATACCCCTTCcAGTCATAaTGCACTTGACATTGT
GTGTGATTTTTTTtCAGACAATATTATTGTATGAAGTCTTCACAGTATGAAGTGTGTTTC
ATTTCAAGAAGTATTCAAATTTTGTTAAGCTATTCCTTCCATTTGAACAAAGTATTTCAC
TTTGAAGTGATCgAaGTAATTTATATTTCATGCCCATATTTTCACAGGACATtAAAACAT
GTTCTTtCATGGAGAGTGTCACACAAATGTTTTttGTTttCTTTTttCTGTTGCTTAAAG
TGCCTTATTGTTACAGTTATAAAATCAATAAAAGACCA
>isotig00054  gene=isogroup00005  length=3329  numContigs=12
GGACCCTAGGACGTAGTAGTAGTAACTAGTACTCTAACTTTGGCCAAGGGGCCTAGCCTA
TATGCTACAGTATTTCAGATTGTTCTAACCTAACCTAGGGTCTTAAGCATACAGTTGgAa
GTCTGACCTCAATATATGACcGTTACTAGCAAATTTTCGAGCACAGCTACTtGACCCGGA
AGTAATtGTTTCGCGCAAATCCGGTTCTACGGACTTCGGTTCGCTACTTCCATGTATGgA
TGTAATCGGTAAAATTCGCAAACATCCCAATGTCATTCGGGTTTACGAGTATCGTAGCTC
GATAAAGGATACTTTAGAGACTCAAATACGATCATTtCCGGAAAGAAACGAAGATTTTAC
CAATAGAACAGTGCATTTTCTTATCGACGACCAACGCAAAAACATAAAGGTAAGTCAAAT
CGAGTCGACGTCTATCGTTATGTGACTTTCGCGTCTTAGACAACTTTTAACCGTAAAAAT
AGCATTTTTGTAATATATAAGCTTGAATCTTACTCATATTTTTCAGAAAAGTTGTAACTC
CCCCGAAAAGTGTGATTTTTTGGTCAACGAAAATGGTGCTCCTATGTGgTTTTGGTTGCC
CCTAATACATGTATCCTAACGTACATAATACACATATACACGAAAGCACCGTATCCTATA
ACGTGCAGCCTAGCGCTATATGTCGACTATGATGTAGCTAGTGCTAGATTTGCAACGTCT
CGTATTTTTCGTAATCTTTCTATTCGGCATAGATTCCCTTCAtTTTTTTGCGTTAATATG
GAAAAATCAGGGAGTTGATAAGTCACGGTACTACTTATGGCTACTAAATAGTTAAAATTT
AAAATTtCGAGGGCATAGCGGACAGTAATATTACTATAGCCTAGGCTAGCCTATAGGCCT
AGTACTTTCGtaTTTACtaAAGTAATATACTACGACAAGTTTTTACTACAGGTAGGCCCT
AGCCTAGTTTTAGTAATACTAGAATACCTGCATAGTTTAGTCCAATTTTAATAAtGGACT
AAGGCTtATAACCTTTAGTTCTTAGCCTACGCCTTCttGTCCTTGTGtAAtAATTcTAAG
GGGCCTGTTCTTGAAAAGATTTGGACTGCATAAGATACAATTTAGTATTATTATTATTaT
ACAAAAATTATTAGTAGTACTAGTAGACTGCCTTTGTACTATGTATAAGTTAAGATCATG
GCTTATtATGAGTTTTATTAAAGCTGGACTGGGTGAAAATTTCCtCCATCCTGGGATCGG
GATCCATTTCAATGTCACTTTGTTACAAGTGTTCAAGACCGGTATTAGATCCATGACTTA
AGTCTAGGCCCAATTCCCTATGCTTAATATGTAGAGCAAGATACGTAACACAGAAATAAA
ACTAGCTTGCTTTATACTGCTTACACTTTATACTTATTGCTATTACAGTTAGACCTACTG
CTGGTACTTGAGAACAATTGCACCTCATAGAGCCATGTAGTTGTACATAGCTACTTATAA
TTCCAGGTGACTTAAAaCAATATCAGGGATCATTTTGTGACAACATGTTTTGCTGTTAAC
GAGAGTTTACGATCTTTTTATTGTTATGTTGTTTTCTATGATAGGTACAGTAGTAGAAGT
ACTTAGTtAGTCATTCACGTACAGTCTTCCCTATGTGTGTGTGTGTCACACACAGATTTC
TCTAAGGTGCTTTCCCATGTATATATGACCAAAAAAAGTTATTCCCAAAAaGAaGAAAAG
TTTCATTCACTATTAGaTTTGTTTTGTTATGTATAATGACTAACATTGCAAAATGCAGTT
CCACTGGTATTAAGTATTAGCCCAGAGAGCTTCCAGAGTTTATTACATCCTCATGTTTAT
TATCCTCATATCTGAAGtcTTCATATAAGAGTTTATTTATAGAAATCTGTTAATAAATGT
AGTCTCACATTCTATTTAATACTATATATCTTtAAGTTCCTAGCTCTgTTATATGTACCC
GTAGTAAGAAGGAATGCAGCCTGTGGATCAGTTAAGTGCCTGTTGTTACAACTCTGCTCC
AAACTATtGTTTGTTTAATCAGGTTGTATTATTAGTGTGCTACCTTTAAGCAATTTTGTT
TTCTATATATgTGTAATTTACATTTTTCCTCAGTTTCTGTTATACTCTTATAGAAAGAAC
AAGTTGTGTGCAGCAACAGGCTGTAATATACTCAGCAGTCTCATGCCTATTCTCTAGCTA
ACTCGAACAGGTTATTGGCCCAGACACATACACTGGAAGTTAACTGTGTAGAATAGATTG
TTGTTTGGAATTTATGTGCTGATTTTGGAACCATTTCTTGGGAAaTGTCGGTACTTAAAT
TGGTTAATTTAGTCGTGACAACTGACCAATATGGCTGGAACAACAGAAGATATGACGTGG
AAAATTAACAAAATGGATGGCTCGAACTGGCTGACATGGAATTTCCAGATGAGACATTTG
TTTCTTGCAAAAGgCCTGTGGGCTATGAGGATGGCTCAGGAAAGTTGGGGGTTACTGTAT
GTGAGAAGTAGAAGAGTGCAAACTTGAAAAAGACACAACTGGCATTTTTCACCATTGTGC
TTGCAATAGCATCTAGTCAGCTGGAATTAATTACAACAAGTGAcAAACCAaGTGATGCTT
AGGATGCCTTGCGTACTCTGTTCGAAAAGGATTCTCTAACCAACAAAATTCAGCTCAaGA
AAAAGTACCTCAGAACTGAAATGGCAGAGGGCAAGTCAGTTGGAAATAATTTGAATTATA
TGAAAGGAATtATGgATCGTTGGGCTGCTATTGGTGCTCCTATTTCTGAAGAAGACCAGG
TTGTTAAAGTTATATGTCAAGTTTGGACTTATTtATTTACTTtCTACTCTTACCTTTTAC
TTTTATATATTTGTCTTTTAATTTTAATCTTATGCTATATGTCACAGGTATATCTCACCA
TTTCAAAGTTACAAAACTATCCATCCTGCCACCTGAACTGTTgTtGCTATGTCATGCCTT
CACTATGCCACCTTGAAATACCCCTTCcAGTCATAaTGCACTTGACATTGTGTGTGATTT
TTTTtCAGACAATATTATTGTATGAAGTCTTCACAGTATGAAGTGTGTTTCATTTCAAGA
AGTATTCAAATTTTGTTAAGCTATTCCTTCCATTTGAACAAAGTATTTCACTTTGAAGTG
ATCgAaGTAATTTATATTTCATGCCCATATTTTCACAGGACATtAAAACATGTTCTTtCA
TGGAGAGTGTCACACAAATGTTTTttGTTttCTTTTttCTGTTGCTTAAAGTGCCTTATT
GTTACAGTTATAAAATCAATAAAAGACCA
>isotig00055  gene=isogroup00005  length=3332  numContigs=14
GGACCCTAGGACGTAGTAGTAGTAACTAGTACTCTAACTTTGGCCAAGGGGCCTAGCCTA
TATGCTACAGTATTTCAGATTGTTCTAACCTAACCTAGGGTCTTAAGCATACAGTTGgAa
GTCTGACCTCAATATATGACcGTTACTAGCAAATTTTCGAGCACAGCTACTtGACCCGGA
AGTAATtGTTTCGCGCAAATCCGGTTCTACGGACTTCGGTTCGCTACTTCCATGTATGgA
TGTAATCGGTAAAATTCGCAAACATCCCAATGTCATTCGGGTTTACGAGTATCGTAGCTC
GATAAAGGATACTTTAGAGACTCAAATACGATCATTtCCGGAAAGAAACGAAGATTTTAC
CAATAGAACAGTGCATTTTCTTATCGACGACCAACGCAAAAACATAAAGGTAAGTCAAAT
CGAGTCGACGTCTATCGTTATGTGACTTTCGCGTCTTAGACAACTTTTAACCGTAAAAAT
AGCATTTTTGTAATATATAAGCTTGAATCTTACTCATATTTTTCAGAAAAGTTGTAACTC
CCCCGAAAAGTGTGATTTTTTGGTCAACGAAAATGGTGCTCCTATGTGgTTTTGGTTGCC
CCTAATACATGTATCCTAACGTACATAATACACATATACACGAAAGCACCGTATCCTATA
ACGTGCAGCCTAGCGCTATATGTCGACTATGATGTAGCTAGTGCTAGATTTGCAACGTCT
CGTATTTTTCGTAATCTTTCTATTCGGCATAAaTTCCCTTCATTTTTTGgCGTTAATATG
GAAAAATCAGGGAGTTGATAAGTCACGGTACTACTTATGGCTACTAAATAGTTAAAATTT
AAAATTCGAGGGCATAGCGGACAGTAATATTACTAGTACAAGCCTAGGCTAGCCTATAGG
CCTAGTACTTTTGtaTTTACtaAAGTAATATACTACGACAAGTTTTTACTACAGGTAGGC
CCTAGCCTAGTTTTAGTAATACTAGAATACCTGCATAGTTTAGTCCAATTTTAATAAtGG
ACTAAGGCTtATAACCTTTAGTTCTTAGCCTACGCCTTCttGTCCTTGTGtAAtAATTcT
AAGGGGCCTGTTCTTGAAAAGATTTGGACTGCATAAGATACAATTTAGTATTATTATTAT
TaTACAAAAATTATTAGTAGTACTAGTAGACTGCCTTTGTACTATGTATAAGTTAAGATC
ATGGCTTATtATGAGTTTTATTAAAGCTGGACTGGGTGAAAATTTCCtCCATCCTGGGAT
CGGGATCCATTTCAATGTCACTTTGTTACAAGTGTTCAAGACCGGTATTAGATCCATGAC
TTAAGTCTAGGCCCAATTCCCTATGCTTAATATGTAGAGCAAGATACGTAACACAGAAAT
AAAACTAGCTTGCTTTATACTGCTTACACTTTATACTTATTGCTATTACAGTTAGACCTA
CTGCTGGTACTTGAGAACAATTGCACCTCATAGAGCCATGTAGTTGTACATAGCTACTTA
TAATTCCAGGTGACTTAAAaCAATATCAGGGATCATTTTGTGACAACATGTTTTGCTGTT
AACGAGAGTTTACGATCTTTTTATTGTTATGTTGTTTTCTATGATAGGTACAGTAGTAGA
AGTACTTAGTtAGTCATTCACGTACAGTCTTCCCTATGTGTGTGTGTGTCACACACAGAT
TTCTCTAAGGTGCTTTCCCATGTATATATGACCAAAAAAAGTTATTCCCAAAAaGAaGAA
AAGTTTCATTCACTATTAGaTTTGTTTTGTTATGTATAATGACTAACATTGCAAAATGCA
GTTCCACTGGTATTAAGTATTAGCCCAGAGAGCTTCCAGAGTTTATTACATCCTCATGTT
TATTATCCTCATATCTGAAGtcTTCATATAAGAGTTTATTTATAGAAATCTGTTAATAAA
TGTAGTCTCACATTCTATTTAATACTATATATCTTtAAGTTCCTAGCTCTgTTATATGTA
CCCGTAGTAAGAAGGAATGCAGCCTGTGGATCAGTTAAGTGCCTGTTGTTACAACTCTGC
TCCAAACTATtGTTTGTTTAATCAGGTTGTATTATTAGTGTGCTACCTTTAAGCAATTTT
GTTTTCTATATATgTGTAATTTACATTTTTCCTCAGTTTCTGTTATACTCTTATAGAAAG
AACAAGTTGTGTGCAGCAACAGGCTGTAATATACTCAGCAGTCTCATGCCTATTCTCTAG
CTAACTCGAACAGGTTATTGGCCCAGACACATACACTGGAAGTTAACTGTGTAGAATAGA
TTGTTGTTTGGAATTTATGTGCTGATTTTGGAACCATTTCTTGGGAAaTGTCGGTACTTA
AATTGGTTAATTTAGTCGTGACAACTGACCAATATGGCTGGAACAACAGAAGATATGACG
TGGAAAATTAACAAAATGGATGGCTCGAACTGGCTGACATGGAATTTCCAGATGAGACAT
TTGTTTCTTGCAAAAGgCCTGTGGGCTATGAGGATGGCTCAGGAAAGTTGGGGGTTACTG
TATGTGAGAAGTAGAAGAGTGCAAACTTGAAAAAGACACAACTGGCATTTTTCACCATTG
TGCTTGCAATAGCATCTAGTCAGCTGGAATTAATTACAACAAGTGAcAAACCAaGTGATG
CTTAGGATGCCTTGCGTACTCTGTTCGAAAAGGATTCTCTAACCAACAAAATTCAGCTCA
aGAAAAAGTACCTCAGAACTGAAATGGCAGAGGGCAAGTCAGTTGGAAATAATTTGAATT
ATATGAAAGGAATtATGgATCGTTGGGCTGCTATTGGTGCTCCTATTTCTGAAGAAGACC
AGGTTGTTAAAGTTATATGTCAAGTTTGGACTTATTtATTTACTTtCTACTCTTACCTTT
TACTTTTATATATTTGTCTTTTAATTTTAATCTTATGCTATATGTCACAGGTATATCTCA
CCATTTCAAAGTTACAAAACTATCCATCCTGCCACCTGAACTGTTgTtGCTATGTCATGC
CTTCACTATGCCACCTTGAAATACCCCTTCcAGTCATAaTGCACTTGACATTGTGTGTGA
TTTTTTTtCAGACAATATTATTGTATGAAGTCTTCACAGTATGAAGTGTGTTTCATTTCA
AGAAGTATTCAAATTTTGTTAAGCTATTCCTTCCATTTGAACAAAGTATTTCACTTTGAA
GTGATCgAaGTAATTTATATTTCATGCCCATATTTTCACAGGACATtAAAACATGTTCTT
tCATGGAGAGTGTCACACAAATGTTTTttGTTttCTTTTttCTGTTGCTTAAAGTGCCTT
ATTGTTACAGTTATAAAATCAATAAAAGACCA
>isotig00056  gene=isogroup00005  length=3332  numContigs=12
GGACCCTAGGACGTAGTAGTAGTAACTAGTACTCTAACTTTGGCCAAGGGGCCTAGCCTA
TATGCTACAGTATTTCAGATTGTTCTAACCTAACCTAGGGTCTTAAGCATACAGTTGgAa
GTCTGACCTCAATATATGACcGTTACTAGCAAATTTTCGAGCACAGCTACTtGACCCGGA
AGTAATtGTTTCGCGCAAATCCGGTTCTACGGACTTCGGTTCGCTACTTCCATGTATGgA
TGTAATCGGTAAAATTCGCAAACATCCCAATGTCATTCGGGTTTACGAGTATCGTAGCTC
GATAAAGGATACTTTAGAGACTCAAATACGATCATTtCCGGAAAGAAACGAAGATTTTAC
CAATAGAACAGTGCATTTTCTTATCGACGACCAACGCAAAAACATAAAGGTAAGTCAAAT
CGAGTCGACGTCTATCGTTATGTGACTTTCGCGTCTTAGACAACTTTTAACCGTAAAAAT
AGCATTTTTGTAATATATAAGCTTGAATCTTACTCATATTTTTCAGAAAAGTTGTAACTC
CCCCGAAAAGTGTGATTTTTTGGTCAACGAAAATGGTGCTCCTATGTGgTTTTGGTTGCC
CCTAATACATGTATCCTAACGTACATAATACACATATACACGAAAGCACCGTATCCTATA
ACGTGCAGCCTAGCGCTATATGTCGACTATGATGTAGCTAGTGCTAGATTTGCAACGTCT
CGTATTTTTCGTAATCTTTCTATTCGGCATAGATTCCCTTCAtTTTTTTGCGTTAATATG
GAAAAATCAGGGAGTTGATAAGTCACGGTACTACTTATGGCTACTAAATAGTTAAAATTT
AAAATTCGAGGGCATAGCGGACAGTAATATTACTAGTACAAGCCTAGGCTAGCCTATAGG
CCTAGTACTTTTGtaTTTACtaAAGTAATATACTACGACAAGTTTTTACTACAGGTAGGC
CCTAGCCTAGTTTTAGTAATACTAGAATACCTGCATAGTTTAGTCCAATTTTAATAAtGG
ACTAAGGCTtATAACCTTTAGTTCTTAGCCTACGCCTTCttGTCCTTGTGtAAtAATTcT
AAGGGGCCTGTTCTTGAAAAGATTTGGACTGCATAAGATACAATTTAGTATTATTATTAT
TTTACAAAAATTATTAGTAGTACAaGTAGACTGCCTTTGTACTATGTATAAGTTAAGATC
ATGGCTTATtATGAGTTTTATTAAAGCTGGACTGGGTGAAAATTTCCtCCATCCTGGGAT
CGGGATCCATTTCAATGTCACTTTGTTACAAGTGTTCAAGACCGGTATTAGATCCATGAC
TTAAGTCTAGGCCCAATTCCCTATGCTTAATATGTAGAGCAAGATACGTAACACAGAAAT
AAAACTAGCTTGCTTTATACTGCTTACACTTTATACTTATTGCTATTACAGTTAGACCTA
CTGCTGGTACTTGAGAACAATTGCACCTCATAGAGCCATGTAGTTGTACATAGCTACTTA
TAATTCCAGGTGACTTAAAaCAATATCAGGGATCATTTTGTGACAACATGTTTTGCTGTT
AACGAGAGTTTACGATCTTTTTATTGTTATGTTGTTTTCTATGATAGGTACAGTAGTAGA
AGTACTTAGTtAGTCATTCACGTACAGTCTTCCCTATGTGTGTGTGTGTCACACACAGAT
TTCTCTAAGGTGCTTTCCCATGTATATATGACCAAAAAAAGTTATTCCCAAAAaGAaGAA
AAGTTTCATTCACTATTAGaTTTGTTTTGTTATGTATAATGACTAACATTGCAAAATGCA
GTTCCACTGGTATTAAGTATTAGCCCAGAGAGCTTCCAGAGTTTATTACATCCTCATGTT
TATTATCCTCATATCTGAAGtcTTCATATAAGAGTTTATTTATAGAAATCTGTTAATAAA
TGTAGTCTCACATTCTATTTAATACTATATATCTTtAAGTTCCTAGCTCTgTTATATGTA
CCCGTAGTAAGAAGGAATGCAGCCTGTGGATCAGTTAAGTGCCTGTTGTTACAACTCTGC
TCCAAACTATtGTTTGTTTAATCAGGTTGTATTATTAGTGTGCTACCTTTAAGCAATTTT
GTTTTCTATATATgTGTAATTTACATTTTTCCTCAGTTTCTGTTATACTCTTATAGAAAG
AACAAGTTGTGTGCAGCAACAGGCTGTAATATACTCAGCAGTCTCATGCCTATTCTCTAG
CTAACTCGAACAGGTTATTGGCCCAGACACATACACTGGAAGTTAACTGTGTAGAATAGA
TTGTTGTTTGGAATTTATGTGCTGATTTTGGAACCATTTCTTGGGAAaTGTCGGTACTTA
AATTGGTTAATTTAGTCGTGACAACTGACCAATATGGCTGGAACAACAGAAGATATGACG
TGGAAAATTAACAAAATGGATGGCTCGAACTGGCTGACATGGAATTTCCAGATGAGACAT
TTGTTTCTTGCAAAAGgCCTGTGGGCTATGAGGATGGCTCAGGAAAGTTGGGGGTTACTG
TATGTGAGAAGTAGAAGAGTGCAAACTTGAAAAAGACACAACTGGCATTTTTCACCATTG
TGCTTGCAATAGCATCTAGTCAGCTGGAATTAATTACAACAAGTGAcAAACCAaGTGATG
CTTAGGATGCCTTGCGTACTCTGTTCGAAAAGGATTCTCTAACCAACAAAATTCAGCTCA
aGAAAAAGTACCTCAGAACTGAAATGGCAGAGGGCAAGTCAGTTGGAAATAATTTGAATT
ATATGAAAGGAATtATGgATCGTTGGGCTGCTATTGGTGCTCCTATTTCTGAAGAAGACC
AGGTTGTTAAAGTTATATGTCAAGTTTGGACTTATTtATTTACTTtCTACTCTTACCTTT
TACTTTTATATATTTGTCTTTTAATTTTAATCTTATGCTATATGTCACAGGTATATCTCA
CCATTTCAAAGTTACAAAACTATCCATCCTGCCACCTGAACTGTTgTtGCTATGTCATGC
CTTCACTATGCCACCTTGAAATACCCCTTCcAGTCATAaTGCACTTGACATTGTGTGTGA
TTTTTTTtCAGACAATATTATTGTATGAAGTCTTCACAGTATGAAGTGTGTTTCATTTCA
AGAAGTATTCAAATTTTGTTAAGCTATTCCTTCCATTTGAACAAAGTATTTCACTTTGAA
GTGATCgAaGTAATTTATATTTCATGCCCATATTTTCACAGGACATtAAAACATGTTCTT
tCATGGAGAGTGTCACACAAATGTTTTttGTTttCTTTTttCTGTTGCTTAAAGTGCCTT
ATTGTTACAGTTATAAAATCAATAAAAGACCA
>isotig00057  gene=isogroup00005  length=3345  numContigs=12
GGACCCTAGGACGTAGTAGTAGTAACTAGTACTCTAACTTTGGCCAAGGGGCCTAGCCTA
TATGCTACAGTATTTCAGATTGTTCTAACCTAACCTAGGGTCTTAAGCATACAGTTGgAa
GTCTGACCTCAATATATGACcGTTACTAGCAAATTTTCGAGCACAGCTACTtGACCCGGA
AGTAATtGTTTCGCGCAAATCCGGTTCTACGGACTTCGGTTCGCTACTTCCATGTATGgA
TGTAATCGGTAAAATTCGCAAACATCCCAATGTCATTCGGGTTTACGAGTATCGTAGCTC
GATAAAGGATACTTTAGAGACTCAAATACGATCATTtCCGGAAAGAAACGAAGATTTTAC
CAATAGAACAGTGCATTTTCTTATCGACGACCAACGCAAAAACATAAAGGTAAGTCAAAT
CGAGTCGACGTCTATCGTTATGTGACTTTCGCGTCTTAGACAACTTTTAACCGTAAAAAT
AGCATTTTTGTAATATATAAGCTTGAATCTTACTCATATTTTTCAGAAAAGTTGTAACTC
CCCCGAAAAGTGTGATTTTTTGGTCAACGAAAATGGTGCTCCTATGTGgTTTTGGTTGCC
CCTAATACATGTATCCTAACGTACATAATACACATATACACGAAAGCACCGTATCCTATA
ACGTGCAGCCTAGCGCTATATGTCGACTATGATGTAGCTAGTGCTAGATTTGCAACGTCT
CGTATTTTTCGTAATCTTTCTATTCGGCATAAaTTCCCTTCATTTTTTGgCGTTAATATG
GAAAAATCAGGGAGTTGATAAGTCACGGTACTACTTATGGCTACTAAATAGTTAAAATTT
AAAATTCGAGGGCATAGCGGACAGTAATATTACTGTACTAGGCCCCTAGTACAAGCCTAG
GCTAGCCTATAGGCCTAGTACTTTTGtaTTTACtaAAGTAATATACTACGACAAGTTTTT
ACTACAGGTAGGCCCTAGCCTAGTTTTAGTAATACTAGAATACCTGCATAGTTTAGTCCA
ATTTTAATAAtGGACTAAGGCTtATAACCTTTAGTTCTTAGCCTACGCCTTCttGTCCTT
GTGtAAtAATTcTAAGGGGCCTGTTCTTGAAAAGATTTGGACTGCATAAGATACAATTTA
GTATTATTATTATTTTACAAAAATTATTAGTAGTACAaGTAGACTGCCTTTGTACTATGT
ATAAGTTAAGATCATGGCTTATtATGAGTTTTATTAAAGCTGGACTGGGTGAAAATTTCC
tCCATCCTGGGATCGGGATCCATTTCAATGTCACTTTGTTACAAGTGTTCAAGACCGGTA
TTAGATCCATGACTTAAGTCTAGGCCCAATTCCCTATGCTTAATATGTAGAGCAAGATAC
GTAACACAGAAATAAAACTAGCTTGCTTTATACTGCTTACACTTTATACTTATTGCTATT
ACAGTTAGACCTACTGCTGGTACTTGAGAACAATTGCACCTCATAGAGCCATGTAGTTGT
ACATAGCTACTTATAATTCCAGGTGACTTAAAaCAATATCAGGGATCATTTTGTGACAAC
ATGTTTTGCTGTTAACGAGAGTTTACGATCTTTTTATTGTTATGTTGTTTTCTATGATAG
GTACAGTAGTAGAAGTACTTAGTtAGTCATTCACGTACAGTCTTCCCTATGTGTGTGTGT
GTCACACACAGATTTCTCTAAGGTGCTTTCCCATGTATATATGACCAAAAAAAGTTATTC
CCAAAAaGAaGAAAAGTTTCATTCACTATTAGaTTTGTTTTGTTATGTATAATGACTAAC
ATTGCAAAATGCAGTTCCACTGGTATTAAGTATTAGCCCAGAGAGCTTCCAGAGTTTATT
ACATCCTCATGTTTATTATCCTCATATCTGAAGtcTTCATATAAGAGTTTATTTATAGAA
ATCTGTTAATAAATGTAGTCTCACATTCTATTTAATACTATATATCTTtAAGTTCCTAGC
TCTgTTATATGTACCCGTAGTAAGAAGGAATGCAGCCTGTGGATCAGTTAAGTGCCTGTT
GTTACAACTCTGCTCCAAACTATtGTTTGTTTAATCAGGTTGTATTATTAGTGTGCTACC
TTTAAGCAATTTTGTTTTCTATATATgTGTAATTTACATTTTTCCTCAGTTTCTGTTATA
CTCTTATAGAAAGAACAAGTTGTGTGCAGCAACAGGCTGTAATATACTCAGCAGTCTCAT
GCCTATTCTCTAGCTAACTCGAACAGGTTATTGGCCCAGACACATACACTGGAAGTTAAC
TGTGTAGAATAGATTGTTGTTTGGAATTTATGTGCTGATTTTGGAACCATTTCTTGGGAA
aTGTCGGTACTTAAATTGGTTAATTTAGTCGTGACAACTGACCAATATGGCTGGAACAAC
AGAAGATATGACGTGGAAAATTAACAAAATGGATGGCTCGAACTGGCTGACATGGAATTT
CCAGATGAGACATTTGTTTCTTGCAAAAGgCCTGTGGGCTATGAGGATGGCTCAGGAAAG
TTGGGGGTTACTGTATGTGAGAAGTAGAAGAGTGCAAACTTGAAAAAGACACAACTGGCA
TTTTTCACCATTGTGCTTGCAATAGCATCTAGTCAGCTGGAATTAATTACAACAAGTGAc
AAACCAaGTGATGCTTAGGATGCCTTGCGTACTCTGTTCGAAAAGGATTCTCTAACCAAC
AAAATTCAGCTCAaGAAAAAGTACCTCAGAACTGAAATGGCAGAGGGCAAGTCAGTTGGA
AATAATTTGAATTATATGAAAGGAATtATGgATCGTTGGGCTGCTATTGGTGCTCCTATT
TCTGAAGAAGACCAGGTTGTTAAAGTTATATGTCAAGTTTGGACTTATTtATTTACTTtC
TACTCTTACCTTTTACTTTTATATATTTGTCTTTTAATTTTAATCTTATGCTATATGTCA
CAGGTATATCTCACCATTTCAAAGTTACAAAACTATCCATCCTGCCACCTGAACTGTTgT
tGCTATGTCATGCCTTCACTATGCCACCTTGAAATACCCCTTCcAGTCATAaTGCACTTG
ACATTGTGTGTGATTTTTTTtCAGACAATATTATTGTATGAAGTCTTCACAGTATGAAGT
GTGTTTCATTTCAAGAAGTATTCAAATTTTGTTAAGCTATTCCTTCCATTTGAACAAAGT
ATTTCACTTTGAAGTGATCgAaGTAATTTATATTTCATGCCCATATTTTCACAGGACATt
AAAACATGTTCTTtCATGGAGAGTGTCACACAAATGTTTTttGTTttCTTTTttCTGTTG
CTTAAAGTGCCTTATTGTTACAGTTATAAAATCAATAAAAGACCA
>isotig00058  gene=isogroup00005  length=3330  numContigs=13
GGACCCTAGGACGTAGTAGTAGTAACTAGTACTCTAACTTTGGCCAAGGGGCCTAGCCTA
TATGCTACAGTATTTCAGATTGTTCTAACCTAACCTAGGGTCTTAAGCATACAGTTGgAa
GTCTGACCTCAATATATGACcGTTACTAGCAAATTTTCGAGCACAGCTACTtGACCCGGA
AGTAATtGTTTCGCGCAAATCCGGTTCTACGGACTTCGGTTCGCTACTTCCATGTATGgA
TGTAATCGGTAAAATTCGCAAACATCCCAATGTCATTCGGGTTTACGAGTATCGTAGCTC
GATAAAGGATACTTTAGAGACTCAAATACGATCATTtCCGGAAAGAAACGAAGATTTTAC
CAATAGAACAGTGCATTTTCTTATCGACGACCAACGCAAAAACATAAAGGTAAGTCAAAT
CGAGTCGACGTCTATCGTTATGTGACTTTCGCGTCTTAGACAACTTTTAACCGTAAAAAT
AGCATTTTTGTAATATATAAGCTTGAATCTTACTCATATTTTTCAGAAAAGTTGTAACTC
CCCCGAAAAGTGTGATTTTTTGGTCAACGAAAATGGTGCTCCTATGTGgTTTTGGTTGCC
CCTAATACATGTATCCTAACGTACATAATACACATATACACGAAAGCACCGTATCCTATA
ACGTGCAGCCTAGCGCTATATGTCGACTATGATGTAGCTAGTGCTAGATTTGCAACGTCT
CGTATTTTTCGTAATCTTTCTATTCGGCATAAaTTCCCTTCATTTTTTGgCGTTAATATG
GAAAAATCAGGGAGTTGATAAGTCACGGTACTACTTATGGCTACTAAATAGTTAAAATTT
AAAATTCGAGGGCATAGCGGACAGTAATATTACTAGTACTAGCCTAGGCTAGCCTAGGCC
TAGTACTTTTGtaTTTACtaAAGTAATATACTACGACAAGTTTTTACTACAGGTAGGCCC
TAGCCTAGTTTTAGTAATACTAGAATACCTGCATAGTTTAGTCCAATTTTAATAAtGGAC
TAAGGCTtATAACCTTTAGTTCTTAGCCTACGCCTTCttGTCCTTGTGtAAtAATTcTAA
GGGGCCTGTTCTTGAAAAGATTTGGACTGCATAAGATACAATTTAGTATTATTATTATTa
TACAAAAATTATTAGTAGTACTAGTAGACTGCCTTTGTACTATGTATAAGTTAAGATCAT
GGCTTATtATGAGTTTTATTAAAGCTGGACTGGGTGAAAATTTCCtCCATCCTGGGATCG
GGATCCATTTCAATGTCACTTTGTTACAAGTGTTCAAGACCGGTATTAGATCCATGACTT
AAGTCTAGGCCCAATTCCCTATGCTTAATATGTAGAGCAAGATACGTAACACAGAAATAA
AACTAGCTTGCTTTATACTGCTTACACTTTATACTTATTGCTATTACAGTTAGACCTACT
GCTGGTACTTGAGAACAATTGCACCTCATAGAGCCATGTAGTTGTACATAGCTACTTATA
ATTCCAGGTGACTTAAAaCAATATCAGGGATCATTTTGTGACAACATGTTTTGCTGTTAA
CGAGAGTTTACGATCTTTTTATTGTTATGTTGTTTTCTATGATAGGTACAGTAGTAGAAG
TACTTAGTtAGTCATTCACGTACAGTCTTCCCTATGTGTGTGTGTGTCACACACAGATTT
CTCTAAGGTGCTTTCCCATGTATATATGACCAAAAAAAGTTATTCCCAAAAaGAaGAAAA
GTTTCATTCACTATTAGaTTTGTTTTGTTATGTATAATGACTAACATTGCAAAATGCAGT
TCCACTGGTATTAAGTATTAGCCCAGAGAGCTTCCAGAGTTTATTACATCCTCATGTTTA
TTATCCTCATATCTGAAGtcTTCATATAAGAGTTTATTTATAGAAATCTGTTAATAAATG
TAGTCTCACATTCTATTTAATACTATATATCTTtAAGTTCCTAGCTCTgTTATATGTACC
CGTAGTAAGAAGGAATGCAGCCTGTGGATCAGTTAAGTGCCTGTTGTTACAACTCTGCTC
CAAACTATtGTTTGTTTAATCAGGTTGTATTATTAGTGTGCTACCTTTAAGCAATTTTGT
TTTCTATATATgTGTAATTTACATTTTTCCTCAGTTTCTGTTATACTCTTATAGAAAGAA
CAAGTTGTGTGCAGCAACAGGCTGTAATATACTCAGCAGTCTCATGCCTATTCTCTAGCT
AACTCGAACAGGTTATTGGCCCAGACACATACACTGGAAGTTAACTGTGTAGAATAGATT
GTTGTTTGGAATTTATGTGCTGATTTTGGAACCATTTCTTGGGAAaTGTCGGTACTTAAA
TTGGTTAATTTAGTCGTGACAACTGACCAATATGGCTGGAACAACAGAAGATATGACGTG
GAAAATTAACAAAATGGATGGCTCGAACTGGCTGACATGGAATTTCCAGATGAGACATTT
GTTTCTTGCAAAAGgCCTGTGGGCTATGAGGATGGCTCAGGAAAGTTGGGGGTTACTGTA
TGTGAGAAGTAGAAGAGTGCAAACTTGAAAAAGACACAACTGGCATTTTTCACCATTGTG
CTTGCAATAGCATCTAGTCAGCTGGAATTAATTACAACAAGTGAcAAACCAaGTGATGCT
TAGGATGCCTTGCGTACTCTGTTCGAAAAGGATTCTCTAACCAACAAAATTCAGCTCAaG
AAAAAGTACCTCAGAACTGAAATGGCAGAGGGCAAGTCAGTTGGAAATAATTTGAATTAT
ATGAAAGGAATtATGgATCGTTGGGCTGCTATTGGTGCTCCTATTTCTGAAGAAGACCAG
GTTGTTAAAGTTATATGTCAAGTTTGGACTTATTtATTTACTTtCTACTCTTACCTTTTA
CTTTTATATATTTGTCTTTTAATTTTAATCTTATGCTATATGTCACAGGTATATCTCACC
ATTTCAAAGTTACAAAACTATCCATCCTGCCACCTGAACTGTTgTtGCTATGTCATGCCT
TCACTATGCCACCTTGAAATACCCCTTCcAGTCATAaTGCACTTGACATTGTGTGTGATT
TTTTTtCAGACAATATTATTGTATGAAGTCTTCACAGTATGAAGTGTGTTTCATTTCAAG
AAGTATTCAAATTTTGTTAAGCTATTCCTTCCATTTGAACAAAGTATTTCACTTTGAAGT
GATCgAaGTAATTTATATTTCATGCCCATATTTTCACAGGACATtAAAACATGTTCTTtC
ATGGAGAGTGTCACACAAATGTTTTttGTTttCTTTTttCTGTTGCTTAAAGTGCCTTAT
TGTTACAGTTATAAAATCAATAAAAGACCA
>isotig00059  gene=isogroup00005  length=3331  numContigs=11
GGACCCTAGGACGTAGTAGTAGTAACTAGTACTCTAACTTTGGCCAAGGGGCCTAGCCTA
TATGCTACAGTATTTCAGATTGTTCTAACCTAACCTAGGGTCTTAAGCATACAGTTGgAa
GTCTGACCTCAATATATGACcGTTACTAGCAAATTTTCGAGCACAGCTACTtGACCCGGA
AGTAATtGTTTCGCGCAAATCCGGTTCTACGGACTTCGGTTCGCTACTTCCATGTATGgA
TGTAATCGGTAAAATTCGCAAACATCCCAATGTCATTCGGGTTTACGAGTATCGTAGCTC
GATAAAGGATACTTTAGAGACTCAAATACGATCATTtCCGGAAAGAAACGAAGATTTTAC
CAATAGAACAGTGCATTTTCTTATCGACGACCAACGCAAAAACATAAAGGTAAGTCAAAT
CGAGTCGACGTCTATCGTTATGTGACTTTCGCGTCTTAGACAACTTTTAACCGTAAAAAT
AGCATTTTTGTAATATATAAGCTTGAATCTTACTCATATTTTTCAGAAAAGTTGTAACTC
CCCCGAAAAGTGTGATTTTTTGGTCAACGAAAATGGTGCTCCTATGTGgTTTTGGTTGCC
CCTAATACATGTATCCTAACGTACATAATACACATATACACGAAAGCACCGTATCCTATA
ACGTGCAGCCTAGCGCTATATGTCGACTATGATGTAGCTAGTGCTAGATTTGCAACGTCT
CGTATTTTTCGTAATCTTTCTATTCGGCATAGATTCCCTTCAtTTTTTTGCGTTAATATG
GAAAAATCAGGGAGTTGATAAGTCACGGTACTACTTATGGCTACTAAATAGTTAAAATTT
AAAATTtCGAGGGCATAGCGGACAGTAATATTACTAGTACTAGCCTAGGCTAGCCTAGGC
CTAGTACTTTTGtaTTTACtaAAGTAATATACTACGACAAGTTTTTACTACAGGTAGGCC
CTAGCCTAGTTTTAGTAATACTAGAATACCTGCATAGTTTAGTCCAATTTTAATAAtGGA
CTAAGGCTtATAACCTTTAGTTCTTAGCCTACGCCTTCttGTCCTTGTGtAAtAATTcTA
AGGGGCCTGTTCTTGAAAAGATTTGGACTGCATAAGATACAATTTAGTATTATTATTATT
TTACAAAAATTATTAGTAGTACAaGTAGACTGCCTTTGTACTATGTATAAGTTAAGATCA
TGGCTTATtATGAGTTTTATTAAAGCTGGACTGGGTGAAAATTTCCtCCATCCTGGGATC
GGGATCCATTTCAATGTCACTTTGTTACAAGTGTTCAAGACCGGTATTAGATCCATGACT
TAAGTCTAGGCCCAATTCCCTATGCTTAATATGTAGAGCAAGATACGTAACACAGAAATA
AAACTAGCTTGCTTTATACTGCTTACACTTTATACTTATTGCTATTACAGTTAGACCTAC
TGCTGGTACTTGAGAACAATTGCACCTCATAGAGCCATGTAGTTGTACATAGCTACTTAT
AATTCCAGGTGACTTAAAaCAATATCAGGGATCATTTTGTGACAACATGTTTTGCTGTTA
ACGAGAGTTTACGATCTTTTTATTGTTATGTTGTTTTCTATGATAGGTACAGTAGTAGAA
GTACTTAGTtAGTCATTCACGTACAGTCTTCCCTATGTGTGTGTGTGTCACACACAGATT
TCTCTAAGGTGCTTTCCCATGTATATATGACCAAAAAAAGTTATTCCCAAAAaGAaGAAA
AGTTTCATTCACTATTAGaTTTGTTTTGTTATGTATAATGACTAACATTGCAAAATGCAG
TTCCACTGGTATTAAGTATTAGCCCAGAGAGCTTCCAGAGTTTATTACATCCTCATGTTT
ATTATCCTCATATCTGAAGtcTTCATATAAGAGTTTATTTATAGAAATCTGTTAATAAAT
GTAGTCTCACATTCTATTTAATACTATATATCTTtAAGTTCCTAGCTCTgTTATATGTAC
CCGTAGTAAGAAGGAATGCAGCCTGTGGATCAGTTAAGTGCCTGTTGTTACAACTCTGCT
CCAAACTATtGTTTGTTTAATCAGGTTGTATTATTAGTGTGCTACCTTTAAGCAATTTTG
TTTTCTATATATgTGTAATTTACATTTTTCCTCAGTTTCTGTTATACTCTTATAGAAAGA
ACAAGTTGTGTGCAGCAACAGGCTGTAATATACTCAGCAGTCTCATGCCTATTCTCTAGC
TAACTCGAACAGGTTATTGGCCCAGACACATACACTGGAAGTTAACTGTGTAGAATAGAT
TGTTGTTTGGAATTTATGTGCTGATTTTGGAACCATTTCTTGGGAAaTGTCGGTACTTAA
ATTGGTTAATTTAGTCGTGACAACTGACCAATATGGCTGGAACAACAGAAGATATGACGT
GGAAAATTAACAAAATGGATGGCTCGAACTGGCTGACATGGAATTTCCAGATGAGACATT
TGTTTCTTGCAAAAGgCCTGTGGGCTATGAGGATGGCTCAGGAAAGTTGGGGGTTACTGT
ATGTGAGAAGTAGAAGAGTGCAAACTTGAAAAAGACACAACTGGCATTTTTCACCATTGT
GCTTGCAATAGCATCTAGTCAGCTGGAATTAATTACAACAAGTGAcAAACCAaGTGATGC
TTAGGATGCCTTGCGTACTCTGTTCGAAAAGGATTCTCTAACCAACAAAATTCAGCTCAa
GAAAAAGTACCTCAGAACTGAAATGGCAGAGGGCAAGTCAGTTGGAAATAATTTGAATTA
TATGAAAGGAATtATGgATCGTTGGGCTGCTATTGGTGCTCCTATTTCTGAAGAAGACCA
GGTTGTTAAAGTTATATGTCAAGTTTGGACTTATTtATTTACTTtCTACTCTTACCTTTT
ACTTTTATATATTTGTCTTTTAATTTTAATCTTATGCTATATGTCACAGGTATATCTCAC
CATTTCAAAGTTACAAAACTATCCATCCTGCCACCTGAACTGTTgTtGCTATGTCATGCC
TTCACTATGCCACCTTGAAATACCCCTTCcAGTCATAaTGCACTTGACATTGTGTGTGAT
TTTTTTtCAGACAATATTATTGTATGAAGTCTTCACAGTATGAAGTGTGTTTCATTTCAA
GAAGTATTCAAATTTTGTTAAGCTATTCCTTCCATTTGAACAAAGTATTTCACTTTGAAG
TGATCgAaGTAATTTATATTTCATGCCCATATTTTCACAGGACATtAAAACATGTTCTTt
CATGGAGAGTGTCACACAAATGTTTTttGTTttCTTTTttCTGTTGCTTAAAGTGCCTTA
TTGTTACAGTTATAAAATCAATAAAAGACCA
>isotig00060  gene=isogroup00005  length=3338  numContigs=12
GGACCCTAGGACGTAGTAGTAGTAACTAGTACTCTAACTTTGGCCAAGGGGCCTAGCCTA
TATGCTACAGTATTTCAGATTGTTCTAACCTAACCTAGGGTCTTAAGCATACAGTTGgAa
GTCTGACCTCAATATATGACcGTTACTAGCAAATTTTCGAGCACAGCTACTtGACCCGGA
AGTAATtGTTTCGCGCAAATCCGGTTCTACGGACTTCGGTTCGCTACTTCCATGTATGgA
TGTAATCGGTAAAATTCGCAAACATCCCAATGTCATTCGGGTTTACGAGTATCGTAGCTC
GATAAAGGATACTTTAGAGACTCAAATACGATCATTtCCGGAAAGAAACGAAGATTTTAC
CAATAGAACAGTGCATTTTCTTATCGACGACCAACGCAAAAACATAAAGGTAAGTCAAAT
CGAGTCGACGTCTATCGTTATGTGACTTTCGCGTCTTAGACAACTTTTAACCGTAAAAAT
AGCATTTTTGTAATATATAAGCTTGAATCTTACTCATATTTTTCAGAAAAGTTGTAACTC
CCCCGAAAAGTGTGATTTTTTGGTCAACGAAAATGGTGCTCCTATGTGgTTTTGGTTGCC
CCTAATACATGTATCCTAACGTACATAATACACATATACACGAAAGCACCGTATCCTATA
ACGTGCAGCCTAGCGCTATATGTCGACTATGATGTAGCTAGTGCTAGATTTGCAACGTCT
CGTATTTTTCGTAATCTTTCTATTCGGCATAAaTTCCCTTCATTTTTTGgCGTTAATATG
GAAAAATCAGGGAGTTGATAAGTCACGGTACTACTTATGGCTACTAAATAGTTAAAATTT
AAAATTCGAGGGCATAGCGGACAGTAATATTACTAGTACAAGCCTAGGCTAGCCTATAGG
CCTAGGCCTAGTACTTTTGtaTTTACtaAAGTAATATACTACGACAAGTTTTTACTACAG
GTAGGCCCTAGCCTAGTTTTAGTAATACTAGAATACCTGCATAGTTTAGTCCAATTTTAA
TAAtGGACTAAGGCTtATAACCTTTAGTTCTTAGCCTACGCCTTCttGTCCTTGTGtAAt
AATTcTAAGGGGCCTGTTCTTGAAAAGATTTGGACTGCATAAGATACAATTTAGTATTAT
TATTATTaTACAAAAATTATTAGTAGTACTAGTAGACTGCCTTTGTACTATGTATAAGTT
AAGATCATGGCTTATtATGAGTTTTATTAAAGCTGGACTGGGTGAAAATTTCCtCCATCC
TGGGATCGGGATCCATTTCAATGTCACTTTGTTACAAGTGTTCAAGACCGGTATTAGATC
CATGACTTAAGTCTAGGCCCAATTCCCTATGCTTAATATGTAGAGCAAGATACGTAACAC
AGAAATAAAACTAGCTTGCTTTATACTGCTTACACTTTATACTTATTGCTATTACAGTTA
GACCTACTGCTGGTACTTGAGAACAATTGCACCTCATAGAGCCATGTAGTTGTACATAGC
TACTTATAATTCCAGGTGACTTAAAaCAATATCAGGGATCATTTTGTGACAACATGTTTT
GCTGTTAACGAGAGTTTACGATCTTTTTATTGTTATGTTGTTTTCTATGATAGGTACAGT
AGTAGAAGTACTTAGTtAGTCATTCACGTACAGTCTTCCCTATGTGTGTGTGTGTCACAC
ACAGATTTCTCTAAGGTGCTTTCCCATGTATATATGACCAAAAAAAGTTATTCCCAAAAa
GAaGAAAAGTTTCATTCACTATTAGaTTTGTTTTGTTATGTATAATGACTAACATTGCAA
AATGCAGTTCCACTGGTATTAAGTATTAGCCCAGAGAGCTTCCAGAGTTTATTACATCCT
CATGTTTATTATCCTCATATCTGAAGtcTTCATATAAGAGTTTATTTATAGAAATCTGTT
AATAAATGTAGTCTCACATTCTATTTAATACTATATATCTTtAAGTTCCTAGCTCTgTTA
TATGTACCCGTAGTAAGAAGGAATGCAGCCTGTGGATCAGTTAAGTGCCTGTTGTTACAA
CTCTGCTCCAAACTATtGTTTGTTTAATCAGGTTGTATTATTAGTGTGCTACCTTTAAGC
AATTTTGTTTTCTATATATgTGTAATTTACATTTTTCCTCAGTTTCTGTTATACTCTTAT
AGAAAGAACAAGTTGTGTGCAGCAACAGGCTGTAATATACTCAGCAGTCTCATGCCTATT
CTCTAGCTAACTCGAACAGGTTATTGGCCCAGACACATACACTGGAAGTTAACTGTGTAG
AATAGATTGTTGTTTGGAATTTATGTGCTGATTTTGGAACCATTTCTTGGGAAaTGTCGG
TACTTAAATTGGTTAATTTAGTCGTGACAACTGACCAATATGGCTGGAACAACAGAAGAT
ATGACGTGGAAAATTAACAAAATGGATGGCTCGAACTGGCTGACATGGAATTTCCAGATG
AGACATTTGTTTCTTGCAAAAGgCCTGTGGGCTATGAGGATGGCTCAGGAAAGTTGGGGG
TTACTGTATGTGAGAAGTAGAAGAGTGCAAACTTGAAAAAGACACAACTGGCATTTTTCA
CCATTGTGCTTGCAATAGCATCTAGTCAGCTGGAATTAATTACAACAAGTGAcAAACCAa
GTGATGCTTAGGATGCCTTGCGTACTCTGTTCGAAAAGGATTCTCTAACCAACAAAATTC
AGCTCAaGAAAAAGTACCTCAGAACTGAAATGGCAGAGGGCAAGTCAGTTGGAAATAATT
TGAATTATATGAAAGGAATtATGgATCGTTGGGCTGCTATTGGTGCTCCTATTTCTGAAG
AAGACCAGGTTGTTAAAGTTATATGTCAAGTTTGGACTTATTtATTTACTTtCTACTCTT
ACCTTTTACTTTTATATATTTGTCTTTTAATTTTAATCTTATGCTATATGTCACAGGTAT
ATCTCACCATTTCAAAGTTACAAAACTATCCATCCTGCCACCTGAACTGTTgTtGCTATG
TCATGCCTTCACTATGCCACCTTGAAATACCCCTTCcAGTCATAaTGCACTTGACATTGT
GTGTGATTTTTTTtCAGACAATATTATTGTATGAAGTCTTCACAGTATGAAGTGTGTTTC
ATTTCAAGAAGTATTCAAATTTTGTTAAGCTATTCCTTCCATTTGAACAAAGTATTTCAC
TTTGAAGTGATCgAaGTAATTTATATTTCATGCCCATATTTTCACAGGACATtAAAACAT
GTTCTTtCATGGAGAGTGTCACACAAATGTTTTttGTTttCTTTTttCTGTTGCTTAAAG
TGCCTTATTGTTACAGTTATAAAATCAATAAAAGACCA
>isotig00061  gene=isogroup00005  length=3339  numContigs=10
GGACCCTAGGACGTAGTAGTAGTAACTAGTACTCTAACTTTGGCCAAGGGGCCTAGCCTA
TATGCTACAGTATTTCAGATTGTTCTAACCTAACCTAGGGTCTTAAGCATACAGTTGgAa
GTCTGACCTCAATATATGACcGTTACTAGCAAATTTTCGAGCACAGCTACTtGACCCGGA
AGTAATtGTTTCGCGCAAATCCGGTTCTACGGACTTCGGTTCGCTACTTCCATGTATGgA
TGTAATCGGTAAAATTCGCAAACATCCCAATGTCATTCGGGTTTACGAGTATCGTAGCTC
GATAAAGGATACTTTAGAGACTCAAATACGATCATTtCCGGAAAGAAACGAAGATTTTAC
CAATAGAACAGTGCATTTTCTTATCGACGACCAACGCAAAAACATAAAGGTAAGTCAAAT
CGAGTCGACGTCTATCGTTATGTGACTTTCGCGTCTTAGACAACTTTTAACCGTAAAAAT
AGCATTTTTGTAATATATAAGCTTGAATCTTACTCATATTTTTCAGAAAAGTTGTAACTC
CCCCGAAAAGTGTGATTTTTTGGTCAACGAAAATGGTGCTCCTATGTGgTTTTGGTTGCC
CCTAATACATGTATCCTAACGTACATAATACACATATACACGAAAGCACCGTATCCTATA
ACGTGCAGCCTAGCGCTATATGTCGACTATGATGTAGCTAGTGCTAGATTTGCAACGTCT
CGTATTTTTCGTAATCTTTCTATTCGGCATAGATTCCCTTCAtTTTTTTGCGTTAATATG
GAAAAATCAGGGAGTTGATAAGTCACGGTACTACTTATGGCTACTAAATAGTTAAAATTT
AAAATTtCGAGGGCATAGCGGACAGTAATATTACTAGTACAAGCCTAGGCTAGCCTATAG
GCCTAGGCCTAGTACTTTTGtaTTTACtaAAGTAATATACTACGACAAGTTTTTACTACA
GGTAGGCCCTAGCCTAGTTTTAGTAATACTAGAATACCTGCATAGTTTAGTCCAATTTTA
ATAAtGGACTAAGGCTtATAACCTTTAGTTCTTAGCCTACGCCTTCttGTCCTTGTGtAA
tAATTcTAAGGGGCCTGTTCTTGAAAAGATTTGGACTGCATAAGATACAATTTAGTATTA
TTATTATTTTACAAAAATTATTAGTAGTACAaGTAGACTGCCTTTGTACTATGTATAAGT
TAAGATCATGGCTTATtATGAGTTTTATTAAAGCTGGACTGGGTGAAAATTTCCtCCATC
CTGGGATCGGGATCCATTTCAATGTCACTTTGTTACAAGTGTTCAAGACCGGTATTAGAT
CCATGACTTAAGTCTAGGCCCAATTCCCTATGCTTAATATGTAGAGCAAGATACGTAACA
CAGAAATAAAACTAGCTTGCTTTATACTGCTTACACTTTATACTTATTGCTATTACAGTT
AGACCTACTGCTGGTACTTGAGAACAATTGCACCTCATAGAGCCATGTAGTTGTACATAG
CTACTTATAATTCCAGGTGACTTAAAaCAATATCAGGGATCATTTTGTGACAACATGTTT
TGCTGTTAACGAGAGTTTACGATCTTTTTATTGTTATGTTGTTTTCTATGATAGGTACAG
TAGTAGAAGTACTTAGTtAGTCATTCACGTACAGTCTTCCCTATGTGTGTGTGTGTCACA
CACAGATTTCTCTAAGGTGCTTTCCCATGTATATATGACCAAAAAAAGTTATTCCCAAAA
aGAaGAAAAGTTTCATTCACTATTAGaTTTGTTTTGTTATGTATAATGACTAACATTGCA
AAATGCAGTTCCACTGGTATTAAGTATTAGCCCAGAGAGCTTCCAGAGTTTATTACATCC
TCATGTTTATTATCCTCATATCTGAAGtcTTCATATAAGAGTTTATTTATAGAAATCTGT
TAATAAATGTAGTCTCACATTCTATTTAATACTATATATCTTtAAGTTCCTAGCTCTgTT
ATATGTACCCGTAGTAAGAAGGAATGCAGCCTGTGGATCAGTTAAGTGCCTGTTGTTACA
ACTCTGCTCCAAACTATtGTTTGTTTAATCAGGTTGTATTATTAGTGTGCTACCTTTAAG
CAATTTTGTTTTCTATATATgTGTAATTTACATTTTTCCTCAGTTTCTGTTATACTCTTA
TAGAAAGAACAAGTTGTGTGCAGCAACAGGCTGTAATATACTCAGCAGTCTCATGCCTAT
TCTCTAGCTAACTCGAACAGGTTATTGGCCCAGACACATACACTGGAAGTTAACTGTGTA
GAATAGATTGTTGTTTGGAATTTATGTGCTGATTTTGGAACCATTTCTTGGGAAaTGTCG
GTACTTAAATTGGTTAATTTAGTCGTGACAACTGACCAATATGGCTGGAACAACAGAAGA
TATGACGTGGAAAATTAACAAAATGGATGGCTCGAACTGGCTGACATGGAATTTCCAGAT
GAGACATTTGTTTCTTGCAAAAGgCCTGTGGGCTATGAGGATGGCTCAGGAAAGTTGGGG
GTTACTGTATGTGAGAAGTAGAAGAGTGCAAACTTGAAAAAGACACAACTGGCATTTTTC
ACCATTGTGCTTGCAATAGCATCTAGTCAGCTGGAATTAATTACAACAAGTGAcAAACCA
aGTGATGCTTAGGATGCCTTGCGTACTCTGTTCGAAAAGGATTCTCTAACCAACAAAATT
CAGCTCAaGAAAAAGTACCTCAGAACTGAAATGGCAGAGGGCAAGTCAGTTGGAAATAAT
TTGAATTATATGAAAGGAATtATGgATCGTTGGGCTGCTATTGGTGCTCCTATTTCTGAA
GAAGACCAGGTTGTTAAAGTTATATGTCAAGTTTGGACTTATTtATTTACTTtCTACTCT
TACCTTTTACTTTTATATATTTGTCTTTTAATTTTAATCTTATGCTATATGTCACAGGTA
TATCTCACCATTTCAAAGTTACAAAACTATCCATCCTGCCACCTGAACTGTTgTtGCTAT
GTCATGCCTTCACTATGCCACCTTGAAATACCCCTTCcAGTCATAaTGCACTTGACATTG
TGTGTGATTTTTTTtCAGACAATATTATTGTATGAAGTCTTCACAGTATGAAGTGTGTTT
CATTTCAAGAAGTATTCAAATTTTGTTAAGCTATTCCTTCCATTTGAACAAAGTATTTCA
CTTTGAAGTGATCgAaGTAATTTATATTTCATGCCCATATTTTCACAGGACATtAAAACA
TGTTCTTtCATGGAGAGTGTCACACAAATGTTTTttGTTttCTTTTttCTGTTGCTTAAA
GTGCCTTATTGTTACAGTTATAAAATCAATAAAAGACCA
>isotig00062  gene=isogroup00005  length=3337  numContigs=12
GGACCCTAGGACGTAGTAGTAGTAACTAGTACTCTAACTTTGGCCAAGGGGCCTAGCCTA
TATGCTACAGTATTTCAGATTGTTCTAACCTAACCTAGGGTCTTAAGCATACAGTTGgAa
GTCTGACCTCAATATATGACcGTTACTAGCAAATTTTCGAGCACAGCTACTtGACCCGGA
AGTAATtGTTTCGCGCAAATCCGGTTCTACGGACTTCGGTTCGCTACTTCCATGTATGgA
TGTAATCGGTAAAATTCGCAAACATCCCAATGTCATTCGGGTTTACGAGTATCGTAGCTC
GATAAAGGATACTTTAGAGACTCAAATACGATCATTtCCGGAAAGAAACGAAGATTTTAC
CAATAGAACAGTGCATTTTCTTATCGACGACCAACGCAAAAACATAAAGGTAAGTCAAAT
CGAGTCGACGTCTATCGTTATGTGACTTTCGCGTCTTAGACAACTTTTAACCGTAAAAAT
AGCATTTTTGTAATATATAAGCTTGAATCTTACTCATATTTTTCAGAAAAGTTGTAACTC
CCCCGAAAAGTGTGATTTTTTGGTCAACGAAAATGGTGCTCCTATGTGgTTTTGGTTGCC
CCTAATACATGTATCCTAACGTACATAATACACATATACACGAAAGCACCGTATCCTATA
ACGTGCAGCCTAGCGCTATATGTCGACTATGATGTAGCTAGTGCTAGATTTGCAACGTCT
CGTATTTTTCGTAATCTTTCTATTCGGCATAAaTTCCCTTCATTTTTTGgCGTTAATATG
GAAAAATCAGGGAGTTGATAAGTCACGGTACTACTTATGGCTACTAAATAGTTAAAATTT
AAAATTCGAGGGCATAGCGGACAGTAATATTACTGTACTAGTACAAGCCTAGGCTAGCCT
ATAGGCCTAGTACTTTTGtaTTTACtaAAGTAATATACTACGACAAGTTTTTACTACAGG
TAGGCCCTAGCCTAGTTTTAGTAATACTAGAATACCTGCATAGTTTAGTCCAATTTTAAT
AAtGGACTAAGGCTtATAACCTTTAGTTCTTAGCCTACGCCTTCttGTCCTTGTGtAAtA
ATTcTAAGGGGCCTGTTCTTGAAAAGATTTGGACTGCATAAGATACAATTTAGTATTATT
ATTATTTTACAAAAATTATTAGTAGTACAaGTAGACTGCCTTTGTACTATGTATAAGTTA
AGATCATGGCTTATtATGAGTTTTATTAAAGCTGGACTGGGTGAAAATTTCCtCCATCCT
GGGATCGGGATCCATTTCAATGTCACTTTGTTACAAGTGTTCAAGACCGGTATTAGATCC
ATGACTTAAGTCTAGGCCCAATTCCCTATGCTTAATATGTAGAGCAAGATACGTAACACA
GAAATAAAACTAGCTTGCTTTATACTGCTTACACTTTATACTTATTGCTATTACAGTTAG
ACCTACTGCTGGTACTTGAGAACAATTGCACCTCATAGAGCCATGTAGTTGTACATAGCT
ACTTATAATTCCAGGTGACTTAAAaCAATATCAGGGATCATTTTGTGACAACATGTTTTG
CTGTTAACGAGAGTTTACGATCTTTTTATTGTTATGTTGTTTTCTATGATAGGTACAGTA
GTAGAAGTACTTAGTtAGTCATTCACGTACAGTCTTCCCTATGTGTGTGTGTGTCACACA
CAGATTTCTCTAAGGTGCTTTCCCATGTATATATGACCAAAAAAAGTTATTCCCAAAAaG
AaGAAAAGTTTCATTCACTATTAGaTTTGTTTTGTTATGTATAATGACTAACATTGCAAA
ATGCAGTTCCACTGGTATTAAGTATTAGCCCAGAGAGCTTCCAGAGTTTATTACATCCTC
ATGTTTATTATCCTCATATCTGAAGtcTTCATATAAGAGTTTATTTATAGAAATCTGTTA
ATAAATGTAGTCTCACATTCTATTTAATACTATATATCTTtAAGTTCCTAGCTCTgTTAT
ATGTACCCGTAGTAAGAAGGAATGCAGCCTGTGGATCAGTTAAGTGCCTGTTGTTACAAC
TCTGCTCCAAACTATtGTTTGTTTAATCAGGTTGTATTATTAGTGTGCTACCTTTAAGCA
ATTTTGTTTTCTATATATgTGTAATTTACATTTTTCCTCAGTTTCTGTTATACTCTTATA
GAAAGAACAAGTTGTGTGCAGCAACAGGCTGTAATATACTCAGCAGTCTCATGCCTATTC
TCTAGCTAACTCGAACAGGTTATTGGCCCAGACACATACACTGGAAGTTAACTGTGTAGA
ATAGATTGTTGTTTGGAATTTATGTGCTGATTTTGGAACCATTTCTTGGGAAaTGTCGGT
ACTTAAATTGGTTAATTTAGTCGTGACAACTGACCAATATGGCTGGAACAACAGAAGATA
TGACGTGGAAAATTAACAAAATGGATGGCTCGAACTGGCTGACATGGAATTTCCAGATGA
GACATTTGTTTCTTGCAAAAGgCCTGTGGGCTATGAGGATGGCTCAGGAAAGTTGGGGGT
TACTGTATGTGAGAAGTAGAAGAGTGCAAACTTGAAAAAGACACAACTGGCATTTTTCAC
CATTGTGCTTGCAATAGCATCTAGTCAGCTGGAATTAATTACAACAAGTGAcAAACCAaG
TGATGCTTAGGATGCCTTGCGTACTCTGTTCGAAAAGGATTCTCTAACCAACAAAATTCA
GCTCAaGAAAAAGTACCTCAGAACTGAAATGGCAGAGGGCAAGTCAGTTGGAAATAATTT
GAATTATATGAAAGGAATtATGgATCGTTGGGCTGCTATTGGTGCTCCTATTTCTGAAGA
AGACCAGGTTGTTAAAGTTATATGTCAAGTTTGGACTTATTtATTTACTTtCTACTCTTA
CCTTTTACTTTTATATATTTGTCTTTTAATTTTAATCTTATGCTATATGTCACAGGTATA
TCTCACCATTTCAAAGTTACAAAACTATCCATCCTGCCACCTGAACTGTTgTtGCTATGT
CATGCCTTCACTATGCCACCTTGAAATACCCCTTCcAGTCATAaTGCACTTGACATTGTG
TGTGATTTTTTTtCAGACAATATTATTGTATGAAGTCTTCACAGTATGAAGTGTGTTTCA
TTTCAAGAAGTATTCAAATTTTGTTAAGCTATTCCTTCCATTTGAACAAAGTATTTCACT
TTGAAGTGATCgAaGTAATTTATATTTCATGCCCATATTTTCACAGGACATtAAAACATG
TTCTTtCATGGAGAGTGTCACACAAATGTTTTttGTTttCTTTTttCTGTTGCTTAAAGT
GCCTTATTGTTACAGTTATAAAATCAATAAAAGACCA
>isotig00063  gene=isogroup00005  length=3328  numContigs=12
GGACCCTAGGACGTAGTAGTAGTAACTAGTACTCTAACTTTGGCCAAGGGGCCTAGCCTA
TATGCTACAGTATTTCAGATTGTTCTAACCTAACCTAGGGTCTTAAGCATACAGTTGgAa
GTCTGACCTCAATATATGACcGTTACTAGCAAATTTTCGAGCACAGCTACTtGACCCGGA
AGTAATtGTTTCGCGCAAATCCGGTTCTACGGACTTCGGTTCGCTACTTCCATGTATGgA
TGTAATCGGTAAAATTCGCAAACATCCCAATGTCATTCGGGTTTACGAGTATCGTAGCTC
GATAAAGGATACTTTAGAGACTCAAATACGATCATTtCCGGAAAGAAACGAAGATTTTAC
CAATAGAACAGTGCATTTTCTTATCGACGACCAACGCAAAAACATAAAGGTAAGTCAAAT
CGAGTCGACGTCTATCGTTATGTGACTTTCGCGTCTTAGACAACTTTTAACCGTAAAAAT
AGCATTTTTGTAATATATAAGCTTGAATCTTACTCATATTTTTCAGAAAAGTTGTAACTC
CCCCGAAAAGTGTGATTTTTTGGTCAACGAAAATGGTGCTCCTATGTGgTTTTGGTTGCC
CCTAATACATGTATCCTAACGTACATAATACACATATACACGAAAGCACCGTATCCTATA
ACGTGCAGCCTAGCGCTATATGTCGACTATGATGTAGCTAGTGCTAGATTTGCAACGTCT
CGTATTTTTCGTAATCTTTCTATTCGGCATAAaTTCCCTTCATTTTTTGgCGTTAATATG
GAAAAATCAGGGAGTTGATAAGTCACGGTACTACTTATGGCTACTAAATAGTTAAAATTT
AAAATTCGAGGGCATAGCGGACAGTAATATTACTATAGCCTAGGCTAGCCTATAGGCCTA
GTACTTTCGtaTTTACtaAAGTAATATACTACGACAAGTTTTTACTACAGGTAGGCCCTA
GCCTAGTTTTAGTAATACTAGAATACCTGCATAGTTTAGTCCAATTTTAATAAtGGACTA
AGGCTtATAACCTTTAGTTCTTAGCCTACGCCTTCttGTCCTTGTGtAAtAATTcTAAGG
GGCCTGTTCTTGAAAAGATTTGGACTGCATAAGATACAATTTAGTATTATTATTATTaTA
CAAAAATTATTAGTAGTACTAGTAGACTGCCTTTGTACTATGTATAAGTTAAGATCATGG
CTTATtATGAGTTTTATTAAAGCTGGACTGGGTGAAAATTTCCtCCATCCTGGGATCGGG
ATCCATTTCAATGTCACTTTGTTACAAGTGTTCAAGACCGGTATTAGATCCATGACTTAA
GTCTAGGCCCAATTCCCTATGCTTAATATGTAGAGCAAGATACGTAACACAGAAATAAAA
CTAGCTTGCTTTATACTGCTTACACTTTATACTTATTGCTATTACAGTTAGACCTACTGC
TGGTACTTGAGAACAATTGCACCTCATAGAGCCATGTAGTTGTACATAGCTACTTATAAT
TCCAGGTGACTTAAAaCAATATCAGGGATCATTTTGTGACAACATGTTTTGCTGTTAACG
AGAGTTTACGATCTTTTTATTGTTATGTTGTTTTCTATGATAGGTACAGTAGTAGAAGTA
CTTAGTtAGTCATTCACGTACAGTCTTCCCTATGTGTGTGTGTGTCACACACAGATTTCT
CTAAGGTGCTTTCCCATGTATATATGACCAAAAAAAGTTATTCCCAAAAaGAaGAAAAGT
TTCATTCACTATTAGaTTTGTTTTGTTATGTATAATGACTAACATTGCAAAATGCAGTTC
CACTGGTATTAAGTATTAGCCCAGAGAGCTTCCAGAGTTTATTACATCCTCATGTTTATT
ATCCTCATATCTGAAGtcTTCATATAAGAGTTTATTTATAGAAATCTGTTAATAAATGTA
GTCTCACATTCTATTTAATACTATATATCTTtAAGTTCCTAGCTCTgTTATATGTACCCG
TAGTAAGAAGGAATGCAGCCTGTGGATCAGTTAAGTGCCTGTTGTTACAACTCTGCTCCA
AACTATtGTTTGTTTAATCAGGTTGTATTATTAGTGTGCTACCTTTAAGCAATTTTGTTT
TCTATATATgTGTAATTTACATTTTTCCTCAGTTTCTGTTATACTCTTATAGAAAGAACA
AGTTGTGTGCAGCAACAGGCTGTAATATACTCAGCAGTCTCATGCCTATTCTCTAGCTAA
CTCGAACAGGTTATTGGCCCAGACACATACACTGGAAGTTAACTGTGTAGAATAGATTGT
TGTTTGGAATTTATGTGCTGATTTTGGAACCATTTCTTGGGAAaTGTCGGTACTTAAATT
GGTTAATTTAGTCGTGACAACTGACCAATATGGCTGGAACAACAGAAGATATGACGTGGA
AAATTAACAAAATGGATGGCTCGAACTGGCTGACATGGAATTTCCAGATGAGACATTTGT
TTCTTGCAAAAGgCCTGTGGGCTATGAGGATGGCTCAGGAAAGTTGGGGGTTACTGTATG
TGAGAAGTAGAAGAGTGCAAACTTGAAAAAGACACAACTGGCATTTTTCACCATTGTGCT
TGCAATAGCATCTAGTCAGCTGGAATTAATTACAACAAGTGAcAAACCAaGTGATGCTTA
GGATGCCTTGCGTACTCTGTTCGAAAAGGATTCTCTAACCAACAAAATTCAGCTCAaGAA
AAAGTACCTCAGAACTGAAATGGCAGAGGGCAAGTCAGTTGGAAATAATTTGAATTATAT
GAAAGGAATtATGgATCGTTGGGCTGCTATTGGTGCTCCTATTTCTGAAGAAGACCAGGT
TGTTAAAGTTATATGTCAAGTTTGGACTTATTtATTTACTTtCTACTCTTACCTTTTACT
TTTATATATTTGTCTTTTAATTTTAATCTTATGCTATATGTCACAGGTATATCTCACCAT
TTCAAAGTTACAAAACTATCCATCCTGCCACCTGAACTGTTgTtGCTATGTCATGCCTTC
ACTATGCCACCTTGAAATACCCCTTCcAGTCATAaTGCACTTGACATTGTGTGTGATTTT
TTTtCAGACAATATTATTGTATGAAGTCTTCACAGTATGAAGTGTGTTTCATTTCAAGAA
GTATTCAAATTTTGTTAAGCTATTCCTTCCATTTGAACAAAGTATTTCACTTTGAAGTGA
TCgAaGTAATTTATATTTCATGCCCATATTTTCACAGGACATtAAAACATGTTCTTtCAT
GGAGAGTGTCACACAAATGTTTTttGTTttCTTTTttCTGTTGCTTAAAGTGCCTTATTG
TTACAGTTATAAAATCAATAAAAGACCA
>isotig00064  gene=isogroup00005  length=3329  numContigs=10
GGACCCTAGGACGTAGTAGTAGTAACTAGTACTCTAACTTTGGCCAAGGGGCCTAGCCTA
TATGCTACAGTATTTCAGATTGTTCTAACCTAACCTAGGGTCTTAAGCATACAGTTGgAa
GTCTGACCTCAATATATGACcGTTACTAGCAAATTTTCGAGCACAGCTACTtGACCCGGA
AGTAATtGTTTCGCGCAAATCCGGTTCTACGGACTTCGGTTCGCTACTTCCATGTATGgA
TGTAATCGGTAAAATTCGCAAACATCCCAATGTCATTCGGGTTTACGAGTATCGTAGCTC
GATAAAGGATACTTTAGAGACTCAAATACGATCATTtCCGGAAAGAAACGAAGATTTTAC
CAATAGAACAGTGCATTTTCTTATCGACGACCAACGCAAAAACATAAAGGTAAGTCAAAT
CGAGTCGACGTCTATCGTTATGTGACTTTCGCGTCTTAGACAACTTTTAACCGTAAAAAT
AGCATTTTTGTAATATATAAGCTTGAATCTTACTCATATTTTTCAGAAAAGTTGTAACTC
CCCCGAAAAGTGTGATTTTTTGGTCAACGAAAATGGTGCTCCTATGTGgTTTTGGTTGCC
CCTAATACATGTATCCTAACGTACATAATACACATATACACGAAAGCACCGTATCCTATA
ACGTGCAGCCTAGCGCTATATGTCGACTATGATGTAGCTAGTGCTAGATTTGCAACGTCT
CGTATTTTTCGTAATCTTTCTATTCGGCATAGATTCCCTTCAtTTTTTTGCGTTAATATG
GAAAAATCAGGGAGTTGATAAGTCACGGTACTACTTATGGCTACTAAATAGTTAAAATTT
AAAATTtCGAGGGCATAGCGGACAGTAATATTACTATAGCCTAGGCTAGCCTATAGGCCT
AGTACTTTCGtaTTTACtaAAGTAATATACTACGACAAGTTTTTACTACAGGTAGGCCCT
AGCCTAGTTTTAGTAATACTAGAATACCTGCATAGTTTAGTCCAATTTTAATAAtGGACT
AAGGCTtATAACCTTTAGTTCTTAGCCTACGCCTTCttGTCCTTGTGtAAtAATTcTAAG
GGGCCTGTTCTTGAAAAGATTTGGACTGCATAAGATACAATTTAGTATTATTATTATTTT
ACAAAAATTATTAGTAGTACAaGTAGACTGCCTTTGTACTATGTATAAGTTAAGATCATG
GCTTATtATGAGTTTTATTAAAGCTGGACTGGGTGAAAATTTCCtCCATCCTGGGATCGG
GATCCATTTCAATGTCACTTTGTTACAAGTGTTCAAGACCGGTATTAGATCCATGACTTA
AGTCTAGGCCCAATTCCCTATGCTTAATATGTAGAGCAAGATACGTAACACAGAAATAAA
ACTAGCTTGCTTTATACTGCTTACACTTTATACTTATTGCTATTACAGTTAGACCTACTG
CTGGTACTTGAGAACAATTGCACCTCATAGAGCCATGTAGTTGTACATAGCTACTTATAA
TTCCAGGTGACTTAAAaCAATATCAGGGATCATTTTGTGACAACATGTTTTGCTGTTAAC
GAGAGTTTACGATCTTTTTATTGTTATGTTGTTTTCTATGATAGGTACAGTAGTAGAAGT
ACTTAGTtAGTCATTCACGTACAGTCTTCCCTATGTGTGTGTGTGTCACACACAGATTTC
TCTAAGGTGCTTTCCCATGTATATATGACCAAAAAAAGTTATTCCCAAAAaGAaGAAAAG
TTTCATTCACTATTAGaTTTGTTTTGTTATGTATAATGACTAACATTGCAAAATGCAGTT
CCACTGGTATTAAGTATTAGCCCAGAGAGCTTCCAGAGTTTATTACATCCTCATGTTTAT
TATCCTCATATCTGAAGtcTTCATATAAGAGTTTATTTATAGAAATCTGTTAATAAATGT
AGTCTCACATTCTATTTAATACTATATATCTTtAAGTTCCTAGCTCTgTTATATGTACCC
GTAGTAAGAAGGAATGCAGCCTGTGGATCAGTTAAGTGCCTGTTGTTACAACTCTGCTCC
AAACTATtGTTTGTTTAATCAGGTTGTATTATTAGTGTGCTACCTTTAAGCAATTTTGTT
TTCTATATATgTGTAATTTACATTTTTCCTCAGTTTCTGTTATACTCTTATAGAAAGAAC
AAGTTGTGTGCAGCAACAGGCTGTAATATACTCAGCAGTCTCATGCCTATTCTCTAGCTA
ACTCGAACAGGTTATTGGCCCAGACACATACACTGGAAGTTAACTGTGTAGAATAGATTG
TTGTTTGGAATTTATGTGCTGATTTTGGAACCATTTCTTGGGAAaTGTCGGTACTTAAAT
TGGTTAATTTAGTCGTGACAACTGACCAATATGGCTGGAACAACAGAAGATATGACGTGG
AAAATTAACAAAATGGATGGCTCGAACTGGCTGACATGGAATTTCCAGATGAGACATTTG
TTTCTTGCAAAAGgCCTGTGGGCTATGAGGATGGCTCAGGAAAGTTGGGGGTTACTGTAT
GTGAGAAGTAGAAGAGTGCAAACTTGAAAAAGACACAACTGGCATTTTTCACCATTGTGC
TTGCAATAGCATCTAGTCAGCTGGAATTAATTACAACAAGTGAcAAACCAaGTGATGCTT
AGGATGCCTTGCGTACTCTGTTCGAAAAGGATTCTCTAACCAACAAAATTCAGCTCAaGA
AAAAGTACCTCAGAACTGAAATGGCAGAGGGCAAGTCAGTTGGAAATAATTTGAATTATA
TGAAAGGAATtATGgATCGTTGGGCTGCTATTGGTGCTCCTATTTCTGAAGAAGACCAGG
TTGTTAAAGTTATATGTCAAGTTTGGACTTATTtATTTACTTtCTACTCTTACCTTTTAC
TTTTATATATTTGTCTTTTAATTTTAATCTTATGCTATATGTCACAGGTATATCTCACCA
TTTCAAAGTTACAAAACTATCCATCCTGCCACCTGAACTGTTgTtGCTATGTCATGCCTT
CACTATGCCACCTTGAAATACCCCTTCcAGTCATAaTGCACTTGACATTGTGTGTGATTT
TTTTtCAGACAATATTATTGTATGAAGTCTTCACAGTATGAAGTGTGTTTCATTTCAAGA
AGTATTCAAATTTTGTTAAGCTATTCCTTCCATTTGAACAAAGTATTTCACTTTGAAGTG
ATCgAaGTAATTTATATTTCATGCCCATATTTTCACAGGACATtAAAACATGTTCTTtCA
TGGAGAGTGTCACACAAATGTTTTttGTTttCTTTTttCTGTTGCTTAAAGTGCCTTATT
GTTACAGTTATAAAATCAATAAAAGACCA
>isotig00065  gene=isogroup00005  length=3332  numContigs=12
GGACCCTAGGACGTAGTAGTAGTAACTAGTACTCTAACTTTGGCCAAGGGGCCTAGCCTA
TATGCTACAGTATTTCAGATTGTTCTAACCTAACCTAGGGTCTTAAGCATACAGTTGgAa
GTCTGACCTCAATATATGACcGTTACTAGCAAATTTTCGAGCACAGCTACTtGACCCGGA
AGTAATtGTTTCGCGCAAATCCGGTTCTACGGACTTCGGTTCGCTACTTCCATGTATGgA
TGTAATCGGTAAAATTCGCAAACATCCCAATGTCATTCGGGTTTACGAGTATCGTAGCTC
GATAAAGGATACTTTAGAGACTCAAATACGATCATTtCCGGAAAGAAACGAAGATTTTAC
CAATAGAACAGTGCATTTTCTTATCGACGACCAACGCAAAAACATAAAGGTAAGTCAAAT
CGAGTCGACGTCTATCGTTATGTGACTTTCGCGTCTTAGACAACTTTTAACCGTAAAAAT
AGCATTTTTGTAATATATAAGCTTGAATCTTACTCATATTTTTCAGAAAAGTTGTAACTC
CCCCGAAAAGTGTGATTTTTTGGTCAACGAAAATGGTGCTCCTATGTGgTTTTGGTTGCC
CCTAATACATGTATCCTAACGTACATAATACACATATACACGAAAGCACCGTATCCTATA
ACGTGCAGCCTAGCGCTATATGTCGACTATGATGTAGCTAGTGCTAGATTTGCAACGTCT
CGTATTTTTCGTAATCTTTCTATTCGGCATAAaTTCCCTTCATTTTTTGgCGTTAATATG
GAAAAATCAGGGAGTTGATAAGTCACGGTACTACTTATGGCTACTAAATAGTTAAAATTT
AAAATTCGAGGGCATAGCGGACAGTAATATTACTAGTACAAGCCTAGGCTAGCCTATAGG
CCTAGTACTTTTGtaTTTACtaAAGTAATATACTACGACAAGTTTTTACTACAGGTAGGC
CCTAGCCTAGTTTTAGTAATACTAGAATACCTGCATAGTTTAGTCCAATTTTAATAAtGG
ACTAAGGCTtATAACCTTTAGTTCTTAGCCTACGCCTTCttGTCCTTGTGtAAtAATTcT
AAGGGGCCTGTTCTTGAAAAGATTTGGACTGCATAAGATACAATTTAGTATTATTATTAT
TTTACAAAAATTATTAGTAGTACAaGTAGACTGCCTTTGTACTATGTATAAGTTAAGATC
ATGGCTTATtATGAGTTTTATTAAAGCTGGACTGGGTGAAAATTTCCtCCATCCTGGGAT
CGGGATCCATTTCAATGTCACTTTGTTACAAGTGTTCAAGACCGGTATTAGATCCATGAC
TTAAGTCTAGGCCCAATTCCCTATGCTTAATATGTAGAGCAAGATACGTAACACAGAAAT
AAAACTAGCTTGCTTTATACTGCTTACACTTTATACTTATTGCTATTACAGTTAGACCTA
CTGCTGGTACTTGAGAACAATTGCACCTCATAGAGCCATGTAGTTGTACATAGCTACTTA
TAATTCCAGGTGACTTAAAaCAATATCAGGGATCATTTTGTGACAACATGTTTTGCTGTT
AACGAGAGTTTACGATCTTTTTATTGTTATGTTGTTTTCTATGATAGGTACAGTAGTAGA
AGTACTTAGTtAGTCATTCACGTACAGTCTTCCCTATGTGTGTGTGTGTCACACACAGAT
TTCTCTAAGGTGCTTTCCCATGTATATATGACCAAAAAAAGTTATTCCCAAAAaGAaGAA
AAGTTTCATTCACTATTAGaTTTGTTTTGTTATGTATAATGACTAACATTGCAAAATGCA
GTTCCACTGGTATTAAGTATTAGCCCAGAGAGCTTCCAGAGTTTATTACATCCTCATGTT
TATTATCCTCATATCTGAAGtcTTCATATAAGAGTTTATTTATAGAAATCTGTTAATAAA
TGTAGTCTCACATTCTATTTAATACTATATATCTTtAAGTTCCTAGCTCTgTTATATGTA
CCCGTAGTAAGAAGGAATGCAGCCTGTGGATCAGTTAAGTGCCTGTTGTTACAACTCTGC
TCCAAACTATtGTTTGTTTAATCAGGTTGTATTATTAGTGTGCTACCTTTAAGCAATTTT
GTTTTCTATATATgTGTAATTTACATTTTTCCTCAGTTTCTGTTATACTCTTATAGAAAG
AACAAGTTGTGTGCAGCAACAGGCTGTAATATACTCAGCAGTCTCATGCCTATTCTCTAG
CTAACTCGAACAGGTTATTGGCCCAGACACATACACTGGAAGTTAACTGTGTAGAATAGA
TTGTTGTTTGGAATTTATGTGCTGATTTTGGAACCATTTCTTGGGAAaTGTCGGTACTTA
AATTGGTTAATTTAGTCGTGACAACTGACCAATATGGCTGGAACAACAGAAGATATGACG
TGGAAAATTAACAAAATGGATGGCTCGAACTGGCTGACATGGAATTTCCAGATGAGACAT
TTGTTTCTTGCAAAAGgCCTGTGGGCTATGAGGATGGCTCAGGAAAGTTGGGGGTTACTG
TATGTGAGAAGTAGAAGAGTGCAAACTTGAAAAAGACACAACTGGCATTTTTCACCATTG
TGCTTGCAATAGCATCTAGTCAGCTGGAATTAATTACAACAAGTGAcAAACCAaGTGATG
CTTAGGATGCCTTGCGTACTCTGTTCGAAAAGGATTCTCTAACCAACAAAATTCAGCTCA
aGAAAAAGTACCTCAGAACTGAAATGGCAGAGGGCAAGTCAGTTGGAAATAATTTGAATT
ATATGAAAGGAATtATGgATCGTTGGGCTGCTATTGGTGCTCCTATTTCTGAAGAAGACC
AGGTTGTTAAAGTTATATGTCAAGTTTGGACTTATTtATTTACTTtCTACTCTTACCTTT
TACTTTTATATATTTGTCTTTTAATTTTAATCTTATGCTATATGTCACAGGTATATCTCA
CCATTTCAAAGTTACAAAACTATCCATCCTGCCACCTGAACTGTTgTtGCTATGTCATGC
CTTCACTATGCCACCTTGAAATACCCCTTCcAGTCATAaTGCACTTGACATTGTGTGTGA
TTTTTTTtCAGACAATATTATTGTATGAAGTCTTCACAGTATGAAGTGTGTTTCATTTCA
AGAAGTATTCAAATTTTGTTAAGCTATTCCTTCCATTTGAACAAAGTATTTCACTTTGAA
GTGATCgAaGTAATTTATATTTCATGCCCATATTTTCACAGGACATtAAAACATGTTCTT
tCATGGAGAGTGTCACACAAATGTTTTttGTTttCTTTTttCTGTTGCTTAAAGTGCCTT
ATTGTTACAGTTATAAAATCAATAAAAGACCA
>isotig00066  gene=isogroup00005  length=3330  numContigs=11
GGACCCTAGGACGTAGTAGTAGTAACTAGTACTCTAACTTTGGCCAAGGGGCCTAGCCTA
TATGCTACAGTATTTCAGATTGTTCTAACCTAACCTAGGGTCTTAAGCATACAGTTGgAa
GTCTGACCTCAATATATGACcGTTACTAGCAAATTTTCGAGCACAGCTACTtGACCCGGA
AGTAATtGTTTCGCGCAAATCCGGTTCTACGGACTTCGGTTCGCTACTTCCATGTATGgA
TGTAATCGGTAAAATTCGCAAACATCCCAATGTCATTCGGGTTTACGAGTATCGTAGCTC
GATAAAGGATACTTTAGAGACTCAAATACGATCATTtCCGGAAAGAAACGAAGATTTTAC
CAATAGAACAGTGCATTTTCTTATCGACGACCAACGCAAAAACATAAAGGTAAGTCAAAT
CGAGTCGACGTCTATCGTTATGTGACTTTCGCGTCTTAGACAACTTTTAACCGTAAAAAT
AGCATTTTTGTAATATATAAGCTTGAATCTTACTCATATTTTTCAGAAAAGTTGTAACTC
CCCCGAAAAGTGTGATTTTTTGGTCAACGAAAATGGTGCTCCTATGTGgTTTTGGTTGCC
CCTAATACATGTATCCTAACGTACATAATACACATATACACGAAAGCACCGTATCCTATA
ACGTGCAGCCTAGCGCTATATGTCGACTATGATGTAGCTAGTGCTAGATTTGCAACGTCT
CGTATTTTTCGTAATCTTTCTATTCGGCATAAaTTCCCTTCATTTTTTGgCGTTAATATG
GAAAAATCAGGGAGTTGATAAGTCACGGTACTACTTATGGCTACTAAATAGTTAAAATTT
AAAATTCGAGGGCATAGCGGACAGTAATATTACTAGTACTAGCCTAGGCTAGCCTAGGCC
TAGTACTTTTGtaTTTACtaAAGTAATATACTACGACAAGTTTTTACTACAGGTAGGCCC
TAGCCTAGTTTTAGTAATACTAGAATACCTGCATAGTTTAGTCCAATTTTAATAAtGGAC
TAAGGCTtATAACCTTTAGTTCTTAGCCTACGCCTTCttGTCCTTGTGtAAtAATTcTAA
GGGGCCTGTTCTTGAAAAGATTTGGACTGCATAAGATACAATTTAGTATTATTATTATTT
TACAAAAATTATTAGTAGTACAaGTAGACTGCCTTTGTACTATGTATAAGTTAAGATCAT
GGCTTATtATGAGTTTTATTAAAGCTGGACTGGGTGAAAATTTCCtCCATCCTGGGATCG
GGATCCATTTCAATGTCACTTTGTTACAAGTGTTCAAGACCGGTATTAGATCCATGACTT
AAGTCTAGGCCCAATTCCCTATGCTTAATATGTAGAGCAAGATACGTAACACAGAAATAA
AACTAGCTTGCTTTATACTGCTTACACTTTATACTTATTGCTATTACAGTTAGACCTACT
GCTGGTACTTGAGAACAATTGCACCTCATAGAGCCATGTAGTTGTACATAGCTACTTATA
ATTCCAGGTGACTTAAAaCAATATCAGGGATCATTTTGTGACAACATGTTTTGCTGTTAA
CGAGAGTTTACGATCTTTTTATTGTTATGTTGTTTTCTATGATAGGTACAGTAGTAGAAG
TACTTAGTtAGTCATTCACGTACAGTCTTCCCTATGTGTGTGTGTGTCACACACAGATTT
CTCTAAGGTGCTTTCCCATGTATATATGACCAAAAAAAGTTATTCCCAAAAaGAaGAAAA
GTTTCATTCACTATTAGaTTTGTTTTGTTATGTATAATGACTAACATTGCAAAATGCAGT
TCCACTGGTATTAAGTATTAGCCCAGAGAGCTTCCAGAGTTTATTACATCCTCATGTTTA
TTATCCTCATATCTGAAGtcTTCATATAAGAGTTTATTTATAGAAATCTGTTAATAAATG
TAGTCTCACATTCTATTTAATACTATATATCTTtAAGTTCCTAGCTCTgTTATATGTACC
CGTAGTAAGAAGGAATGCAGCCTGTGGATCAGTTAAGTGCCTGTTGTTACAACTCTGCTC
CAAACTATtGTTTGTTTAATCAGGTTGTATTATTAGTGTGCTACCTTTAAGCAATTTTGT
TTTCTATATATgTGTAATTTACATTTTTCCTCAGTTTCTGTTATACTCTTATAGAAAGAA
CAAGTTGTGTGCAGCAACAGGCTGTAATATACTCAGCAGTCTCATGCCTATTCTCTAGCT
AACTCGAACAGGTTATTGGCCCAGACACATACACTGGAAGTTAACTGTGTAGAATAGATT
GTTGTTTGGAATTTATGTGCTGATTTTGGAACCATTTCTTGGGAAaTGTCGGTACTTAAA
TTGGTTAATTTAGTCGTGACAACTGACCAATATGGCTGGAACAACAGAAGATATGACGTG
GAAAATTAACAAAATGGATGGCTCGAACTGGCTGACATGGAATTTCCAGATGAGACATTT
GTTTCTTGCAAAAGgCCTGTGGGCTATGAGGATGGCTCAGGAAAGTTGGGGGTTACTGTA
TGTGAGAAGTAGAAGAGTGCAAACTTGAAAAAGACACAACTGGCATTTTTCACCATTGTG
CTTGCAATAGCATCTAGTCAGCTGGAATTAATTACAACAAGTGAcAAACCAaGTGATGCT
TAGGATGCCTTGCGTACTCTGTTCGAAAAGGATTCTCTAACCAACAAAATTCAGCTCAaG
AAAAAGTACCTCAGAACTGAAATGGCAGAGGGCAAGTCAGTTGGAAATAATTTGAATTAT
ATGAAAGGAATtATGgATCGTTGGGCTGCTATTGGTGCTCCTATTTCTGAAGAAGACCAG
GTTGTTAAAGTTATATGTCAAGTTTGGACTTATTtATTTACTTtCTACTCTTACCTTTTA
CTTTTATATATTTGTCTTTTAATTTTAATCTTATGCTATATGTCACAGGTATATCTCACC
ATTTCAAAGTTACAAAACTATCCATCCTGCCACCTGAACTGTTgTtGCTATGTCATGCCT
TCACTATGCCACCTTGAAATACCCCTTCcAGTCATAaTGCACTTGACATTGTGTGTGATT
TTTTTtCAGACAATATTATTGTATGAAGTCTTCACAGTATGAAGTGTGTTTCATTTCAAG
AAGTATTCAAATTTTGTTAAGCTATTCCTTCCATTTGAACAAAGTATTTCACTTTGAAGT
GATCgAaGTAATTTATATTTCATGCCCATATTTTCACAGGACATtAAAACATGTTCTTtC
ATGGAGAGTGTCACACAAATGTTTTttGTTttCTTTTttCTGTTGCTTAAAGTGCCTTAT
TGTTACAGTTATAAAATCAATAAAAGACCA
>isotig00067  gene=isogroup00005  length=3338  numContigs=10
GGACCCTAGGACGTAGTAGTAGTAACTAGTACTCTAACTTTGGCCAAGGGGCCTAGCCTA
TATGCTACAGTATTTCAGATTGTTCTAACCTAACCTAGGGTCTTAAGCATACAGTTGgAa
GTCTGACCTCAATATATGACcGTTACTAGCAAATTTTCGAGCACAGCTACTtGACCCGGA
AGTAATtGTTTCGCGCAAATCCGGTTCTACGGACTTCGGTTCGCTACTTCCATGTATGgA
TGTAATCGGTAAAATTCGCAAACATCCCAATGTCATTCGGGTTTACGAGTATCGTAGCTC
GATAAAGGATACTTTAGAGACTCAAATACGATCATTtCCGGAAAGAAACGAAGATTTTAC
CAATAGAACAGTGCATTTTCTTATCGACGACCAACGCAAAAACATAAAGGTAAGTCAAAT
CGAGTCGACGTCTATCGTTATGTGACTTTCGCGTCTTAGACAACTTTTAACCGTAAAAAT
AGCATTTTTGTAATATATAAGCTTGAATCTTACTCATATTTTTCAGAAAAGTTGTAACTC
CCCCGAAAAGTGTGATTTTTTGGTCAACGAAAATGGTGCTCCTATGTGgTTTTGGTTGCC
CCTAATACATGTATCCTAACGTACATAATACACATATACACGAAAGCACCGTATCCTATA
ACGTGCAGCCTAGCGCTATATGTCGACTATGATGTAGCTAGTGCTAGATTTGCAACGTCT
CGTATTTTTCGTAATCTTTCTATTCGGCATAAaTTCCCTTCATTTTTTGgCGTTAATATG
GAAAAATCAGGGAGTTGATAAGTCACGGTACTACTTATGGCTACTAAATAGTTAAAATTT
AAAATTCGAGGGCATAGCGGACAGTAATATTACTAGTACAAGCCTAGGCTAGCCTATAGG
CCTAGGCCTAGTACTTTTGtaTTTACtaAAGTAATATACTACGACAAGTTTTTACTACAG
GTAGGCCCTAGCCTAGTTTTAGTAATACTAGAATACCTGCATAGTTTAGTCCAATTTTAA
TAAtGGACTAAGGCTtATAACCTTTAGTTCTTAGCCTACGCCTTCttGTCCTTGTGtAAt
AATTcTAAGGGGCCTGTTCTTGAAAAGATTTGGACTGCATAAGATACAATTTAGTATTAT
TATTATTTTACAAAAATTATTAGTAGTACAaGTAGACTGCCTTTGTACTATGTATAAGTT
AAGATCATGGCTTATtATGAGTTTTATTAAAGCTGGACTGGGTGAAAATTTCCtCCATCC
TGGGATCGGGATCCATTTCAATGTCACTTTGTTACAAGTGTTCAAGACCGGTATTAGATC
CATGACTTAAGTCTAGGCCCAATTCCCTATGCTTAATATGTAGAGCAAGATACGTAACAC
AGAAATAAAACTAGCTTGCTTTATACTGCTTACACTTTATACTTATTGCTATTACAGTTA
GACCTACTGCTGGTACTTGAGAACAATTGCACCTCATAGAGCCATGTAGTTGTACATAGC
TACTTATAATTCCAGGTGACTTAAAaCAATATCAGGGATCATTTTGTGACAACATGTTTT
GCTGTTAACGAGAGTTTACGATCTTTTTATTGTTATGTTGTTTTCTATGATAGGTACAGT
AGTAGAAGTACTTAGTtAGTCATTCACGTACAGTCTTCCCTATGTGTGTGTGTGTCACAC
ACAGATTTCTCTAAGGTGCTTTCCCATGTATATATGACCAAAAAAAGTTATTCCCAAAAa
GAaGAAAAGTTTCATTCACTATTAGaTTTGTTTTGTTATGTATAATGACTAACATTGCAA
AATGCAGTTCCACTGGTATTAAGTATTAGCCCAGAGAGCTTCCAGAGTTTATTACATCCT
CATGTTTATTATCCTCATATCTGAAGtcTTCATATAAGAGTTTATTTATAGAAATCTGTT
AATAAATGTAGTCTCACATTCTATTTAATACTATATATCTTtAAGTTCCTAGCTCTgTTA
TATGTACCCGTAGTAAGAAGGAATGCAGCCTGTGGATCAGTTAAGTGCCTGTTGTTACAA
CTCTGCTCCAAACTATtGTTTGTTTAATCAGGTTGTATTATTAGTGTGCTACCTTTAAGC
AATTTTGTTTTCTATATATgTGTAATTTACATTTTTCCTCAGTTTCTGTTATACTCTTAT
AGAAAGAACAAGTTGTGTGCAGCAACAGGCTGTAATATACTCAGCAGTCTCATGCCTATT
CTCTAGCTAACTCGAACAGGTTATTGGCCCAGACACATACACTGGAAGTTAACTGTGTAG
AATAGATTGTTGTTTGGAATTTATGTGCTGATTTTGGAACCATTTCTTGGGAAaTGTCGG
TACTTAAATTGGTTAATTTAGTCGTGACAACTGACCAATATGGCTGGAACAACAGAAGAT
ATGACGTGGAAAATTAACAAAATGGATGGCTCGAACTGGCTGACATGGAATTTCCAGATG
AGACATTTGTTTCTTGCAAAAGgCCTGTGGGCTATGAGGATGGCTCAGGAAAGTTGGGGG
TTACTGTATGTGAGAAGTAGAAGAGTGCAAACTTGAAAAAGACACAACTGGCATTTTTCA
CCATTGTGCTTGCAATAGCATCTAGTCAGCTGGAATTAATTACAACAAGTGAcAAACCAa
GTGATGCTTAGGATGCCTTGCGTACTCTGTTCGAAAAGGATTCTCTAACCAACAAAATTC
AGCTCAaGAAAAAGTACCTCAGAACTGAAATGGCAGAGGGCAAGTCAGTTGGAAATAATT
TGAATTATATGAAAGGAATtATGgATCGTTGGGCTGCTATTGGTGCTCCTATTTCTGAAG
AAGACCAGGTTGTTAAAGTTATATGTCAAGTTTGGACTTATTtATTTACTTtCTACTCTT
ACCTTTTACTTTTATATATTTGTCTTTTAATTTTAATCTTATGCTATATGTCACAGGTAT
ATCTCACCATTTCAAAGTTACAAAACTATCCATCCTGCCACCTGAACTGTTgTtGCTATG
TCATGCCTTCACTATGCCACCTTGAAATACCCCTTCcAGTCATAaTGCACTTGACATTGT
GTGTGATTTTTTTtCAGACAATATTATTGTATGAAGTCTTCACAGTATGAAGTGTGTTTC
ATTTCAAGAAGTATTCAAATTTTGTTAAGCTATTCCTTCCATTTGAACAAAGTATTTCAC
TTTGAAGTGATCgAaGTAATTTATATTTCATGCCCATATTTTCACAGGACATtAAAACAT
GTTCTTtCATGGAGAGTGTCACACAAATGTTTTttGTTttCTTTTttCTGTTGCTTAAAG
TGCCTTATTGTTACAGTTATAAAATCAATAAAAGACCA
>isotig00068  gene=isogroup00005  length=3336  numContigs=10
GGACCCTAGGACGTAGTAGTAGTAACTAGTACTCTAACTTTGGCCAAGGGGCCTAGCCTA
TATGCTACAGTATTTCAGATTGTTCTAACCTAACCTAGGGTCTTAAGCATACAGTTGgAa
GTCTGACCTCAATATATGACcGTTACTAGCAAATTTTCGAGCACAGCTACTtGACCCGGA
AGTAATtGTTTCGCGCAAATCCGGTTCTACGGACTTCGGTTCGCTACTTCCATGTATGgA
TGTAATCGGTAAAATTCGCAAACATCCCAATGTCATTCGGGTTTACGAGTATCGTAGCTC
GATAAAGGATACTTTAGAGACTCAAATACGATCATTtCCGGAAAGAAACGAAGATTTTAC
CAATAGAACAGTGCATTTTCTTATCGACGACCAACGCAAAAACATAAAGGTAAGTCAAAT
CGAGTCGACGTCTATCGTTATGTGACTTTCGCGTCTTAGACAACTTTTAACCGTAAAAAT
AGCATTTTTGTAATATATAAGCTTGAATCTTACTCATATTTTTCAGAAAAGTTGTAACTC
CCCCGAAAAGTGTGATTTTTTGGTCAACGAAAATGGTGCTCCTATGTGgTTTTGGTTGCC
CCTAATACATGTATCCTAACGTACATAATACACATATACACGAAAGCACCGTATCCTATA
ACGTGCAGCCTAGCGCTATATGTCGACTATGATGTAGCTAGTGCTAGATTTGCAACGTCT
CGTATTTTTCGTAATCTTTCTATTCGGCATAGATTCCCTTCATTTTTTtGCGTTAATATG
GAAAAATCAGGGAGTTGATAAGTcACgGTACTaCTGATTGCTACTAAATAGTTAAAaTTt
AAAAATTCGAGGGCATAGCGgaCAGTAATATTACTCCTAGTACAAGCCTAGGCTAGCCTA
TAGGCCTAGTACTTTTGtaTTTACtaAAGTAATATACTACGACAAGTTTTTACTACAGGT
AGGCCCTAGCCTAGTTTTAGTAATACTAGAATACCTGCATAGTTTAGTCCAATTTTAATA
AtGGACTAAGGCTtATAACCTTTAGTTCTTAGCCTACGCCTTCttGTCCTTGTGtAAtAA
TTcTAAGGGGCCTGTTCTTGAAAAGATTTGGACTGCATAAGATACAATTTAGTATTATTA
TTATTaTACAAAAATTATTAGTAGTACTAGTAGACTGCCTTTGTACTATGTATAAGTTAA
GATCATGGCTTATtATGAGTTTTATTAAAGCTGGACTGGGTGAAAATTTCCtCCATCCTG
GGATCGGGATCCATTTCAATGTCACTTTGTTACAAGTGTTCAAGACCGGTATTAGATCCA
TGACTTAAGTCTAGGCCCAATTCCCTATGCTTAATATGTAGAGCAAGATACGTAACACAG
AAATAAAACTAGCTTGCTTTATACTGCTTACACTTTATACTTATTGCTATTACAGTTAGA
CCTACTGCTGGTACTTGAGAACAATTGCACCTCATAGAGCCATGTAGTTGTACATAGCTA
CTTATAATTCCAGGTGACTTAAAaCAATATCAGGGATCATTTTGTGACAACATGTTTTGC
TGTTAACGAGAGTTTACGATCTTTTTATTGTTATGTTGTTTTCTATGATAGGTACAGTAG
TAGAAGTACTTAGTtAGTCATTCACGTACAGTCTTCCCTATGTGTGTGTGTGTCACACAC
AGATTTCTCTAAGGTGCTTTCCCATGTATATATGACCAAAAAAAGTTATTCCCAAAAaGA
aGAAAAGTTTCATTCACTATTAGaTTTGTTTTGTTATGTATAATGACTAACATTGCAAAA
TGCAGTTCCACTGGTATTAAGTATTAGCCCAGAGAGCTTCCAGAGTTTATTACATCCTCA
TGTTTATTATCCTCATATCTGAAGtcTTCATATAAGAGTTTATTTATAGAAATCTGTTAA
TAAATGTAGTCTCACATTCTATTTAATACTATATATCTTtAAGTTCCTAGCTCTgTTATA
TGTACCCGTAGTAAGAAGGAATGCAGCCTGTGGATCAGTTAAGTGCCTGTTGTTACAACT
CTGCTCCAAACTATtGTTTGTTTAATCAGGTTGTATTATTAGTGTGCTACCTTTAAGCAA
TTTTGTTTTCTATATATgTGTAATTTACATTTTTCCTCAGTTTCTGTTATACTCTTATAG
AAAGAACAAGTTGTGTGCAGCAACAGGCTGTAATATACTCAGCAGTCTCATGCCTATTCT
CTAGCTAACTCGAACAGGTTATTGGCCCAGACACATACACTGGAAGTTAACTGTGTAGAA
TAGATTGTTGTTTGGAATTTATGTGCTGATTTTGGAACCATTTCTTGGGAAaTGTCGGTA
CTTAAATTGGTTAATTTAGTCGTGACAACTGACCAATATGGCTGGAACAACAGAAGATAT
GACGTGGAAAATTAACAAAATGGATGGCTCGAACTGGCTGACATGGAATTTCCAGATGAG
ACATTTGTTTCTTGCAAAAGgCCTGTGGGCTATGAGGATGGCTCAGGAAAGTTGGGGGTT
ACTGTATGTGAGAAGTAGAAGAGTGCAAACTTGAAAAAGACACAACTGGCATTTTTCACC
ATTGTGCTTGCAATAGCATCTAGTCAGCTGGAATTAATTACAACAAGTGAcAAACCAaGT
GATGCTTAGGATGCCTTGCGTACTCTGTTCGAAAAGGATTCTCTAACCAACAAAATTCAG
CTCAaGAAAAAGTACCTCAGAACTGAAATGGCAGAGGGCAAGTCAGTTGGAAATAATTTG
AATTATATGAAAGGAATtATGgATCGTTGGGCTGCTATTGGTGCTCCTATTTCTGAAGAA
GACCAGGTTGTTAAAGTTATATGTCAAGTTTGGACTTATTtATTTACTTtCTACTCTTAC
CTTTTACTTTTATATATTTGTCTTTTAATTTTAATCTTATGCTATATGTCACAGGTATAT
CTCACCATTTCAAAGTTACAAAACTATCCATCCTGCCACCTGAACTGTTgTtGCTATGTC
ATGCCTTCACTATGCCACCTTGAAATACCCCTTCcAGTCATAaTGCACTTGACATTGTGT
GTGATTTTTTTtCAGACAATATTATTGTATGAAGTCTTCACAGTATGAAGTGTGTTTCAT
TTCAAGAAGTATTCAAATTTTGTTAAGCTATTCCTTCCATTTGAACAAAGTATTTCACTT
TGAAGTGATCgAaGTAATTTATATTTCATGCCCATATTTTCACAGGACATtAAAACATGT
TCTTtCATGGAGAGTGTCACACAAATGTTTTttGTTttCTTTTttCTGTTGCTTAAAGTG
CCTTATTGTTACAGTTATAAAATCAATAAAAGACCA
>isotig00069  gene=isogroup00005  length=3328  numContigs=10
GGACCCTAGGACGTAGTAGTAGTAACTAGTACTCTAACTTTGGCCAAGGGGCCTAGCCTA
TATGCTACAGTATTTCAGATTGTTCTAACCTAACCTAGGGTCTTAAGCATACAGTTGgAa
GTCTGACCTCAATATATGACcGTTACTAGCAAATTTTCGAGCACAGCTACTtGACCCGGA
AGTAATtGTTTCGCGCAAATCCGGTTCTACGGACTTCGGTTCGCTACTTCCATGTATGgA
TGTAATCGGTAAAATTCGCAAACATCCCAATGTCATTCGGGTTTACGAGTATCGTAGCTC
GATAAAGGATACTTTAGAGACTCAAATACGATCATTtCCGGAAAGAAACGAAGATTTTAC
CAATAGAACAGTGCATTTTCTTATCGACGACCAACGCAAAAACATAAAGGTAAGTCAAAT
CGAGTCGACGTCTATCGTTATGTGACTTTCGCGTCTTAGACAACTTTTAACCGTAAAAAT
AGCATTTTTGTAATATATAAGCTTGAATCTTACTCATATTTTTCAGAAAAGTTGTAACTC
CCCCGAAAAGTGTGATTTTTTGGTCAACGAAAATGGTGCTCCTATGTGgTTTTGGTTGCC
CCTAATACATGTATCCTAACGTACATAATACACATATACACGAAAGCACCGTATCCTATA
ACGTGCAGCCTAGCGCTATATGTCGACTATGATGTAGCTAGTGCTAGATTTGCAACGTCT
CGTATTTTTCGTAATCTTTCTATTCGGCATAAaTTCCCTTCATTTTTTGgCGTTAATATG
GAAAAATCAGGGAGTTGATAAGTCACGGTACTACTTATGGCTACTAAATAGTTAAAATTT
AAAATTCGAGGGCATAGCGGACAGTAATATTACTATAGCCTAGGCTAGCCTATAGGCCTA
GTACTTTCGtaTTTACtaAAGTAATATACTACGACAAGTTTTTACTACAGGTAGGCCCTA
GCCTAGTTTTAGTAATACTAGAATACCTGCATAGTTTAGTCCAATTTTAATAAtGGACTA
AGGCTtATAACCTTTAGTTCTTAGCCTACGCCTTCttGTCCTTGTGtAAtAATTcTAAGG
GGCCTGTTCTTGAAAAGATTTGGACTGCATAAGATACAATTTAGTATTATTATTATTTTA
CAAAAATTATTAGTAGTACAaGTAGACTGCCTTTGTACTATGTATAAGTTAAGATCATGG
CTTATtATGAGTTTTATTAAAGCTGGACTGGGTGAAAATTTCCtCCATCCTGGGATCGGG
ATCCATTTCAATGTCACTTTGTTACAAGTGTTCAAGACCGGTATTAGATCCATGACTTAA
GTCTAGGCCCAATTCCCTATGCTTAATATGTAGAGCAAGATACGTAACACAGAAATAAAA
CTAGCTTGCTTTATACTGCTTACACTTTATACTTATTGCTATTACAGTTAGACCTACTGC
TGGTACTTGAGAACAATTGCACCTCATAGAGCCATGTAGTTGTACATAGCTACTTATAAT
TCCAGGTGACTTAAAaCAATATCAGGGATCATTTTGTGACAACATGTTTTGCTGTTAACG
AGAGTTTACGATCTTTTTATTGTTATGTTGTTTTCTATGATAGGTACAGTAGTAGAAGTA
CTTAGTtAGTCATTCACGTACAGTCTTCCCTATGTGTGTGTGTGTCACACACAGATTTCT
CTAAGGTGCTTTCCCATGTATATATGACCAAAAAAAGTTATTCCCAAAAaGAaGAAAAGT
TTCATTCACTATTAGaTTTGTTTTGTTATGTATAATGACTAACATTGCAAAATGCAGTTC
CACTGGTATTAAGTATTAGCCCAGAGAGCTTCCAGAGTTTATTACATCCTCATGTTTATT
ATCCTCATATCTGAAGtcTTCATATAAGAGTTTATTTATAGAAATCTGTTAATAAATGTA
GTCTCACATTCTATTTAATACTATATATCTTtAAGTTCCTAGCTCTgTTATATGTACCCG
TAGTAAGAAGGAATGCAGCCTGTGGATCAGTTAAGTGCCTGTTGTTACAACTCTGCTCCA
AACTATtGTTTGTTTAATCAGGTTGTATTATTAGTGTGCTACCTTTAAGCAATTTTGTTT
TCTATATATgTGTAATTTACATTTTTCCTCAGTTTCTGTTATACTCTTATAGAAAGAACA
AGTTGTGTGCAGCAACAGGCTGTAATATACTCAGCAGTCTCATGCCTATTCTCTAGCTAA
CTCGAACAGGTTATTGGCCCAGACACATACACTGGAAGTTAACTGTGTAGAATAGATTGT
TGTTTGGAATTTATGTGCTGATTTTGGAACCATTTCTTGGGAAaTGTCGGTACTTAAATT
GGTTAATTTAGTCGTGACAACTGACCAATATGGCTGGAACAACAGAAGATATGACGTGGA
AAATTAACAAAATGGATGGCTCGAACTGGCTGACATGGAATTTCCAGATGAGACATTTGT
TTCTTGCAAAAGgCCTGTGGGCTATGAGGATGGCTCAGGAAAGTTGGGGGTTACTGTATG
TGAGAAGTAGAAGAGTGCAAACTTGAAAAAGACACAACTGGCATTTTTCACCATTGTGCT
TGCAATAGCATCTAGTCAGCTGGAATTAATTACAACAAGTGAcAAACCAaGTGATGCTTA
GGATGCCTTGCGTACTCTGTTCGAAAAGGATTCTCTAACCAACAAAATTCAGCTCAaGAA
AAAGTACCTCAGAACTGAAATGGCAGAGGGCAAGTCAGTTGGAAATAATTTGAATTATAT
GAAAGGAATtATGgATCGTTGGGCTGCTATTGGTGCTCCTATTTCTGAAGAAGACCAGGT
TGTTAAAGTTATATGTCAAGTTTGGACTTATTtATTTACTTtCTACTCTTACCTTTTACT
TTTATATATTTGTCTTTTAATTTTAATCTTATGCTATATGTCACAGGTATATCTCACCAT
TTCAAAGTTACAAAACTATCCATCCTGCCACCTGAACTGTTgTtGCTATGTCATGCCTTC
ACTATGCCACCTTGAAATACCCCTTCcAGTCATAaTGCACTTGACATTGTGTGTGATTTT
TTTtCAGACAATATTATTGTATGAAGTCTTCACAGTATGAAGTGTGTTTCATTTCAAGAA
GTATTCAAATTTTGTTAAGCTATTCCTTCCATTTGAACAAAGTATTTCACTTTGAAGTGA
TCgAaGTAATTTATATTTCATGCCCATATTTTCACAGGACATtAAAACATGTTCTTtCAT
GGAGAGTGTCACACAAATGTTTTttGTTttCTTTTttCTGTTGCTTAAAGTGCCTTATTG
TTACAGTTATAAAATCAATAAAAGACCA
>isotig00070  gene=isogroup00005  length=3330  numContigs=9
GGACCCTAGGACGTAGTAGTAGTAACTAGTACTCTAACTTTGGCCAAGGGGCCTAGCCTA
TATGCTACAGTATTTCAGATTGTTCTAACCTAACCTAGGGTCTTAAGCATACAGTTGgAa
GTCTGACCTCAATATATGACcGTTACTAGCAAATTTTCGAGCACAGCTACTtGACCCGGA
AGTAATtGTTTCGCGCAAATCCGGTTCTACGGACTTCGGTTCGCTACTTCCATGTATGgA
TGTAATCGGTAAAATTCGCAAACATCCCAATGTCATTCGGGTTTACGAGTATCGTAGCTC
GATAAAGGATACTTTAGAGACTCAAATACGATCATTtCCGGAAAGAAACGAAGATTTTAC
CAATAGAACAGTGCATTTTCTTATCGACGACCAACGCAAAAACATAAAGGTAAGTCAAAT
CGAGTCGACGTCTATCGTTATGTGACTTTCGCGTCTTAGACAACTTTTAACCGTAAAAAT
AGCATTTTTGTAATATATAAGCTTGAATCTTACTCATATTTTTCAGAAAAGTTGTAACTC
CCCCGAAAAGTGTGATTTTTTGGTCAACGAAAATGGTGCTCCTATGTGgTTTTGGTTGCC
CCTAATACATGTATCCTAACGTACATAATACACATATACACGAAAGCACCGTATCCTATA
ACGTGCAGCCTAGCGCTATATGTCGACTATGATGTAGCTAGTGCTAGATTTGCAACGTCT
CGTATTTTTCGTAATCTTTCTATTCGGCATAGATTCCCTTCATTTTTTtGCGTTAATATG
GAAAAATCAGGGAGTTGATAAGTcACgGTACTaCTTATGGCTACTAAaTAGTTAAAATTT
AAAaaTTCGAGGGCATAGCGGACAGTAATATTACTGTACTAGGCCCCTAGCCTATAGGCC
TAGTACTTTTGtaTTTACtaAAGTAATATACTACGACAAGTTTTTACTACAGGTAGGCCC
TAGCCTAGTTTTAGTAATACTAGAATACCTGCATAGTTTAGTCCAATTTTAATAAtGGAC
TAAGGCTtATAACCTTTAGTTCTTAGCCTACGCCTTCttGTCCTTGTGtAAtAATTcTAA
GGGGCCTGTTCTTGAAAAGATTTGGACTGCATAAGATACAATTTAGTATTATTATTATTa
TACAAAAATTATTAGTAGTACTAGTAGACTGCCTTTGTACTATGTATAAGTTAAGATCAT
GGCTTATtATGAGTTTTATTAAAGCTGGACTGGGTGAAAATTTCCtCCATCCTGGGATCG
GGATCCATTTCAATGTCACTTTGTTACAAGTGTTCAAGACCGGTATTAGATCCATGACTT
AAGTCTAGGCCCAATTCCCTATGCTTAATATGTAGAGCAAGATACGTAACACAGAAATAA
AACTAGCTTGCTTTATACTGCTTACACTTTATACTTATTGCTATTACAGTTAGACCTACT
GCTGGTACTTGAGAACAATTGCACCTCATAGAGCCATGTAGTTGTACATAGCTACTTATA
ATTCCAGGTGACTTAAAaCAATATCAGGGATCATTTTGTGACAACATGTTTTGCTGTTAA
CGAGAGTTTACGATCTTTTTATTGTTATGTTGTTTTCTATGATAGGTACAGTAGTAGAAG
TACTTAGTtAGTCATTCACGTACAGTCTTCCCTATGTGTGTGTGTGTCACACACAGATTT
CTCTAAGGTGCTTTCCCATGTATATATGACCAAAAAAAGTTATTCCCAAAAaGAaGAAAA
GTTTCATTCACTATTAGaTTTGTTTTGTTATGTATAATGACTAACATTGCAAAATGCAGT
TCCACTGGTATTAAGTATTAGCCCAGAGAGCTTCCAGAGTTTATTACATCCTCATGTTTA
TTATCCTCATATCTGAAGtcTTCATATAAGAGTTTATTTATAGAAATCTGTTAATAAATG
TAGTCTCACATTCTATTTAATACTATATATCTTtAAGTTCCTAGCTCTgTTATATGTACC
CGTAGTAAGAAGGAATGCAGCCTGTGGATCAGTTAAGTGCCTGTTGTTACAACTCTGCTC
CAAACTATtGTTTGTTTAATCAGGTTGTATTATTAGTGTGCTACCTTTAAGCAATTTTGT
TTTCTATATATgTGTAATTTACATTTTTCCTCAGTTTCTGTTATACTCTTATAGAAAGAA
CAAGTTGTGTGCAGCAACAGGCTGTAATATACTCAGCAGTCTCATGCCTATTCTCTAGCT
AACTCGAACAGGTTATTGGCCCAGACACATACACTGGAAGTTAACTGTGTAGAATAGATT
GTTGTTTGGAATTTATGTGCTGATTTTGGAACCATTTCTTGGGAAaTGTCGGTACTTAAA
TTGGTTAATTTAGTCGTGACAACTGACCAATATGGCTGGAACAACAGAAGATATGACGTG
GAAAATTAACAAAATGGATGGCTCGAACTGGCTGACATGGAATTTCCAGATGAGACATTT
GTTTCTTGCAAAAGgCCTGTGGGCTATGAGGATGGCTCAGGAAAGTTGGGGGTTACTGTA
TGTGAGAAGTAGAAGAGTGCAAACTTGAAAAAGACACAACTGGCATTTTTCACCATTGTG
CTTGCAATAGCATCTAGTCAGCTGGAATTAATTACAACAAGTGAcAAACCAaGTGATGCT
TAGGATGCCTTGCGTACTCTGTTCGAAAAGGATTCTCTAACCAACAAAATTCAGCTCAaG
AAAAAGTACCTCAGAACTGAAATGGCAGAGGGCAAGTCAGTTGGAAATAATTTGAATTAT
ATGAAAGGAATtATGgATCGTTGGGCTGCTATTGGTGCTCCTATTTCTGAAGAAGACCAG
GTTGTTAAAGTTATATGTCAAGTTTGGACTTATTtATTTACTTtCTACTCTTACCTTTTA
CTTTTATATATTTGTCTTTTAATTTTAATCTTATGCTATATGTCACAGGTATATCTCACC
ATTTCAAAGTTACAAAACTATCCATCCTGCCACCTGAACTGTTgTtGCTATGTCATGCCT
TCACTATGCCACCTTGAAATACCCCTTCcAGTCATAaTGCACTTGACATTGTGTGTGATT
TTTTTtCAGACAATATTATTGTATGAAGTCTTCACAGTATGAAGTGTGTTTCATTTCAAG
AAGTATTCAAATTTTGTTAAGCTATTCCTTCCATTTGAACAAAGTATTTCACTTTGAAGT
GATCgAaGTAATTTATATTTCATGCCCATATTTTCACAGGACATtAAAACATGTTCTTtC
ATGGAGAGTGTCACACAAATGTTTTttGTTttCTTTTttCTGTTGCTTAAAGTGCCTTAT
TGTTACAGTTATAAAATCAATAAAAGACCA
>isotig00071  gene=isogroup00005  length=3336  numContigs=8
GGACCCTAGGACGTAGTAGTAGTAACTAGTACTCTAACTTTGGCCAAGGGGCCTAGCCTA
TATGCTACAGTATTTCAGATTGTTCTAACCTAACCTAGGGTCTTAAGCATACAGTTGgAa
GTCTGACCTCAATATATGACcGTTACTAGCAAATTTTCGAGCACAGCTACTtGACCCGGA
AGTAATtGTTTCGCGCAAATCCGGTTCTACGGACTTCGGTTCGCTACTTCCATGTATGgA
TGTAATCGGTAAAATTCGCAAACATCCCAATGTCATTCGGGTTTACGAGTATCGTAGCTC
GATAAAGGATACTTTAGAGACTCAAATACGATCATTtCCGGAAAGAAACGAAGATTTTAC
CAATAGAACAGTGCATTTTCTTATCGACGACCAACGCAAAAACATAAAGGTAAGTCAAAT
CGAGTCGACGTCTATCGTTATGTGACTTTCGCGTCTTAGACAACTTTTAACCGTAAAAAT
AGCATTTTTGTAATATATAAGCTTGAATCTTACTCATATTTTTCAGAAAAGTTGTAACTC
CCCCGAAAAGTGTGATTTTTTGGTCAACGAAAATGGTGCTCCTATGTGgTTTTGGTTGCC
CCTAATACATGTATCCTAACGTACATAATACACATATACACGAAAGCACCGTATCCTATA
ACGTGCAGCCTAGCGCTATATGTCGACTATGATGTAGCTAGTGCTAGATTTGCAACGTCT
CGTATTTTTCGTAATCTTTCTATTCGGCATAGATTCCCTTCATTTTTTtGCGTTAATATG
GAAAAATCAGGGAGTTGATAAGTcACgGTACTaCTGATTGCTACTAAATAGTTAAAaTTt
AAAAATTCGAGGGCATAGCGgaCAGTAATATTACTCCTAGTACAAGCCTAGGCTAGCCTA
TAGGCCTAGTACTTTTGtaTTTACtaAAGTAATATACTACGACAAGTTTTTACTACAGGT
AGGCCCTAGCCTAGTTTTAGTAATACTAGAATACCTGCATAGTTTAGTCCAATTTTAATA
AtGGACTAAGGCTtATAACCTTTAGTTCTTAGCCTACGCCTTCttGTCCTTGTGtAAtAA
TTcTAAGGGGCCTGTTCTTGAAAAGATTTGGACTGCATAAGATACAATTTAGTATTATTA
TTATTTTACAAAAATTATTAGTAGTACAaGTAGACTGCCTTTGTACTATGTATAAGTTAA
GATCATGGCTTATtATGAGTTTTATTAAAGCTGGACTGGGTGAAAATTTCCtCCATCCTG
GGATCGGGATCCATTTCAATGTCACTTTGTTACAAGTGTTCAAGACCGGTATTAGATCCA
TGACTTAAGTCTAGGCCCAATTCCCTATGCTTAATATGTAGAGCAAGATACGTAACACAG
AAATAAAACTAGCTTGCTTTATACTGCTTACACTTTATACTTATTGCTATTACAGTTAGA
CCTACTGCTGGTACTTGAGAACAATTGCACCTCATAGAGCCATGTAGTTGTACATAGCTA
CTTATAATTCCAGGTGACTTAAAaCAATATCAGGGATCATTTTGTGACAACATGTTTTGC
TGTTAACGAGAGTTTACGATCTTTTTATTGTTATGTTGTTTTCTATGATAGGTACAGTAG
TAGAAGTACTTAGTtAGTCATTCACGTACAGTCTTCCCTATGTGTGTGTGTGTCACACAC
AGATTTCTCTAAGGTGCTTTCCCATGTATATATGACCAAAAAAAGTTATTCCCAAAAaGA
aGAAAAGTTTCATTCACTATTAGaTTTGTTTTGTTATGTATAATGACTAACATTGCAAAA
TGCAGTTCCACTGGTATTAAGTATTAGCCCAGAGAGCTTCCAGAGTTTATTACATCCTCA
TGTTTATTATCCTCATATCTGAAGtcTTCATATAAGAGTTTATTTATAGAAATCTGTTAA
TAAATGTAGTCTCACATTCTATTTAATACTATATATCTTtAAGTTCCTAGCTCTgTTATA
TGTACCCGTAGTAAGAAGGAATGCAGCCTGTGGATCAGTTAAGTGCCTGTTGTTACAACT
CTGCTCCAAACTATtGTTTGTTTAATCAGGTTGTATTATTAGTGTGCTACCTTTAAGCAA
TTTTGTTTTCTATATATgTGTAATTTACATTTTTCCTCAGTTTCTGTTATACTCTTATAG
AAAGAACAAGTTGTGTGCAGCAACAGGCTGTAATATACTCAGCAGTCTCATGCCTATTCT
CTAGCTAACTCGAACAGGTTATTGGCCCAGACACATACACTGGAAGTTAACTGTGTAGAA
TAGATTGTTGTTTGGAATTTATGTGCTGATTTTGGAACCATTTCTTGGGAAaTGTCGGTA
CTTAAATTGGTTAATTTAGTCGTGACAACTGACCAATATGGCTGGAACAACAGAAGATAT
GACGTGGAAAATTAACAAAATGGATGGCTCGAACTGGCTGACATGGAATTTCCAGATGAG
ACATTTGTTTCTTGCAAAAGgCCTGTGGGCTATGAGGATGGCTCAGGAAAGTTGGGGGTT
ACTGTATGTGAGAAGTAGAAGAGTGCAAACTTGAAAAAGACACAACTGGCATTTTTCACC
ATTGTGCTTGCAATAGCATCTAGTCAGCTGGAATTAATTACAACAAGTGAcAAACCAaGT
GATGCTTAGGATGCCTTGCGTACTCTGTTCGAAAAGGATTCTCTAACCAACAAAATTCAG
CTCAaGAAAAAGTACCTCAGAACTGAAATGGCAGAGGGCAAGTCAGTTGGAAATAATTTG
AATTATATGAAAGGAATtATGgATCGTTGGGCTGCTATTGGTGCTCCTATTTCTGAAGAA
GACCAGGTTGTTAAAGTTATATGTCAAGTTTGGACTTATTtATTTACTTtCTACTCTTAC
CTTTTACTTTTATATATTTGTCTTTTAATTTTAATCTTATGCTATATGTCACAGGTATAT
CTCACCATTTCAAAGTTACAAAACTATCCATCCTGCCACCTGAACTGTTgTtGCTATGTC
ATGCCTTCACTATGCCACCTTGAAATACCCCTTCcAGTCATAaTGCACTTGACATTGTGT
GTGATTTTTTTtCAGACAATATTATTGTATGAAGTCTTCACAGTATGAAGTGTGTTTCAT
TTCAAGAAGTATTCAAATTTTGTTAAGCTATTCCTTCCATTTGAACAAAGTATTTCACTT
TGAAGTGATCgAaGTAATTTATATTTCATGCCCATATTTTCACAGGACATtAAAACATGT
TCTTtCATGGAGAGTGTCACACAAATGTTTTttGTTttCTTTTttCTGTTGCTTAAAGTG
CCTTATTGTTACAGTTATAAAATCAATAAAAGACCA
>isotig00072  gene=isogroup00005  length=3330  numContigs=7
GGACCCTAGGACGTAGTAGTAGTAACTAGTACTCTAACTTTGGCCAAGGGGCCTAGCCTA
TATGCTACAGTATTTCAGATTGTTCTAACCTAACCTAGGGTCTTAAGCATACAGTTGgAa
GTCTGACCTCAATATATGACcGTTACTAGCAAATTTTCGAGCACAGCTACTtGACCCGGA
AGTAATtGTTTCGCGCAAATCCGGTTCTACGGACTTCGGTTCGCTACTTCCATGTATGgA
TGTAATCGGTAAAATTCGCAAACATCCCAATGTCATTCGGGTTTACGAGTATCGTAGCTC
GATAAAGGATACTTTAGAGACTCAAATACGATCATTtCCGGAAAGAAACGAAGATTTTAC
CAATAGAACAGTGCATTTTCTTATCGACGACCAACGCAAAAACATAAAGGTAAGTCAAAT
CGAGTCGACGTCTATCGTTATGTGACTTTCGCGTCTTAGACAACTTTTAACCGTAAAAAT
AGCATTTTTGTAATATATAAGCTTGAATCTTACTCATATTTTTCAGAAAAGTTGTAACTC
CCCCGAAAAGTGTGATTTTTTGGTCAACGAAAATGGTGCTCCTATGTGgTTTTGGTTGCC
CCTAATACATGTATCCTAACGTACATAATACACATATACACGAAAGCACCGTATCCTATA
ACGTGCAGCCTAGCGCTATATGTCGACTATGATGTAGCTAGTGCTAGATTTGCAACGTCT
CGTATTTTTCGTAATCTTTCTATTCGGCATAGATTCCCTTCATTTTTTtGCGTTAATATG
GAAAAATCAGGGAGTTGATAAGTcACgGTACTaCTTATGGCTACTAAaTAGTTAAAATTT
AAAaaTTCGAGGGCATAGCGGACAGTAATATTACTGTACTAGGCCCCTAGCCTATAGGCC
TAGTACTTTTGtaTTTACtaAAGTAATATACTACGACAAGTTTTTACTACAGGTAGGCCC
TAGCCTAGTTTTAGTAATACTAGAATACCTGCATAGTTTAGTCCAATTTTAATAAtGGAC
TAAGGCTtATAACCTTTAGTTCTTAGCCTACGCCTTCttGTCCTTGTGtAAtAATTcTAA
GGGGCCTGTTCTTGAAAAGATTTGGACTGCATAAGATACAATTTAGTATTATTATTATTT
TACAAAAATTATTAGTAGTACAaGTAGACTGCCTTTGTACTATGTATAAGTTAAGATCAT
GGCTTATtATGAGTTTTATTAAAGCTGGACTGGGTGAAAATTTCCtCCATCCTGGGATCG
GGATCCATTTCAATGTCACTTTGTTACAAGTGTTCAAGACCGGTATTAGATCCATGACTT
AAGTCTAGGCCCAATTCCCTATGCTTAATATGTAGAGCAAGATACGTAACACAGAAATAA
AACTAGCTTGCTTTATACTGCTTACACTTTATACTTATTGCTATTACAGTTAGACCTACT
GCTGGTACTTGAGAACAATTGCACCTCATAGAGCCATGTAGTTGTACATAGCTACTTATA
ATTCCAGGTGACTTAAAaCAATATCAGGGATCATTTTGTGACAACATGTTTTGCTGTTAA
CGAGAGTTTACGATCTTTTTATTGTTATGTTGTTTTCTATGATAGGTACAGTAGTAGAAG
TACTTAGTtAGTCATTCACGTACAGTCTTCCCTATGTGTGTGTGTGTCACACACAGATTT
CTCTAAGGTGCTTTCCCATGTATATATGACCAAAAAAAGTTATTCCCAAAAaGAaGAAAA
GTTTCATTCACTATTAGaTTTGTTTTGTTATGTATAATGACTAACATTGCAAAATGCAGT
TCCACTGGTATTAAGTATTAGCCCAGAGAGCTTCCAGAGTTTATTACATCCTCATGTTTA
TTATCCTCATATCTGAAGtcTTCATATAAGAGTTTATTTATAGAAATCTGTTAATAAATG
TAGTCTCACATTCTATTTAATACTATATATCTTtAAGTTCCTAGCTCTgTTATATGTACC
CGTAGTAAGAAGGAATGCAGCCTGTGGATCAGTTAAGTGCCTGTTGTTACAACTCTGCTC
CAAACTATtGTTTGTTTAATCAGGTTGTATTATTAGTGTGCTACCTTTAAGCAATTTTGT
TTTCTATATATgTGTAATTTACATTTTTCCTCAGTTTCTGTTATACTCTTATAGAAAGAA
CAAGTTGTGTGCAGCAACAGGCTGTAATATACTCAGCAGTCTCATGCCTATTCTCTAGCT
AACTCGAACAGGTTATTGGCCCAGACACATACACTGGAAGTTAACTGTGTAGAATAGATT
GTTGTTTGGAATTTATGTGCTGATTTTGGAACCATTTCTTGGGAAaTGTCGGTACTTAAA
TTGGTTAATTTAGTCGTGACAACTGACCAATATGGCTGGAACAACAGAAGATATGACGTG
GAAAATTAACAAAATGGATGGCTCGAACTGGCTGACATGGAATTTCCAGATGAGACATTT
GTTTCTTGCAAAAGgCCTGTGGGCTATGAGGATGGCTCAGGAAAGTTGGGGGTTACTGTA
TGTGAGAAGTAGAAGAGTGCAAACTTGAAAAAGACACAACTGGCATTTTTCACCATTGTG
CTTGCAATAGCATCTAGTCAGCTGGAATTAATTACAACAAGTGAcAAACCAaGTGATGCT
TAGGATGCCTTGCGTACTCTGTTCGAAAAGGATTCTCTAACCAACAAAATTCAGCTCAaG
AAAAAGTACCTCAGAACTGAAATGGCAGAGGGCAAGTCAGTTGGAAATAATTTGAATTAT
ATGAAAGGAATtATGgATCGTTGGGCTGCTATTGGTGCTCCTATTTCTGAAGAAGACCAG
GTTGTTAAAGTTATATGTCAAGTTTGGACTTATTtATTTACTTtCTACTCTTACCTTTTA
CTTTTATATATTTGTCTTTTAATTTTAATCTTATGCTATATGTCACAGGTATATCTCACC
ATTTCAAAGTTACAAAACTATCCATCCTGCCACCTGAACTGTTgTtGCTATGTCATGCCT
TCACTATGCCACCTTGAAATACCCCTTCcAGTCATAaTGCACTTGACATTGTGTGTGATT
TTTTTtCAGACAATATTATTGTATGAAGTCTTCACAGTATGAAGTGTGTTTCATTTCAAG
AAGTATTCAAATTTTGTTAAGCTATTCCTTCCATTTGAACAAAGTATTTCACTTTGAAGT
GATCgAaGTAATTTATATTTCATGCCCATATTTTCACAGGACATtAAAACATGTTCTTtC
ATGGAGAGTGTCACACAAATGTTTTttGTTttCTTTTttCTGTTGCTTAAAGTGCCTTAT
TGTTACAGTTATAAAATCAATAAAAGACCA
>isotig00073  gene=isogroup00005  length=3357  numContigs=9
GGACCCTAGGACGTAGTAGTAGTAACTAGTACTCTAACTTTGGCCAAGGGGCCTAGCCTA
TATGCTACAGTATTTCAGATTGTTCTAACCTAACCTAGGGTCTTAAGCATACAGTTGgAa
GTCTGACCTCAATATATGACcGTTACTAGCAAATTTTCGAGCACAGCTACTtGACCCGGA
AGTAATtGTTTCGCGCAAATCCGGTTCTACGGACTTCGGTTCGCTACTTCCATGTATGgA
TGTAATCGGTAAAATTCGCAAACATCCCAATGTCATTCGGGTTTACGAGTATCGTAGCTC
GATAAAGGATACTTTAGAGACTCAAATACGATCATTtCCGGAAAGAAACGAAGATTTTAC
CAATAGAACAGTGCATTTTCTTATCGACGACCAACGCAAAAACATAAAGGTAAGTCAAAT
CGAGTCGACGTCTATCGTTATGTGACTTTCGCGTCTTAGACAACTTTTAACCGTAAAAAT
AGCATTTTTGTAATATATAAGCTTGAATCTTACTCATATTTTTCAGAAAAGTTGTAACTC
CCCCGAAAAGTGTGATTTTTTGGTCAACGAAAATGGTGCTCCTATGTGgTTTTGGTTGCC
CCTAATACATGTATCCTAACGTACATAATACACATATACACGAAAGCACCGTATCCTATA
ACGTGCAGCCTAGCGCTATATGTCGACTATGATGTAGCTAGTGCTAGATTTGCAACGTCT
CGTATTTTTCGTAATCTTTCTATTCGGCATAGATTCCCTTCAtTTTTTTGCGTTAATATG
GAAAAATCAGGGAGTTGATAAGTCACGGTACTACTTATGGCTACTAAATAGTTAAAATTT
AAAATTtCGAGGGCATAGCGGACAGTAATATTACTGTACTAGgCcTAGgCTATGCCCCTA
GTACAAGCCTAGGcTaGCCTATAGGCCTaGtACTTTTGTATTTACTAAAGTAATATACTA
CGACAAGTTTTTACTACAGGTAGGCCCTAGCCTAGTTTTAGTAATACTAGAATACCTGCA
TAGTTTAGTCCAATTTTAATAATGGACTAAGGCTTATAACCtTtAGTTGTTAGCCTACGC
CTTCTTGTCCTTGTgTAATAATTCTAAGGGgCCTGTTCTTGAAAaGATTTGGACTGCATA
AGATACAATTTAGTATTATTATTATTaTACAAAAATTATTAGTAGTACTAGTAGACTGCC
TTTGTACTATGTATAAGTTAAGATCATGGCTTATtATGAGTTTTATTAAAGCTGGACTGG
GTGAAAATTTCCtCCATCCTGGGATCGGGATCCATTTCAATGTCACTTTGTTACAAGTGT
TCAAGACCGGTATTAGATCCATGACTTAAGTCTAGGCCCAATTCCCTATGCTTAATATGT
AGAGCAAGATACGTAACACAGAAATAAAACTAGCTTGCTTTATACTGCTTACACTTTATA
CTTATTGCTATTACAGTTAGACCTACTGCTGGTACTTGAGAACAATTGCACCTCATAGAG
CCATGTAGTTGTACATAGCTACTTATAATTCCAGGTGACTTAAAaCAATATCAGGGATCA
TTTTGTGACAACATGTTTTGCTGTTAACGAGAGTTTACGATCTTTTTATTGTTATGTTGT
TTTCTATGATAGGTACAGTAGTAGAAGTACTTAGTtAGTCATTCACGTACAGTCTTCCCT
ATGTGTGTGTGTGTCACACACAGATTTCTCTAAGGTGCTTTCCCATGTATATATGACCAA
AAAAAGTTATTCCCAAAAaGAaGAAAAGTTTCATTCACTATTAGaTTTGTTTTGTTATGT
ATAATGACTAACATTGCAAAATGCAGTTCCACTGGTATTAAGTATTAGCCCAGAGAGCTT
CCAGAGTTTATTACATCCTCATGTTTATTATCCTCATATCTGAAGtcTTCATATAAGAGT
TTATTTATAGAAATCTGTTAATAAATGTAGTCTCACATTCTATTTAATACTATATATCTT
tAAGTTCCTAGCTCTgTTATATGTACCCGTAGTAAGAAGGAATGCAGCCTGTGGATCAGT
TAAGTGCCTGTTGTTACAACTCTGCTCCAAACTATtGTTTGTTTAATCAGGTTGTATTAT
TAGTGTGCTACCTTTAAGCAATTTTGTTTTCTATATATgTGTAATTTACATTTTTCCTCA
GTTTCTGTTATACTCTTATAGAAAGAACAAGTTGTGTGCAGCAACAGGCTGTAATATACT
CAGCAGTCTCATGCCTATTCTCTAGCTAACTCGAACAGGTTATTGGCCCAGACACATACA
CTGGAAGTTAACTGTGTAGAATAGATTGTTGTTTGGAATTTATGTGCTGATTTTGGAACC
ATTTCTTGGGAAaTGTCGGTACTTAAATTGGTTAATTTAGTCGTGACAACTGACCAATAT
GGCTGGAACAACAGAAGATATGACGTGGAAAATTAACAAAATGGATGGCTCGAACTGGCT
GACATGGAATTTCCAGATGAGACATTTGTTTCTTGCAAAAGgCCTGTGGGCTATGAGGAT
GGCTCAGGAAAGTTGGGGGTTACTGTATGTGAGAAGTAGAAGAGTGCAAACTTGAAAAAG
ACACAACTGGCATTTTTCACCATTGTGCTTGCAATAGCATCTAGTCAGCTGGAATTAATT
ACAACAAGTGAcAAACCAaGTGATGCTTAGGATGCCTTGCGTACTCTGTTCGAAAAGGAT
TCTCTAACCAACAAAATTCAGCTCAaGAAAAAGTACCTCAGAACTGAAATGGCAGAGGGC
AAGTCAGTTGGAAATAATTTGAATTATATGAAAGGAATtATGgATCGTTGGGCTGCTATT
GGTGCTCCTATTTCTGAAGAAGACCAGGTTGTTAAAGTTATATGTCAAGTTTGGACTTAT
TtATTTACTTtCTACTCTTACCTTTTACTTTTATATATTTGTCTTTTAATTTTAATCTTA
TGCTATATGTCACAGGTATATCTCACCATTTCAAAGTTACAAAACTATCCATCCTGCCAC
CTGAACTGTTgTtGCTATGTCATGCCTTCACTATGCCACCTTGAAATACCCCTTCcAGTC
ATAaTGCACTTGACATTGTGTGTGATTTTTTTtCAGACAATATTATTGTATGAAGTCTTC
ACAGTATGAAGTGTGTTTCATTTCAAGAAGTATTCAAATTTTGTTAAGCTATTCCTTCCA
TTTGAACAAAGTATTTCACTTTGAAGTGATCgAaGTAATTTATATTTCATGCCCATATTT
TCACAGGACATtAAAACATGTTCTTtCATGGAGAGTGTCACACAAATGTTTTttGTTttC
TTTTttCTGTTGCTTAAAGTGCCTTATTGTTACAGTTATAAAATCAATAAAAGACCA
>isotig00074  gene=isogroup00005  length=3356  numContigs=9
GGACCCTAGGACGTAGTAGTAGTAACTAGTACTCTAACTTTGGCCAAGGGGCCTAGCCTA
TATGCTACAGTATTTCAGATTGTTCTAACCTAACCTAGGGTCTTAAGCATACAGTTGgAa
GTCTGACCTCAATATATGACcGTTACTAGCAAATTTTCGAGCACAGCTACTtGACCCGGA
AGTAATtGTTTCGCGCAAATCCGGTTCTACGGACTTCGGTTCGCTACTTCCATGTATGgA
TGTAATCGGTAAAATTCGCAAACATCCCAATGTCATTCGGGTTTACGAGTATCGTAGCTC
GATAAAGGATACTTTAGAGACTCAAATACGATCATTtCCGGAAAGAAACGAAGATTTTAC
CAATAGAACAGTGCATTTTCTTATCGACGACCAACGCAAAAACATAAAGGTAAGTCAAAT
CGAGTCGACGTCTATCGTTATGTGACTTTCGCGTCTTAGACAACTTTTAACCGTAAAAAT
AGCATTTTTGTAATATATAAGCTTGAATCTTACTCATATTTTTCAGAAAAGTTGTAACTC
CCCCGAAAAGTGTGATTTTTTGGTCAACGAAAATGGTGCTCCTATGTGgTTTTGGTTGCC
CCTAATACATGTATCCTAACGTACATAATACACATATACACGAAAGCACCGTATCCTATA
ACGTGCAGCCTAGCGCTATATGTCGACTATGATGTAGCTAGTGCTAGATTTGCAACGTCT
CGTATTTTTCGTAATCTTTCTATTCGGCATAAaTTCCCTTCATTTTTTGgCGTTAATATG
GAAAAATCAGGGAGTTGATAAGTCACGGTACTACTTATGGCTACTAAATAGTTAAAATTT
AAAATTCGAGGGCATAGCGGACAGTAATATTACTGTACTAGgCcTAGgCTATGCCCCTAG
TACAAGCCTAGGcTaGCCTATAGGCCTaGtACTTTTGTATTTACTAAAGTAATATACTAC
GACAAGTTTTTACTACAGGTAGGCCCTAGCCTAGTTTTAGTAATACTAGAATACCTGCAT
AGTTTAGTCCAATTTTAATAATGGACTAAGGCTTATAACCtTtAGTTGTTAGCCTACGCC
TTCTTGTCCTTGTgTAATAATTCTAAGGGgCCTGTTCTTGAAAaGATTTGGACTGCATAA
GATACAATTTAGTATTATTATTATTaTACAAAAATTATTAGTAGTACTAGTAGACTGCCT
TTGTACTATGTATAAGTTAAGATCATGGCTTATtATGAGTTTTATTAAAGCTGGACTGGG
TGAAAATTTCCtCCATCCTGGGATCGGGATCCATTTCAATGTCACTTTGTTACAAGTGTT
CAAGACCGGTATTAGATCCATGACTTAAGTCTAGGCCCAATTCCCTATGCTTAATATGTA
GAGCAAGATACGTAACACAGAAATAAAACTAGCTTGCTTTATACTGCTTACACTTTATAC
TTATTGCTATTACAGTTAGACCTACTGCTGGTACTTGAGAACAATTGCACCTCATAGAGC
CATGTAGTTGTACATAGCTACTTATAATTCCAGGTGACTTAAAaCAATATCAGGGATCAT
TTTGTGACAACATGTTTTGCTGTTAACGAGAGTTTACGATCTTTTTATTGTTATGTTGTT
TTCTATGATAGGTACAGTAGTAGAAGTACTTAGTtAGTCATTCACGTACAGTCTTCCCTA
TGTGTGTGTGTGTCACACACAGATTTCTCTAAGGTGCTTTCCCATGTATATATGACCAAA
AAAAGTTATTCCCAAAAaGAaGAAAAGTTTCATTCACTATTAGaTTTGTTTTGTTATGTA
TAATGACTAACATTGCAAAATGCAGTTCCACTGGTATTAAGTATTAGCCCAGAGAGCTTC
CAGAGTTTATTACATCCTCATGTTTATTATCCTCATATCTGAAGtcTTCATATAAGAGTT
TATTTATAGAAATCTGTTAATAAATGTAGTCTCACATTCTATTTAATACTATATATCTTt
AAGTTCCTAGCTCTgTTATATGTACCCGTAGTAAGAAGGAATGCAGCCTGTGGATCAGTT
AAGTGCCTGTTGTTACAACTCTGCTCCAAACTATtGTTTGTTTAATCAGGTTGTATTATT
AGTGTGCTACCTTTAAGCAATTTTGTTTTCTATATATgTGTAATTTACATTTTTCCTCAG
TTTCTGTTATACTCTTATAGAAAGAACAAGTTGTGTGCAGCAACAGGCTGTAATATACTC
AGCAGTCTCATGCCTATTCTCTAGCTAACTCGAACAGGTTATTGGCCCAGACACATACAC
TGGAAGTTAACTGTGTAGAATAGATTGTTGTTTGGAATTTATGTGCTGATTTTGGAACCA
TTTCTTGGGAAaTGTCGGTACTTAAATTGGTTAATTTAGTCGTGACAACTGACCAATATG
GCTGGAACAACAGAAGATATGACGTGGAAAATTAACAAAATGGATGGCTCGAACTGGCTG
ACATGGAATTTCCAGATGAGACATTTGTTTCTTGCAAAAGgCCTGTGGGCTATGAGGATG
GCTCAGGAAAGTTGGGGGTTACTGTATGTGAGAAGTAGAAGAGTGCAAACTTGAAAAAGA
CACAACTGGCATTTTTCACCATTGTGCTTGCAATAGCATCTAGTCAGCTGGAATTAATTA
CAACAAGTGAcAAACCAaGTGATGCTTAGGATGCCTTGCGTACTCTGTTCGAAAAGGATT
CTCTAACCAACAAAATTCAGCTCAaGAAAAAGTACCTCAGAACTGAAATGGCAGAGGGCA
AGTCAGTTGGAAATAATTTGAATTATATGAAAGGAATtATGgATCGTTGGGCTGCTATTG
GTGCTCCTATTTCTGAAGAAGACCAGGTTGTTAAAGTTATATGTCAAGTTTGGACTTATT
tATTTACTTtCTACTCTTACCTTTTACTTTTATATATTTGTCTTTTAATTTTAATCTTAT
GCTATATGTCACAGGTATATCTCACCATTTCAAAGTTACAAAACTATCCATCCTGCCACC
TGAACTGTTgTtGCTATGTCATGCCTTCACTATGCCACCTTGAAATACCCCTTCcAGTCA
TAaTGCACTTGACATTGTGTGTGATTTTTTTtCAGACAATATTATTGTATGAAGTCTTCA
CAGTATGAAGTGTGTTTCATTTCAAGAAGTATTCAAATTTTGTTAAGCTATTCCTTCCAT
TTGAACAAAGTATTTCACTTTGAAGTGATCgAaGTAATTTATATTTCATGCCCATATTTT
CACAGGACATtAAAACATGTTCTTtCATGGAGAGTGTCACACAAATGTTTTttGTTttCT
TTTttCTGTTGCTTAAAGTGCCTTATTGTTACAGTTATAAAATCAATAAAAGACCA
>isotig00075  gene=isogroup00005  length=3358  numContigs=7
GGACCCTAGGACGTAGTAGTAGTAACTAGTACTCTAACTTTGGCCAAGGGGCCTAGCCTA
TATGCTACAGTATTTCAGATTGTTCTAACCTAACCTAGGGTCTTAAGCATACAGTTGgAa
GTCTGACCTCAATATATGACcGTTACTAGCAAATTTTCGAGCACAGCTACTtGACCCGGA
AGTAATtGTTTCGCGCAAATCCGGTTCTACGGACTTCGGTTCGCTACTTCCATGTATGgA
TGTAATCGGTAAAATTCGCAAACATCCCAATGTCATTCGGGTTTACGAGTATCGTAGCTC
GATAAAGGATACTTTAGAGACTCAAATACGATCATTtCCGGAAAGAAACGAAGATTTTAC
CAATAGAACAGTGCATTTTCTTATCGACGACCAACGCAAAAACATAAAGGTAAGTCAAAT
CGAGTCGACGTCTATCGTTATGTGACTTTCGCGTCTTAGACAACTTTTAACCGTAAAAAT
AGCATTTTTGTAATATATAAGCTTGAATCTTACTCATATTTTTCAGAAAAGTTGTAACTC
CCCCGAAAAGTGTGATTTTTTGGTCAACGAAAATGGTGCTCCTATGTGgTTTTGGTTGCC
CCTAATACATGTATCCTAACGTACATAATACACATATACACGAAAGCACCGTATCCTATA
ACGTGCAGCCTAGCGCTATATGTCGACTATGATGTAGCTAGTGCTAGATTTGCAACGTCT
CGTATTTTTCGTAATCTTTCTATTCGGCATAGATTCCCTTCAtTTTTTTGCGTTAATATG
GAAAAATCAGGGAGTTGATAAGTCACGGTACTACTTATGGCTACTAGATAGTTAAAATTt
AAAATTTCGAGGGCATAGCGGACAGTAATATTACTGTACTAGGCCTAGGCTATGCCCCTA
GTACAAGCCTAGGCTAGtcTATAGGCCTAGTACTTTtGTATTTACTAAAGTAaTATACTA
CGACAAGTTTTtACTACAGGTAGGCCcTGgCCTAGTTTTAGTAATACTAGAATACCTGCA
TAGTTTAGTCAAATTTTAaTAATGGACTAAGGCTTATAACCTTTAGTTGTTAGCCtACGC
CTTCTTGTCCTTGTGtAATAATTCTAAGGGGCCTGTTCTTGAAAAGATTTGGACTGCATA
AGATACAATTTAGTTATTATTATTATTaTACAAAAATTATTAGTAGTACTAGTAGACTGC
CTTTGTACTATGTATAAGTTAAGATCATGGCTTATtATGAGTTTTATTAAAGCTGGACTG
GGTGAAAATTTCCtCCATCCTGGGATCGGGATCCATTTCAATGTCACTTTGTTACAAGTG
TTCAAGACCGGTATTAGATCCATGACTTAAGTCTAGGCCCAATTCCCTATGCTTAATATG
TAGAGCAAGATACGTAACACAGAAATAAAACTAGCTTGCTTTATACTGCTTACACTTTAT
ACTTATTGCTATTACAGTTAGACCTACTGCTGGTACTTGAGAACAATTGCACCTCATAGA
GCCATGTAGTTGTACATAGCTACTTATAATTCCAGGTGACTTAAAaCAATATCAGGGATC
ATTTTGTGACAACATGTTTTGCTGTTAACGAGAGTTTACGATCTTTTTATTGTTATGTTG
TTTTCTATGATAGGTACAGTAGTAGAAGTACTTAGTtAGTCATTCACGTACAGTCTTCCC
TATGTGTGTGTGTGTCACACACAGATTTCTCTAAGGTGCTTTCCCATGTATATATGACCA
AAAAAAGTTATTCCCAAAAaGAaGAAAAGTTTCATTCACTATTAGaTTTGTTTTGTTATG
TATAATGACTAACATTGCAAAATGCAGTTCCACTGGTATTAAGTATTAGCCCAGAGAGCT
TCCAGAGTTTATTACATCCTCATGTTTATTATCCTCATATCTGAAGtcTTCATATAAGAG
TTTATTTATAGAAATCTGTTAATAAATGTAGTCTCACATTCTATTTAATACTATATATCT
TtAAGTTCCTAGCTCTgTTATATGTACCCGTAGTAAGAAGGAATGCAGCCTGTGGATCAG
TTAAGTGCCTGTTGTTACAACTCTGCTCCAAACTATtGTTTGTTTAATCAGGTTGTATTA
TTAGTGTGCTACCTTTAAGCAATTTTGTTTTCTATATATgTGTAATTTACATTTTTCCTC
AGTTTCTGTTATACTCTTATAGAAAGAACAAGTTGTGTGCAGCAACAGGCTGTAATATAC
TCAGCAGTCTCATGCCTATTCTCTAGCTAACTCGAACAGGTTATTGGCCCAGACACATAC
ACTGGAAGTTAACTGTGTAGAATAGATTGTTGTTTGGAATTTATGTGCTGATTTTGGAAC
CATTTCTTGGGAAaTGTCGGTACTTAAATTGGTTAATTTAGTCGTGACAACTGACCAATA
TGGCTGGAACAACAGAAGATATGACGTGGAAAATTAACAAAATGGATGGCTCGAACTGGC
TGACATGGAATTTCCAGATGAGACATTTGTTTCTTGCAAAAGgCCTGTGGGCTATGAGGA
TGGCTCAGGAAAGTTGGGGGTTACTGTATGTGAGAAGTAGAAGAGTGCAAACTTGAAAAA
GACACAACTGGCATTTTTCACCATTGTGCTTGCAATAGCATCTAGTCAGCTGGAATTAAT
TACAACAAGTGAcAAACCAaGTGATGCTTAGGATGCCTTGCGTACTCTGTTCGAAAAGGA
TTCTCTAACCAACAAAATTCAGCTCAaGAAAAAGTACCTCAGAACTGAAATGGCAGAGGG
CAAGTCAGTTGGAAATAATTTGAATTATATGAAAGGAATtATGgATCGTTGGGCTGCTAT
TGGTGCTCCTATTTCTGAAGAAGACCAGGTTGTTAAAGTTATATGTCAAGTTTGGACTTA
TTtATTTACTTtCTACTCTTACCTTTTACTTTTATATATTTGTCTTTTAATTTTAATCTT
ATGCTATATGTCACAGGTATATCTCACCATTTCAAAGTTACAAAACTATCCATCCTGCCA
CCTGAACTGTTgTtGCTATGTCATGCCTTCACTATGCCACCTTGAAATACCCCTTCcAGT
CATAaTGCACTTGACATTGTGTGTGATTTTTTTtCAGACAATATTATTGTATGAAGTCTT
CACAGTATGAAGTGTGTTTCATTTCAAGAAGTATTCAAATTTTGTTAAGCTATTCCTTCC
ATTTGAACAAAGTATTTCACTTTGAAGTGATCgAaGTAATTTATATTTCATGCCCATATT
TTCACAGGACATtAAAACATGTTCTTtCATGGAGAGTGTCACACAAATGTTTTttGTTtt
CTTTTttCTGTTGCTTAAAGTGCCTTATTGTTACAGTTATAAAATCAATAAAAGACCA
>isotig00076  gene=isogroup00005  length=3358  numContigs=7
GGACCCTAGGACGTAGTAGTAGTAACTAGTACTCTAACTTTGGCCAAGGGGCCTAGCCTA
TATGCTACAGTATTTCAGATTGTTCTAACCTAACCTAGGGTCTTAAGCATACAGTTGgAa
GTCTGACCTCAATATATGACcGTTACTAGCAAATTTTCGAGCACAGCTACTtGACCCGGA
AGTAATtGTTTCGCGCAAATCCGGTTCTACGGACTTCGGTTCGCTACTTCCATGTATGgA
TGTAATCGGTAAAATTCGCAAACATCCCAATGTCATTCGGGTTTACGAGTATCGTAGCTC
GATAAAGGATACTTTAGAGACTCAAATACGATCATTtCCGGAAAGAAACGAAGATTTTAC
CAATAGAACAGTGCATTTTCTTATCGACGACCAACGCAAAAACATAAAGGTAAGTCAAAT
CGAGTCGACGTCTATCGTTATGTGACTTTCGCGTCTTAGACAACTTTTAACCGTAAAAAT
AGCATTTTTGTAATATATAAGCTTGAATCTTACTCATATTTTTCAGAAAAGTTGTAACTC
CCCCGAAAAGTGTGATTTTTTGGTCAACGAAAATGGTGCTCCTATGTGgTTTTGGTTGCC
CCTAATACATGTATCCTAACGTACATAATACACATATACACGAAAGCACCGTATCCTATA
ACGTGCAGCCTAGCGCTATATGTCGACTATGATGTAGCTAGTGCTAGATTTGCAACGTCT
CGTATTTTTCGTAATCTTTCTATTCGGCATAAaTTCCCTTCATTTTTTGgCGTTAATATG
GAAAAATCAGGGAGTTGATAAGTCACGGTACTACTTATGGCTACTAGATAGTTAAAATTt
AAAATTTCGAGGGCATAGCGGACAGTAATATTACTGTACTAGGCCTAGGCTATGCCCCTA
GTACAAGCCTAGGCTAGtcTATAGGCCTAGTACTTTtGTATTTACTAAAGTAaTATACTA
CGACAAGTTTTtACTACAGGTAGGCCcTGgCCTAGTTTTAGTAATACTAGAATACCTGCA
TAGTTTAGTCAAATTTTAaTAATGGACTAAGGCTTATAACCTTTAGTTGTTAGCCtACGC
CTTCTTGTCCTTGTGtAATAATTCTAAGGGGCCTGTTCTTGAAAAGATTTGGACTGCATA
AGATACAATTTAGTTATTATTATTATTaTACAAAAATTATTAGTAGTACTAGTAGACTGC
CTTTGTACTATGTATAAGTTAAGATCATGGCTTATtATGAGTTTTATTAAAGCTGGACTG
GGTGAAAATTTCCtCCATCCTGGGATCGGGATCCATTTCAATGTCACTTTGTTACAAGTG
TTCAAGACCGGTATTAGATCCATGACTTAAGTCTAGGCCCAATTCCCTATGCTTAATATG
TAGAGCAAGATACGTAACACAGAAATAAAACTAGCTTGCTTTATACTGCTTACACTTTAT
ACTTATTGCTATTACAGTTAGACCTACTGCTGGTACTTGAGAACAATTGCACCTCATAGA
GCCATGTAGTTGTACATAGCTACTTATAATTCCAGGTGACTTAAAaCAATATCAGGGATC
ATTTTGTGACAACATGTTTTGCTGTTAACGAGAGTTTACGATCTTTTTATTGTTATGTTG
TTTTCTATGATAGGTACAGTAGTAGAAGTACTTAGTtAGTCATTCACGTACAGTCTTCCC
TATGTGTGTGTGTGTCACACACAGATTTCTCTAAGGTGCTTTCCCATGTATATATGACCA
AAAAAAGTTATTCCCAAAAaGAaGAAAAGTTTCATTCACTATTAGaTTTGTTTTGTTATG
TATAATGACTAACATTGCAAAATGCAGTTCCACTGGTATTAAGTATTAGCCCAGAGAGCT
TCCAGAGTTTATTACATCCTCATGTTTATTATCCTCATATCTGAAGtcTTCATATAAGAG
TTTATTTATAGAAATCTGTTAATAAATGTAGTCTCACATTCTATTTAATACTATATATCT
TtAAGTTCCTAGCTCTgTTATATGTACCCGTAGTAAGAAGGAATGCAGCCTGTGGATCAG
TTAAGTGCCTGTTGTTACAACTCTGCTCCAAACTATtGTTTGTTTAATCAGGTTGTATTA
TTAGTGTGCTACCTTTAAGCAATTTTGTTTTCTATATATgTGTAATTTACATTTTTCCTC
AGTTTCTGTTATACTCTTATAGAAAGAACAAGTTGTGTGCAGCAACAGGCTGTAATATAC
TCAGCAGTCTCATGCCTATTCTCTAGCTAACTCGAACAGGTTATTGGCCCAGACACATAC
ACTGGAAGTTAACTGTGTAGAATAGATTGTTGTTTGGAATTTATGTGCTGATTTTGGAAC
CATTTCTTGGGAAaTGTCGGTACTTAAATTGGTTAATTTAGTCGTGACAACTGACCAATA
TGGCTGGAACAACAGAAGATATGACGTGGAAAATTAACAAAATGGATGGCTCGAACTGGC
TGACATGGAATTTCCAGATGAGACATTTGTTTCTTGCAAAAGgCCTGTGGGCTATGAGGA
TGGCTCAGGAAAGTTGGGGGTTACTGTATGTGAGAAGTAGAAGAGTGCAAACTTGAAAAA
GACACAACTGGCATTTTTCACCATTGTGCTTGCAATAGCATCTAGTCAGCTGGAATTAAT
TACAACAAGTGAcAAACCAaGTGATGCTTAGGATGCCTTGCGTACTCTGTTCGAAAAGGA
TTCTCTAACCAACAAAATTCAGCTCAaGAAAAAGTACCTCAGAACTGAAATGGCAGAGGG
CAAGTCAGTTGGAAATAATTTGAATTATATGAAAGGAATtATGgATCGTTGGGCTGCTAT
TGGTGCTCCTATTTCTGAAGAAGACCAGGTTGTTAAAGTTATATGTCAAGTTTGGACTTA
TTtATTTACTTtCTACTCTTACCTTTTACTTTTATATATTTGTCTTTTAATTTTAATCTT
ATGCTATATGTCACAGGTATATCTCACCATTTCAAAGTTACAAAACTATCCATCCTGCCA
CCTGAACTGTTgTtGCTATGTCATGCCTTCACTATGCCACCTTGAAATACCCCTTCcAGT
CATAaTGCACTTGACATTGTGTGTGATTTTTTTtCAGACAATATTATTGTATGAAGTCTT
CACAGTATGAAGTGTGTTTCATTTCAAGAAGTATTCAAATTTTGTTAAGCTATTCCTTCC
ATTTGAACAAAGTATTTCACTTTGAAGTGATCgAaGTAATTTATATTTCATGCCCATATT
TTCACAGGACATtAAAACATGTTCTTtCATGGAGAGTGTCACACAAATGTTTTttGTTtt
CTTTTttCTGTTGCTTAAAGTGCCTTATTGTTACAGTTATAAAATCAATAAAAGACCA
>isotig00077  gene=isogroup00005  length=2937  numContigs=9
CCATACTGCGAAAATCagccACCCTTAAGAAACACACGATTTCACCATGACAACCTATAG
CAACAGCCAATTTCACGAAAAaTTACGAAGCTACAGTtATTTTCTCTCCAAAATGACCCG
TGTGCAAGAAATTACTTACATATTTGTCAATAAAATGACGAAAGATCTATGAAGTCTGTT
ATAATTACTGAAAAAGCAACagCGCCACCAATTTTTACCAGCGCCAcACTGTaGgTTGCg
TGGCCGAAATTCGCAATACTCTAGCAaGAAATACCAGTTCCACAATCACGAaGAATTTTC
TTGGAAAACAaCGTGAAAACAGTTTGCAGgAAAGAAAGTTTGGCCGTGTATCGTACTAAA
ACACAATTCTCCcACCATATgAAGTAtAtTTTcTGgtGATTTATACCAGAAGAtTtAGtT
TTgGGGTGTTTTAAGTCttAAGTGGGCGAACTTCGAAGTCaccATCCTACTAGGCCCCTA
GTACAAGCCTAGGCTAGCCTATAGGCCTAGTACTTTTGtaTTTACtaAAGTAATATACTA
CGACAAGTTTTTACTACAGGTAGGCCCTAGCCTAGTTTTAGTAATACTAGAATACCTGCA
TAGTTTAGTCCAATTTTAATAAtGGACTAAGGCTtATAACCTTTAGTTCTTAGCCTACGC
CTTCttGTCCTTGTGtAAtAATTcTAAGGGGCCTGTTCTTGAAAAGATTTGGACTGCATA
AGATACAATTTAGTATTATTATTATTaTACAAAAATTATTAGTAGTACTAGTAGACTGCC
TTTGTACTATGTATAAGTTAAGATCATGGCTTATtATGAGTTTTATTAAAGCTGGACTGG
GTGAAAATTTCCtCCATCCTGGGATCGGGATCCATTTCAATGTCACTTTGTTACAAGTGT
TCAAGACCGGTATTAGATCCATGACTTAAGTCTAGGCCCAATTCCCTATGCTTAATATGT
AGAGCAAGATACGTAACACAGAAATAAAACTAGCTTGCTTTATACTGCTTACACTTTATA
CTTATTGCTATTACAGTTAGACCTACTGCTGGTACTTGAGAACAATTGCACCTCATAGAG
CCATGTAGTTGTACATAGCTACTTATAATTCCAGGTGACTTAAAaCAATATCAGGGATCA
TTTTGTGACAACATGTTTTGCTGTTAACGAGAGTTTACGATCTTTTTATTGTTATGTTGT
TTTCTATGATAGGTACAGTAGTAGAAGTACTTAGTtAGTCATTCACGTACAGTCTTCCCT
ATGTGTGTGTGTGTCACACACAGATTTCTCTAAGGTGCTTTCCCATGTATATATGACCAA
AAAAAGTTATTCCCAAAAaGAaGAAAAGTTTCATTCACTATTAGaTTTGTTTTGTTATGT
ATAATGACTAACATTGCAAAATGCAGTTCCACTGGTATTAAGTATTAGCCCAGAGAGCTT
CCAGAGTTTATTACATCCTCATGTTTATTATCCTCATATCTGAAGtcTTCATATAAGAGT
TTATTTATAGAAATCTGTTAATAAATGTAGTCTCACATTCTATTTAATACTATATATCTT
tAAGTTCCTAGCTCTgTTATATGTACCCGTAGTAAGAAGGAATGCAGCCTGTGGATCAGT
TAAGTGCCTGTTGTTACAACTCTGCTCCAAACTATtGTTTGTTTAATCAGGTTGTATTAT
TAGTGTGCTACCTTTAAGCAATTTTGTTTTCTATATATgTGTAATTTACATTTTTCCTCA
GTTTCTGTTATACTCTTATAGAAAGAACAAGTTGTGTGCAGCAACAGGCTGTAATATACT
CAGCAGTCTCATGCCTATTCTCTAGCTAACTCGAACAGGTTATTGGCCCAGACACATACA
CTGGAAGTTAACTGTGTAGAATAGATTGTTGTTTGGAATTTATGTGCTGATTTTGGAACC
ATTTCTTGGGAAaTGTCGGTACTTAAATTGGTTAATTTAGTCGTGACAACTGACCAATAT
GGCTGGAACAACAGAAGATATGACGTGGAAAATTAACAAAATGGATGGCTCGAACTGGCT
GACATGGAATTTCCAGATGAGACATTTGTTTCTTGCAAAAGgCCTGTGGGCTATGAGGAT
GGCTCAGGAAAGTTGGGGGTTACTGTATGTGAGAAGTAGAAGAGTGCAAACTTGAAAAAG
ACACAACTGGCATTTTTCACCATTGTGCTTGCAATAGCATCTAGTCAGCTGGAATTAATT
ACAACAAGTGAcAAACCAaGTGATGCTTAGGATGCCTTGCGTACTCTGTTCGAAAAGGAT
TCTCTAACCAACAAAATTCAGCTCAaGAAAAAGTACCTCAGAACTGAAATGGCAGAGGGC
AAGTCAGTTGGAAATAATTTGAATTATATGAAAGGAATtATGgATCGTTGGGCTGCTATT
GGTGCTCCTATTTCTGAAGAAGACCAGGTTGTTAAAGTTATATGTCAAGTTTGGACTTAT
TtATTTACTTtCTACTCTTACCTTTTACTTTTATATATTTGTCTTTTAATTTTAATCTTA
TGCTATATGTCACAGGTATATCTCACCATTTCAAAGTTACAAAACTATCCATCCTGCCAC
CTGAACTGTTgTtGCTATGTCATGCCTTCACTATGCCACCTTGAAATACCCCTTCcAGTC
ATAaTGCACTTGACATTGTGTGTGATTTTTTTtCAGACAATATTATTGTATGAAGTCTTC
ACAGTATGAAGTGTGTTTCATTTCAAGAAGTATTCAAATTTTGTTAAGCTATTCCTTCCA
TTTGAACAAAGTATTTCACTTTGAAGTGATCgAaGTAATTTATATTTCATGCCCATATTT
TCACAGGACATtAAAACATGTTCTTtCATGGAGAGTGTCACACAAATGTTTTttGTTttC
TTTTttCTGTTGCTTAAAGTGCCTTATTGTTACAGTTATAAAATCAATAAAAGACCA
>isotig00078  gene=isogroup00005  length=2937  numContigs=7
CCATACTGCGAAAATCagccACCCTTAAGAAACACACGATTTCACCATGACAACCTATAG
CAACAGCCAATTTCACGAAAAaTTACGAAGCTACAGTtATTTTCTCTCCAAAATGACCCG
TGTGCAAGAAATTACTTACATATTTGTCAATAAAATGACGAAAGATCTATGAAGTCTGTT
ATAATTACTGAAAAAGCAACagCGCCACCAATTTTTACCAGCGCCAcACTGTaGgTTGCg
TGGCCGAAATTCGCAATACTCTAGCAaGAAATACCAGTTCCACAATCACGAaGAATTTTC
TTGGAAAACAaCGTGAAAACAGTTTGCAGgAAAGAAAGTTTGGCCGTGTATCGTACTAAA
ACACAATTCTCCcACCATATgAAGTAtAtTTTcTGgtGATTTATACCAGAAGAtTtAGtT
TTgGGGTGTTTTAAGTCttAAGTGGGCGAACTTCGAAGTCaccATCCTACTAGGCCCCTA
GTACAAGCCTAGGCTAGCCTATAGGCCTAGTACTTTTGtaTTTACtaAAGTAATATACTA
CGACAAGTTTTTACTACAGGTAGGCCCTAGCCTAGTTTTAGTAATACTAGAATACCTGCA
TAGTTTAGTCCAATTTTAATAAtGGACTAAGGCTtATAACCTTTAGTTCTTAGCCTACGC
CTTCttGTCCTTGTGtAAtAATTcTAAGGGGCCTGTTCTTGAAAAGATTTGGACTGCATA
AGATACAATTTAGTATTATTATTATTTTACAAAAATTATTAGTAGTACAaGTAGACTGCC
TTTGTACTATGTATAAGTTAAGATCATGGCTTATtATGAGTTTTATTAAAGCTGGACTGG
GTGAAAATTTCCtCCATCCTGGGATCGGGATCCATTTCAATGTCACTTTGTTACAAGTGT
TCAAGACCGGTATTAGATCCATGACTTAAGTCTAGGCCCAATTCCCTATGCTTAATATGT
AGAGCAAGATACGTAACACAGAAATAAAACTAGCTTGCTTTATACTGCTTACACTTTATA
CTTATTGCTATTACAGTTAGACCTACTGCTGGTACTTGAGAACAATTGCACCTCATAGAG
CCATGTAGTTGTACATAGCTACTTATAATTCCAGGTGACTTAAAaCAATATCAGGGATCA
TTTTGTGACAACATGTTTTGCTGTTAACGAGAGTTTACGATCTTTTTATTGTTATGTTGT
TTTCTATGATAGGTACAGTAGTAGAAGTACTTAGTtAGTCATTCACGTACAGTCTTCCCT
ATGTGTGTGTGTGTCACACACAGATTTCTCTAAGGTGCTTTCCCATGTATATATGACCAA
AAAAAGTTATTCCCAAAAaGAaGAAAAGTTTCATTCACTATTAGaTTTGTTTTGTTATGT
ATAATGACTAACATTGCAAAATGCAGTTCCACTGGTATTAAGTATTAGCCCAGAGAGCTT
CCAGAGTTTATTACATCCTCATGTTTATTATCCTCATATCTGAAGtcTTCATATAAGAGT
TTATTTATAGAAATCTGTTAATAAATGTAGTCTCACATTCTATTTAATACTATATATCTT
tAAGTTCCTAGCTCTgTTATATGTACCCGTAGTAAGAAGGAATGCAGCCTGTGGATCAGT
TAAGTGCCTGTTGTTACAACTCTGCTCCAAACTATtGTTTGTTTAATCAGGTTGTATTAT
TAGTGTGCTACCTTTAAGCAATTTTGTTTTCTATATATgTGTAATTTACATTTTTCCTCA
GTTTCTGTTATACTCTTATAGAAAGAACAAGTTGTGTGCAGCAACAGGCTGTAATATACT
CAGCAGTCTCATGCCTATTCTCTAGCTAACTCGAACAGGTTATTGGCCCAGACACATACA
CTGGAAGTTAACTGTGTAGAATAGATTGTTGTTTGGAATTTATGTGCTGATTTTGGAACC
ATTTCTTGGGAAaTGTCGGTACTTAAATTGGTTAATTTAGTCGTGACAACTGACCAATAT
GGCTGGAACAACAGAAGATATGACGTGGAAAATTAACAAAATGGATGGCTCGAACTGGCT
GACATGGAATTTCCAGATGAGACATTTGTTTCTTGCAAAAGgCCTGTGGGCTATGAGGAT
GGCTCAGGAAAGTTGGGGGTTACTGTATGTGAGAAGTAGAAGAGTGCAAACTTGAAAAAG
ACACAACTGGCATTTTTCACCATTGTGCTTGCAATAGCATCTAGTCAGCTGGAATTAATT
ACAACAAGTGAcAAACCAaGTGATGCTTAGGATGCCTTGCGTACTCTGTTCGAAAAGGAT
TCTCTAACCAACAAAATTCAGCTCAaGAAAAAGTACCTCAGAACTGAAATGGCAGAGGGC
AAGTCAGTTGGAAATAATTTGAATTATATGAAAGGAATtATGgATCGTTGGGCTGCTATT
GGTGCTCCTATTTCTGAAGAAGACCAGGTTGTTAAAGTTATATGTCAAGTTTGGACTTAT
TtATTTACTTtCTACTCTTACCTTTTACTTTTATATATTTGTCTTTTAATTTTAATCTTA
TGCTATATGTCACAGGTATATCTCACCATTTCAAAGTTACAAAACTATCCATCCTGCCAC
CTGAACTGTTgTtGCTATGTCATGCCTTCACTATGCCACCTTGAAATACCCCTTCcAGTC
ATAaTGCACTTGACATTGTGTGTGATTTTTTTtCAGACAATATTATTGTATGAAGTCTTC
ACAGTATGAAGTGTGTTTCATTTCAAGAAGTATTCAAATTTTGTTAAGCTATTCCTTCCA
TTTGAACAAAGTATTTCACTTTGAAGTGATCgAaGTAATTTATATTTCATGCCCATATTT
TCACAGGACATtAAAACATGTTCTTtCATGGAGAGTGTCACACAAATGTTTTttGTTttC
TTTTttCTGTTGCTTAAAGTGCCTTATTGTTACAGTTATAAAATCAATAAAAGACCA
>isotig00079  gene=isogroup00005  length=2675  numContigs=8
TTCCCTTCATTttttGCGTTAATATGGAAaagTCAGGGAGTTGATAAGTCACGGTACTAC
TTATGGCTACTAAATAGTTAAAaTTTAAAAaTTCGAGGGCATAGCGGACAGTAATATTAC
TAGTaCAAGCCTaGgCCACGGGCgCTCGTagCGTTaTgTaGgTGTaTagTAtaTAAACAC
GGAGCTCTctACTATgCACCTaCaTagCGTTGcgggTGCCTGTGGCCTAGGCTAGCCTAT
AGGCCTAGTACTTTTGtaTTTACtaAAGTAATATACTACGACAAGTTTTTACTACAGGTA
GGCCCTAGCCTAGTTTTAGTAATACTAGAATACCTGCATAGTTTAGTCCAATTTTAATAA
tGGACTAAGGCTtATAACCTTTAGTTCTTAGCCTACGCCTTCttGTCCTTGTGtAAtAAT
TcTAAGGGGCCTGTTCTTGAAAAGATTTGGACTGCATAAGATACAATTTAGTATTATTAT
TATTaTACAAAAATTATTAGTAGTACTAGTAGACTGCCTTTGTACTATGTATAAGTTAAG
ATCATGGCTTATtATGAGTTTTATTAAAGCTGGACTGGGTGAAAATTTCCtCCATCCTGG
GATCGGGATCCATTTCAATGTCACTTTGTTACAAGTGTTCAAGACCGGTATTAGATCCAT
GACTTAAGTCTAGGCCCAATTCCCTATGCTTAATATGTAGAGCAAGATACGTAACACAGA
AATAAAACTAGCTTGCTTTATACTGCTTACACTTTATACTTATTGCTATTACAGTTAGAC
CTACTGCTGGTACTTGAGAACAATTGCACCTCATAGAGCCATGTAGTTGTACATAGCTAC
TTATAATTCCAGGTGACTTAAAaCAATATCAGGGATCATTTTGTGACAACATGTTTTGCT
GTTAACGAGAGTTTACGATCTTTTTATTGTTATGTTGTTTTCTATGATAGGTACAGTAGT
AGAAGTACTTAGTtAGTCATTCACGTACAGTCTTCCCTATGTGTGTGTGTGTCACACACA
GATTTCTCTAAGGTGCTTTCCCATGTATATATGACCAAAAAAAGTTATTCCCAAAAaGAa
GAAAAGTTTCATTCACTATTAGaTTTGTTTTGTTATGTATAATGACTAACATTGCAAAAT
GCAGTTCCACTGGTATTAAGTATTAGCCCAGAGAGCTTCCAGAGTTTATTACATCCTCAT
GTTTATTATCCTCATATCTGAAGtcTTCATATAAGAGTTTATTTATAGAAATCTGTTAAT
AAATGTAGTCTCACATTCTATTTAATACTATATATCTTtAAGTTCCTAGCTCTgTTATAT
GTACCCGTAGTAAGAAGGAATGCAGCCTGTGGATCAGTTAAGTGCCTGTTGTTACAACTC
TGCTCCAAACTATtGTTTGTTTAATCAGGTTGTATTATTAGTGTGCTACCTTTAAGCAAT
TTTGTTTTCTATATATgTGTAATTTACATTTTTCCTCAGTTTCTGTTATACTCTTATAGA
AAGAACAAGTTGTGTGCAGCAACAGGCTGTAATATACTCAGCAGTCTCATGCCTATTCTC
TAGCTAACTCGAACAGGTTATTGGCCCAGACACATACACTGGAAGTTAACTGTGTAGAAT
AGATTGTTGTTTGGAATTTATGTGCTGATTTTGGAACCATTTCTTGGGAAaTGTCGGTAC
TTAAATTGGTTAATTTAGTCGTGACAACTGACCAATATGGCTGGAACAACAGAAGATATG
ACGTGGAAAATTAACAAAATGGATGGCTCGAACTGGCTGACATGGAATTTCCAGATGAGA
CATTTGTTTCTTGCAAAAGgCCTGTGGGCTATGAGGATGGCTCAGGAAAGTTGGGGGTTA
CTGTATGTGAGAAGTAGAAGAGTGCAAACTTGAAAAAGACACAACTGGCATTTTTCACCA
TTGTGCTTGCAATAGCATCTAGTCAGCTGGAATTAATTACAACAAGTGAcAAACCAaGTG
ATGCTTAGGATGCCTTGCGTACTCTGTTCGAAAAGGATTCTCTAACCAACAAAATTCAGC
TCAaGAAAAAGTACCTCAGAACTGAAATGGCAGAGGGCAAGTCAGTTGGAAATAATTTGA
ATTATATGAAAGGAATtATGgATCGTTGGGCTGCTATTGGTGCTCCTATTTCTGAAGAAG
ACCAGGTTGTTAAAGTTATATGTCAAGTTTGGACTTATTtATTTACTTtCTACTCTTACC
TTTTACTTTTATATATTTGTCTTTTAATTTTAATCTTATGCTATATGTCACAGGTATATC
TCACCATTTCAAAGTTACAAAACTATCCATCCTGCCACCTGAACTGTTgTtGCTATGTCA
TGCCTTCACTATGCCACCTTGAAATACCCCTTCcAGTCATAaTGCACTTGACATTGTGTG
TGATTTTTTTtCAGACAATATTATTGTATGAAGTCTTCACAGTATGAAGTGTGTTTCATT
TCAAGAAGTATTCAAATTTTGTTAAGCTATTCCTTCCATTTGAACAAAGTATTTCACTTT
GAAGTGATCgAaGTAATTTATATTTCATGCCCATATTTTCACAGGACATtAAAACATGTT
CTTtCATGGAGAGTGTCACACAAATGTTTTttGTTttCTTTTttCTGTTGCTTAAAGTGC
CTTATTGTTACAGTTATAAAATCAATAAAAGACCA
>isotig00080  gene=isogroup00005  length=2696  numContigs=7
gaaagtaccgTATCCTATAACGTGCAGCCTAGCGCTATATGTCGACTATGATGTAGCAAA
TGCTAGATtGCAACGTCTCGAATTTTTCGTAATCTTTCTATTCGGCATAGATTCCCTTCA
TTTTTttGCGTTAATATGGAAAAATCATTGAGTTGATAAGTCACGGTACAACTTATGGCT
ACTAAATAGTTAAAATTTAAAAaTTCGAGGGCATAGCGGACAGTAATATTACTGTACTAG
GCCCCTAGCCTAtaggccccTAGGCCTAGTACTTTTGtaTTTACtaAAGTAATATACTAC
GACAAGTTTTTACTACAGGTAGGCCCTAGCCTAGTTTTAGTAATACTAGAATACCTGCAT
AGTTTAGTCCAATTTTAATAAtGGACTAAGGCTtATAACCTTTAGTTCTTAGCCTACGCC
TTCttGTCCTTGTGtAAtAATTcTAAGGGGCCTGTTCTTGAAAAGATTTGGACTGCATAA
GATACAATTTAGTATTATTATTATTaTACAAAAATTATTAGTAGTACTAGTAGACTGCCT
TTGTACTATGTATAAGTTAAGATCATGGCTTATtATGAGTTTTATTAAAGCTGGACTGGG
TGAAAATTTCCtCCATCCTGGGATCGGGATCCATTTCAATGTCACTTTGTTACAAGTGTT
CAAGACCGGTATTAGATCCATGACTTAAGTCTAGGCCCAATTCCCTATGCTTAATATGTA
GAGCAAGATACGTAACACAGAAATAAAACTAGCTTGCTTTATACTGCTTACACTTTATAC
TTATTGCTATTACAGTTAGACCTACTGCTGGTACTTGAGAACAATTGCACCTCATAGAGC
CATGTAGTTGTACATAGCTACTTATAATTCCAGGTGACTTAAAaCAATATCAGGGATCAT
TTTGTGACAACATGTTTTGCTGTTAACGAGAGTTTACGATCTTTTTATTGTTATGTTGTT
TTCTATGATAGGTACAGTAGTAGAAGTACTTAGTtAGTCATTCACGTACAGTCTTCCCTA
TGTGTGTGTGTGTCACACACAGATTTCTCTAAGGTGCTTTCCCATGTATATATGACCAAA
AAAAGTTATTCCCAAAAaGAaGAAAAGTTTCATTCACTATTAGaTTTGTTTTGTTATGTA
TAATGACTAACATTGCAAAATGCAGTTCCACTGGTATTAAGTATTAGCCCAGAGAGCTTC
CAGAGTTTATTACATCCTCATGTTTATTATCCTCATATCTGAAGtcTTCATATAAGAGTT
TATTTATAGAAATCTGTTAATAAATGTAGTCTCACATTCTATTTAATACTATATATCTTt
AAGTTCCTAGCTCTgTTATATGTACCCGTAGTAAGAAGGAATGCAGCCTGTGGATCAGTT
AAGTGCCTGTTGTTACAACTCTGCTCCAAACTATtGTTTGTTTAATCAGGTTGTATTATT
AGTGTGCTACCTTTAAGCAATTTTGTTTTCTATATATgTGTAATTTACATTTTTCCTCAG
TTTCTGTTATACTCTTATAGAAAGAACAAGTTGTGTGCAGCAACAGGCTGTAATATACTC
AGCAGTCTCATGCCTATTCTCTAGCTAACTCGAACAGGTTATTGGCCCAGACACATACAC
TGGAAGTTAACTGTGTAGAATAGATTGTTGTTTGGAATTTATGTGCTGATTTTGGAACCA
TTTCTTGGGAAaTGTCGGTACTTAAATTGGTTAATTTAGTCGTGACAACTGACCAATATG
GCTGGAACAACAGAAGATATGACGTGGAAAATTAACAAAATGGATGGCTCGAACTGGCTG
ACATGGAATTTCCAGATGAGACATTTGTTTCTTGCAAAAGgCCTGTGGGCTATGAGGATG
GCTCAGGAAAGTTGGGGGTTACTGTATGTGAGAAGTAGAAGAGTGCAAACTTGAAAAAGA
CACAACTGGCATTTTTCACCATTGTGCTTGCAATAGCATCTAGTCAGCTGGAATTAATTA
CAACAAGTGAcAAACCAaGTGATGCTTAGGATGCCTTGCGTACTCTGTTCGAAAAGGATT
CTCTAACCAACAAAATTCAGCTCAaGAAAAAGTACCTCAGAACTGAAATGGCAGAGGGCA
AGTCAGTTGGAAATAATTTGAATTATATGAAAGGAATtATGgATCGTTGGGCTGCTATTG
GTGCTCCTATTTCTGAAGAAGACCAGGTTGTTAAAGTTATATGTCAAGTTTGGACTTATT
tATTTACTTtCTACTCTTACCTTTTACTTTTATATATTTGTCTTTTAATTTTAATCTTAT
GCTATATGTCACAGGTATATCTCACCATTTCAAAGTTACAAAACTATCCATCCTGCCACC
TGAACTGTTgTtGCTATGTCATGCCTTCACTATGCCACCTTGAAATACCCCTTCcAGTCA
TAaTGCACTTGACATTGTGTGTGATTTTTTTtCAGACAATATTATTGTATGAAGTCTTCA
CAGTATGAAGTGTGTTTCATTTCAAGAAGTATTCAAATTTTGTTAAGCTATTCCTTCCAT
TTGAACAAAGTATTTCACTTTGAAGTGATCgAaGTAATTTATATTTCATGCCCATATTTT
CACAGGACATtAAAACATGTTCTTtCATGGAGAGTGTCACACAAATGTTTTttGTTttCT
TTTttCTGTTGCTTAAAGTGCCTTATTGTTACAGTTATAAAATCAATAAAAGACCA
>isotig00081  gene=isogroup00005  length=2675  numContigs=6
TTCCCTTCATTttttGCGTTAATATGGAAaagTCAGGGAGTTGATAAGTCACGGTACTAC
TTATGGCTACTAAATAGTTAAAaTTTAAAAaTTCGAGGGCATAGCGGACAGTAATATTAC
TAGTaCAAGCCTaGgCCACGGGCgCTCGTagCGTTaTgTaGgTGTaTagTAtaTAAACAC
GGAGCTCTctACTATgCACCTaCaTagCGTTGcgggTGCCTGTGGCCTAGGCTAGCCTAT
AGGCCTAGTACTTTTGtaTTTACtaAAGTAATATACTACGACAAGTTTTTACTACAGGTA
GGCCCTAGCCTAGTTTTAGTAATACTAGAATACCTGCATAGTTTAGTCCAATTTTAATAA
tGGACTAAGGCTtATAACCTTTAGTTCTTAGCCTACGCCTTCttGTCCTTGTGtAAtAAT
TcTAAGGGGCCTGTTCTTGAAAAGATTTGGACTGCATAAGATACAATTTAGTATTATTAT
TATTTTACAAAAATTATTAGTAGTACAaGTAGACTGCCTTTGTACTATGTATAAGTTAAG
ATCATGGCTTATtATGAGTTTTATTAAAGCTGGACTGGGTGAAAATTTCCtCCATCCTGG
GATCGGGATCCATTTCAATGTCACTTTGTTACAAGTGTTCAAGACCGGTATTAGATCCAT
GACTTAAGTCTAGGCCCAATTCCCTATGCTTAATATGTAGAGCAAGATACGTAACACAGA
AATAAAACTAGCTTGCTTTATACTGCTTACACTTTATACTTATTGCTATTACAGTTAGAC
CTACTGCTGGTACTTGAGAACAATTGCACCTCATAGAGCCATGTAGTTGTACATAGCTAC
TTATAATTCCAGGTGACTTAAAaCAATATCAGGGATCATTTTGTGACAACATGTTTTGCT
GTTAACGAGAGTTTACGATCTTTTTATTGTTATGTTGTTTTCTATGATAGGTACAGTAGT
AGAAGTACTTAGTtAGTCATTCACGTACAGTCTTCCCTATGTGTGTGTGTGTCACACACA
GATTTCTCTAAGGTGCTTTCCCATGTATATATGACCAAAAAAAGTTATTCCCAAAAaGAa
GAAAAGTTTCATTCACTATTAGaTTTGTTTTGTTATGTATAATGACTAACATTGCAAAAT
GCAGTTCCACTGGTATTAAGTATTAGCCCAGAGAGCTTCCAGAGTTTATTACATCCTCAT
GTTTATTATCCTCATATCTGAAGtcTTCATATAAGAGTTTATTTATAGAAATCTGTTAAT
AAATGTAGTCTCACATTCTATTTAATACTATATATCTTtAAGTTCCTAGCTCTgTTATAT
GTACCCGTAGTAAGAAGGAATGCAGCCTGTGGATCAGTTAAGTGCCTGTTGTTACAACTC
TGCTCCAAACTATtGTTTGTTTAATCAGGTTGTATTATTAGTGTGCTACCTTTAAGCAAT
TTTGTTTTCTATATATgTGTAATTTACATTTTTCCTCAGTTTCTGTTATACTCTTATAGA
AAGAACAAGTTGTGTGCAGCAACAGGCTGTAATATACTCAGCAGTCTCATGCCTATTCTC
TAGCTAACTCGAACAGGTTATTGGCCCAGACACATACACTGGAAGTTAACTGTGTAGAAT
AGATTGTTGTTTGGAATTTATGTGCTGATTTTGGAACCATTTCTTGGGAAaTGTCGGTAC
TTAAATTGGTTAATTTAGTCGTGACAACTGACCAATATGGCTGGAACAACAGAAGATATG
ACGTGGAAAATTAACAAAATGGATGGCTCGAACTGGCTGACATGGAATTTCCAGATGAGA
CATTTGTTTCTTGCAAAAGgCCTGTGGGCTATGAGGATGGCTCAGGAAAGTTGGGGGTTA
CTGTATGTGAGAAGTAGAAGAGTGCAAACTTGAAAAAGACACAACTGGCATTTTTCACCA
TTGTGCTTGCAATAGCATCTAGTCAGCTGGAATTAATTACAACAAGTGAcAAACCAaGTG
ATGCTTAGGATGCCTTGCGTACTCTGTTCGAAAAGGATTCTCTAACCAACAAAATTCAGC
TCAaGAAAAAGTACCTCAGAACTGAAATGGCAGAGGGCAAGTCAGTTGGAAATAATTTGA
ATTATATGAAAGGAATtATGgATCGTTGGGCTGCTATTGGTGCTCCTATTTCTGAAGAAG
ACCAGGTTGTTAAAGTTATATGTCAAGTTTGGACTTATTtATTTACTTtCTACTCTTACC
TTTTACTTTTATATATTTGTCTTTTAATTTTAATCTTATGCTATATGTCACAGGTATATC
TCACCATTTCAAAGTTACAAAACTATCCATCCTGCCACCTGAACTGTTgTtGCTATGTCA
TGCCTTCACTATGCCACCTTGAAATACCCCTTCcAGTCATAaTGCACTTGACATTGTGTG
TGATTTTTTTtCAGACAATATTATTGTATGAAGTCTTCACAGTATGAAGTGTGTTTCATT
TCAAGAAGTATTCAAATTTTGTTAAGCTATTCCTTCCATTTGAACAAAGTATTTCACTTT
GAAGTGATCgAaGTAATTTATATTTCATGCCCATATTTTCACAGGACATtAAAACATGTT
CTTtCATGGAGAGTGTCACACAAATGTTTTttGTTttCTTTTttCTGTTGCTTAAAGTGC
CTTATTGTTACAGTTATAAAATCAATAAAAGACCA
>isotig00082  gene=isogroup00005  length=2696  numContigs=5
gaaagtaccgTATCCTATAACGTGCAGCCTAGCGCTATATGTCGACTATGATGTAGCAAA
TGCTAGATtGCAACGTCTCGAATTTTTCGTAATCTTTCTATTCGGCATAGATTCCCTTCA
TTTTTttGCGTTAATATGGAAAAATCATTGAGTTGATAAGTCACGGTACAACTTATGGCT
ACTAAATAGTTAAAATTTAAAAaTTCGAGGGCATAGCGGACAGTAATATTACTGTACTAG
GCCCCTAGCCTAtaggccccTAGGCCTAGTACTTTTGtaTTTACtaAAGTAATATACTAC
GACAAGTTTTTACTACAGGTAGGCCCTAGCCTAGTTTTAGTAATACTAGAATACCTGCAT
AGTTTAGTCCAATTTTAATAAtGGACTAAGGCTtATAACCTTTAGTTCTTAGCCTACGCC
TTCttGTCCTTGTGtAAtAATTcTAAGGGGCCTGTTCTTGAAAAGATTTGGACTGCATAA
GATACAATTTAGTATTATTATTATTTTACAAAAATTATTAGTAGTACAaGTAGACTGCCT
TTGTACTATGTATAAGTTAAGATCATGGCTTATtATGAGTTTTATTAAAGCTGGACTGGG
TGAAAATTTCCtCCATCCTGGGATCGGGATCCATTTCAATGTCACTTTGTTACAAGTGTT
CAAGACCGGTATTAGATCCATGACTTAAGTCTAGGCCCAATTCCCTATGCTTAATATGTA
GAGCAAGATACGTAACACAGAAATAAAACTAGCTTGCTTTATACTGCTTACACTTTATAC
TTATTGCTATTACAGTTAGACCTACTGCTGGTACTTGAGAACAATTGCACCTCATAGAGC
CATGTAGTTGTACATAGCTACTTATAATTCCAGGTGACTTAAAaCAATATCAGGGATCAT
TTTGTGACAACATGTTTTGCTGTTAACGAGAGTTTACGATCTTTTTATTGTTATGTTGTT
TTCTATGATAGGTACAGTAGTAGAAGTACTTAGTtAGTCATTCACGTACAGTCTTCCCTA
TGTGTGTGTGTGTCACACACAGATTTCTCTAAGGTGCTTTCCCATGTATATATGACCAAA
AAAAGTTATTCCCAAAAaGAaGAAAAGTTTCATTCACTATTAGaTTTGTTTTGTTATGTA
TAATGACTAACATTGCAAAATGCAGTTCCACTGGTATTAAGTATTAGCCCAGAGAGCTTC
CAGAGTTTATTACATCCTCATGTTTATTATCCTCATATCTGAAGtcTTCATATAAGAGTT
TATTTATAGAAATCTGTTAATAAATGTAGTCTCACATTCTATTTAATACTATATATCTTt
AAGTTCCTAGCTCTgTTATATGTACCCGTAGTAAGAAGGAATGCAGCCTGTGGATCAGTT
AAGTGCCTGTTGTTACAACTCTGCTCCAAACTATtGTTTGTTTAATCAGGTTGTATTATT
AGTGTGCTACCTTTAAGCAATTTTGTTTTCTATATATgTGTAATTTACATTTTTCCTCAG
TTTCTGTTATACTCTTATAGAAAGAACAAGTTGTGTGCAGCAACAGGCTGTAATATACTC
AGCAGTCTCATGCCTATTCTCTAGCTAACTCGAACAGGTTATTGGCCCAGACACATACAC
TGGAAGTTAACTGTGTAGAATAGATTGTTGTTTGGAATTTATGTGCTGATTTTGGAACCA
TTTCTTGGGAAaTGTCGGTACTTAAATTGGTTAATTTAGTCGTGACAACTGACCAATATG
GCTGGAACAACAGAAGATATGACGTGGAAAATTAACAAAATGGATGGCTCGAACTGGCTG
ACATGGAATTTCCAGATGAGACATTTGTTTCTTGCAAAAGgCCTGTGGGCTATGAGGATG
GCTCAGGAAAGTTGGGGGTTACTGTATGTGAGAAGTAGAAGAGTGCAAACTTGAAAAAGA
CACAACTGGCATTTTTCACCATTGTGCTTGCAATAGCATCTAGTCAGCTGGAATTAATTA
CAACAAGTGAcAAACCAaGTGATGCTTAGGATGCCTTGCGTACTCTGTTCGAAAAGGATT
CTCTAACCAACAAAATTCAGCTCAaGAAAAAGTACCTCAGAACTGAAATGGCAGAGGGCA
AGTCAGTTGGAAATAATTTGAATTATATGAAAGGAATtATGgATCGTTGGGCTGCTATTG
GTGCTCCTATTTCTGAAGAAGACCAGGTTGTTAAAGTTATATGTCAAGTTTGGACTTATT
tATTTACTTtCTACTCTTACCTTTTACTTTTATATATTTGTCTTTTAATTTTAATCTTAT
GCTATATGTCACAGGTATATCTCACCATTTCAAAGTTACAAAACTATCCATCCTGCCACC
TGAACTGTTgTtGCTATGTCATGCCTTCACTATGCCACCTTGAAATACCCCTTCcAGTCA
TAaTGCACTTGACATTGTGTGTGATTTTTTTtCAGACAATATTATTGTATGAAGTCTTCA
CAGTATGAAGTGTGTTTCATTTCAAGAAGTATTCAAATTTTGTTAAGCTATTCCTTCCAT
TTGAACAAAGTATTTCACTTTGAAGTGATCgAaGTAATTTATATTTCATGCCCATATTTT
CACAGGACATtAAAACATGTTCTTtCATGGAGAGTGTCACACAAATGTTTTttGTTttCT
TTTttCTGTTGCTTAAAGTGCCTTATTGTTACAGTTATAAAATCAATAAAAGACCA
>isotig00083  gene=isogroup00005  length=2522  numContigs=3
AGTTGTGTAGgTGTATAGTaTaTAAACACGGAGCTCTCTACTgTACACCTaCATagCGTT
GCGGgTGCCTGTGGCCtAGGCTAGCCTaTAGgCCTAGTACTTTTGTATTTACTAAaGTAA
TAtACTACGACAAGTTTTtACTACAGGTAGGCCCTAGCCTAGTTTTAGTAATACTAGAAT
ACctGCATAGTTTAGTCCAAtTTtAATAACGGACTAAGGCTTATAACCTTTAGTTCTTAG
CCTACGCCTTCTTGTCTTTGTGTAATAATTCTAAGGGGTCTGTTCTTGAAAAGATTTGGA
CTGCATAAGATAAAATTTAGTTATTATTATTaTACAAAAATTATTAGTAGTACTAGTAGA
CTGCCTTTGTACTATGTATAAGTTAAGATCATGGCTTATtATGAGTTTTATTAAAGCTGG
ACTGGGTGAAAATTTCCtCCATCCTGGGATCGGGATCCATTTCAATGTCACTTTGTTACA
AGTGTTCAAGACCGGTATTAGATCCATGACTTAAGTCTAGGCCCAATTCCCTATGCTTAA
TATGTAGAGCAAGATACGTAACACAGAAATAAAACTAGCTTGCTTTATACTGCTTACACT
TTATACTTATTGCTATTACAGTTAGACCTACTGCTGGTACTTGAGAACAATTGCACCTCA
TAGAGCCATGTAGTTGTACATAGCTACTTATAATTCCAGGTGACTTAAAaCAATATCAGG
GATCATTTTGTGACAACATGTTTTGCTGTTAACGAGAGTTTACGATCTTTTTATTGTTAT
GTTGTTTTCTATGATAGGTACAGTAGTAGAAGTACTTAGTtAGTCATTCACGTACAGTCT
TCCCTATGTGTGTGTGTGTCACACACAGATTTCTCTAAGGTGCTTTCCCATGTATATATG
ACCAAAAAAAGTTATTCCCAAAAaGAaGAAAAGTTTCATTCACTATTAGaTTTGTTTTGT
TATGTATAATGACTAACATTGCAAAATGCAGTTCCACTGGTATTAAGTATTAGCCCAGAG
AGCTTCCAGAGTTTATTACATCCTCATGTTTATTATCCTCATATCTGAAGtcTTCATATA
AGAGTTTATTTATAGAAATCTGTTAATAAATGTAGTCTCACATTCTATTTAATACTATAT
ATCTTtAAGTTCCTAGCTCTgTTATATGTACCCGTAGTAAGAAGGAATGCAGCCTGTGGA
TCAGTTAAGTGCCTGTTGTTACAACTCTGCTCCAAACTATtGTTTGTTTAATCAGGTTGT
ATTATTAGTGTGCTACCTTTAAGCAATTTTGTTTTCTATATATgTGTAATTTACATTTTT
CCTCAGTTTCTGTTATACTCTTATAGAAAGAACAAGTTGTGTGCAGCAACAGGCTGTAAT
ATACTCAGCAGTCTCATGCCTATTCTCTAGCTAACTCGAACAGGTTATTGGCCCAGACAC
ATACACTGGAAGTTAACTGTGTAGAATAGATTGTTGTTTGGAATTTATGTGCTGATTTTG
GAACCATTTCTTGGGAAaTGTCGGTACTTAAATTGGTTAATTTAGTCGTGACAACTGACC
AATATGGCTGGAACAACAGAAGATATGACGTGGAAAATTAACAAAATGGATGGCTCGAAC
TGGCTGACATGGAATTTCCAGATGAGACATTTGTTTCTTGCAAAAGgCCTGTGGGCTATG
AGGATGGCTCAGGAAAGTTGGGGGTTACTGTATGTGAGAAGTAGAAGAGTGCAAACTTGA
AAAAGACACAACTGGCATTTTTCACCATTGTGCTTGCAATAGCATCTAGTCAGCTGGAAT
TAATTACAACAAGTGAcAAACCAaGTGATGCTTAGGATGCCTTGCGTACTCTGTTCGAAA
AGGATTCTCTAACCAACAAAATTCAGCTCAaGAAAAAGTACCTCAGAACTGAAATGGCAG
AGGGCAAGTCAGTTGGAAATAATTTGAATTATATGAAAGGAATtATGgATCGTTGGGCTG
CTATTGGTGCTCCTATTTCTGAAGAAGACCAGGTTGTTAAAGTTATATGTCAAGTTTGGA
CTTATTtATTTACTTtCTACTCTTACCTTTTACTTTTATATATTTGTCTTTTAATTTTAA
TCTTATGCTATATGTCACAGGTATATCTCACCATTTCAAAGTTACAAAACTATCCATCCT
GCCACCTGAACTGTTgTtGCTATGTCATGCCTTCACTATGCCACCTTGAAATACCCCTTC
cAGTCATAaTGCACTTGACATTGTGTGTGATTTTTTTtCAGACAATATTATTGTATGAAG
TCTTCACAGTATGAAGTGTGTTTCATTTCAAGAAGTATTCAAATTTTGTTAAGCTATTCC
TTCCATTTGAACAAAGTATTTCACTTTGAAGTGATCgAaGTAATTTATATTTCATGCCCA
TATTTTCACAGGACATtAAAACATGTTCTTtCATGGAGAGTGTCACACAAATGTTTTttG
TTttCTTTTttCTGTTGCTTAAAGTGCCTTATTGTTACAGTTATAAAATCAATAAAAGAC
CA
>isotig00084  gene=isogroup00005  length=1500  numContigs=8
GGACCCTAGGACGTAGTAGTAGTAACTAGTACTCTAACTTTGGCCAAGGGGCCTAGCCTA
TATGCTACAGTATTTCAGATTGTTCTAACCTAACCTAGGGTCTTAAGCATACAGTTGgAa
GTCTGACCTCAATATATGACcGTTACTAGCAAATTTTCGAGCACAGCTACTtGACCCGGA
AGTAATtGTTTCGCGCAAATCCGGTTCTACGGACTTCGGTTCGCTACTTCCATGTATGgA
TGTAATCGGTAAAATTCGCAAACATCCCAATGTCATTCGGGTTTACGAGTATCGTAGCTC
GATAAAGGATACTTTAGAGACTCAAATACGATCATTtCCGGAAAGAAACGAAGATTTTAC
CAATAGAACAGTGCATTTTCTTATCGACGACCAACGCAAAAACATAAAGGTAAGTCAAAT
CGAGTCGACGTCTATCGTTATGTGACTTTCGCGTCTTAGACAACTTTTAACCGTAAAAAT
AGCATTTTTGTAATATATAAGCTTGAATCTTACTCATATTTTTCAGAAAAGTTGTAACTC
CCCCGAAAAGTGTGATTTTTTGGTCAACGAAAATGGTGCTCCTATGTGgTTTTGGTTGCC
CCTAATACATGTATCCTAACGTACATAATACACATATACACGAAAGCACCGTATCCTATA
ACGTGCAGCCTAGCGCTATATGTCGACTATGATGTAGCTAGTGCTAGATTTGCAACGTCT
CGTATTTTTCGTAATCTTTCTATTCGGCATAGATTCCCTTCAtTTTTTTGCGTTAATATG
GAAAAATCAGGGAGTTGATAAGTCACGGTACTACTTATGGCTACTAAATAGTTAAAATTT
AAAATTtCGAGGGCATAGCGGACAGTAATATTACTAGTACAAGCCTAGGCTAGCCAATAG
GCCTACTGTAGTACTTTTGTATTTACTAAAGTaAtAtAggccTACTACGACAAGTTTTTA
CTACAGGTAGGCCCTAGCCtaGTTTTAGTAATACTAGAATACCTGCATAGTTTAGTCCAA
TTTTAATAATGGACTAAGGCTTATAACCTTtAGTTCTTAacctaGgCCTACGCCTTCTTG
TCCTcGTGTAATAATTCTAAGGGGCCTGTTCTTGAAAagATTTGGACTGCATAAGATACA
ATTTAGTATtATTATTATTATACAAAAaTtATTAGTAGTACTAGTAGACTGCCTTTGTAC
TATGTATAaGTTAAGATCATGGCTTATTATGAGTTTTaTTAAaGCTGGACTGGGTGAAAA
TTTCCTCCatCcTGGGATCGGGATCCATTTCAaTGTCACTTTGTTACAAgtGTTCAAGAC
CGgTATTAGATCCATGACTTAaGTCTAGGCCCAATTCCCTATGCTTAATATGTAGTtaGg
TAGAGCAAGATAcGTAACACAGAAATAAAAcTAGCTTGCTTtaTACTGCTtaCACTTTAT
ACTtATtGCTATTACAGTTAGACCTACTgCTGGTACTtGAGAACAATTGCAcaTCATAGA
>isotig00085  gene=isogroup00005  length=1499  numContigs=8
GGACCCTAGGACGTAGTAGTAGTAACTAGTACTCTAACTTTGGCCAAGGGGCCTAGCCTA
TATGCTACAGTATTTCAGATTGTTCTAACCTAACCTAGGGTCTTAAGCATACAGTTGgAa
GTCTGACCTCAATATATGACcGTTACTAGCAAATTTTCGAGCACAGCTACTtGACCCGGA
AGTAATtGTTTCGCGCAAATCCGGTTCTACGGACTTCGGTTCGCTACTTCCATGTATGgA
TGTAATCGGTAAAATTCGCAAACATCCCAATGTCATTCGGGTTTACGAGTATCGTAGCTC
GATAAAGGATACTTTAGAGACTCAAATACGATCATTtCCGGAAAGAAACGAAGATTTTAC
CAATAGAACAGTGCATTTTCTTATCGACGACCAACGCAAAAACATAAAGGTAAGTCAAAT
CGAGTCGACGTCTATCGTTATGTGACTTTCGCGTCTTAGACAACTTTTAACCGTAAAAAT
AGCATTTTTGTAATATATAAGCTTGAATCTTACTCATATTTTTCAGAAAAGTTGTAACTC
CCCCGAAAAGTGTGATTTTTTGGTCAACGAAAATGGTGCTCCTATGTGgTTTTGGTTGCC
CCTAATACATGTATCCTAACGTACATAATACACATATACACGAAAGCACCGTATCCTATA
ACGTGCAGCCTAGCGCTATATGTCGACTATGATGTAGCTAGTGCTAGATTTGCAACGTCT
CGTATTTTTCGTAATCTTTCTATTCGGCATAAaTTCCCTTCATTTTTTGgCGTTAATATG
GAAAAATCAGGGAGTTGATAAGTCACGGTACTACTTATGGCTACTAAATAGTTAAAATTT
AAAATTCGAGGGCATAGCGGACAGTAATATTACTAGTACAAGCCTAGGCTAGCCAATAGG
CCTACTGTAGTACTTTTGTATTTACTAAAGTaAtAtAggccTACTACGACAAGTTTTTAC
TACAGGTAGGCCCTAGCCtaGTTTTAGTAATACTAGAATACCTGCATAGTTTAGTCCAAT
TTTAATAATGGACTAAGGCTTATAACCTTtAGTTCTTAacctaGgCCTACGCCTTCTTGT
CCTcGTGTAATAATTCTAAGGGGCCTGTTCTTGAAAagATTTGGACTGCATAAGATACAA
TTTAGTATtATTATTATTATACAAAAaTtATTAGTAGTACTAGTAGACTGCCTTTGTACT
ATGTATAaGTTAAGATCATGGCTTATTATGAGTTTTaTTAAaGCTGGACTGGGTGAAAAT
TTCCTCCatCcTGGGATCGGGATCCATTTCAaTGTCACTTTGTTACAAgtGTTCAAGACC
GgTATTAGATCCATGACTTAaGTCTAGGCCCAATTCCCTATGCTTAATATGTAGTtaGgT
AGAGCAAGATAcGTAACACAGAAATAAAAcTAGCTTGCTTtaTACTGCTtaCACTTTATA
CTtATtGCTATTACAGTTAGACCTACTgCTGGTACTtGAGAACAATTGCAcaTCATAGA
>isotig00086  gene=isogroup00005  length=1349  numContigs=4
GGACCCTAGGACGTAGTAGTAGTAACTAGTACTCTAACTTTGGCCAAGGGGCCTAGCCTA
TATGCTACAGTATTTCAGATTGTTCTAACCTAACCTAGGGTCTTAAGCATACAGTTGgAa
GTCTGACCTCAATATATGACcGTTACTAGCAAATTTTCGAGCACAGCTACTtGACCCGGA
AGTAATtGTTTCGCGCAAATCCGGTTCTACGGACTTCGGTTCGCTACTTCCATGTATGgA
TGTAATCGGTAAAATTCGCAAACATCCCAATGTCATTCGGGTTTACGAGTATCGTAGCTC
GATAAAGGATACTTTAGAGACTCAAATACGATCATTtCCGGAAAGAAACGAAGATTTTAC
CAATAGAACAGTGCATTTTCTTATCGACGACCAACGCAAAAACATAAAGGTAAGTCAAAT
CGAGTCGACGTCTATCGTTATGTGACTTTCGCGTCTTAGACAACTTTTAACCGTAAAAAT
AGCATTTTTGTAATATATAAGCTTGAATCTTACTCATATTTTTCAGAAAAGTTGTAACTC
CCCCGAAAAGTGTGATTTTTTGGTCAACGAAAATGGTGCTCCTATGTGgTTTTGGTTGCC
CCTAATACATGTATCCTAACGTACATAATACACATATACACGAAAGCACCGTATCCTATA
ACGTGCAGCCTAGCGCTATATGTCGACTATGATGTAGCTAGTGCTAGATTTGCAACGTCT
CGTATTTTTCGTAATCTTTCTATTCGGCATAAaTTCCCTTCATTTTTTGgCGTTAATATG
GAAAAATCAGGgAGTTGATAAGTCACGGTACTACTTATGGCTACTAgaTagTTAAAaTTT
AAAaTTTCGAGGGCATAGCGGACAGTAATATTACTGTACTaaggccccTAGTACAAGCCT
AGGCTAGCCTATAGGCCTAGTACTTTTGTATTTACTAAAGTAATATACTACAAGTTTTTA
CTACAGGTAGGCCcTAGCCTAGTTTTAGTAATACTAGAATACCTGCATAGTTtAGTCCAA
TTTTAATAATGGACTAAGGCctATAACCTTTAGTTcTTAGCCTACGCCTTCtcGTCCTTG
TGTAATAATTCTAAGGGGCcTGTTCTTgAAAaGATTTGGACTGCATAAGATACAATTTAG
TATTATTATTATTTTACAAAAATTATTAGTAGTACaAGTAGActGCCTTTGTACTATGTA
TAAGTTAAGATCATGGccTtATGATGAGTTTTATTAAAGCTGGACTGGGTGAAAATTTCC
GCCATCCTGGGATCGGGATCCATTTCAATGTCACTTTGTTACAAGTGTTCAAGACCGGTA
TTAGATCCATGCATTTCTAGGCCCAATTT
>isotig00087  gene=isogroup00005  length=641  numContigs=2
CCTCTAAGCTCCGACAgaTCAGGTCctAGAGAGCAGTGTtATCATATTGaGgtaatGTTG
GTTATTTTTAGGgaaGTAaGATTTCCAAATGACcaAAAAaTGTGCAAAaCTGGTGGgAGG
GTGTTAAtAGCTtAAAAAaTACCACAaTTTGgTCAGCAAATAGCTGAAATGGATTCaAaC
tCaTGaAaTATGTCattCTGCTTGACTGCAAAAaGTTTaGGtggCCtGCTGTATCGTTGC
aaGtAAtaaTTGAAGGTGCgTCAATTACgggggTGCGTCAATTAtGAAGCCTTTACTATA
CTACTAGGCTAGTACTGCTCACCATAATTGAAATGAAAACaGTGAGACCCTcAAAATTCC
ACCCTCCTTCAAATGAAGGTGACAAACCAaTGTtACATCACCGGATTACGTGAGAAAAAT
AaaGTTCACATAACcGCAGGGCTAGCCTACTATCTATATTAtcTTCACAAAaTGTGTGTG
ACTAAATTGTAGTGTAGACCTAGTCCCTAGCCTTAACTTACTGCACAGTGCTATATTATC
TTCAACTCAAGTACAACAATAGGCCGACTGTAGTGTAACTGTAAGTTTAGCCTAGCATAC
ACTACTGgCCTCcGTACcGCCTGATTCACTGATCTACACTC
>isotig00088  gene=isogroup00005  length=620  numContigs=2
CCTCTAAGCTCCGACAgaTCAGGTCctAGAGAGCAGTGTtATCATATTGaGgtaatGTTG
GTTATTTTTAGGgaaGTAaGATTTCCAAATGACcaAAAAaTGTGCAAAaCTGGTGGgAGG
GTGTTAAtAGCTtAAAAAaTACCACAaTTTGgTCAGCAAATAGCTGAAATGGATTCaAaC
tCaTGaAaTATGTCattCTGCTTGACTGCAAAAaGTTTaGGtggCCtGCTGTATCGTTGC
aaGtAAtaaTTGAAGGTGCgTCAATTACgggggTGCGTCAATTAtGAAGCCTTTACTATA
CTAGTAGACTGCCTTTGTACTATGTATAaGTTAAGATCATGGCTTATTATGAGTTTTaTT
AAaGCTGGACTGGGTGAAAATTTCCTCCatCcTGGGATCGGGATCCATTTCAaTGTCACT
TTGTTACAAgtGTTCAAGACCGgTATTAGATCCATGACTTAaGTCTAGGCCCAATTCCCT
ATGCTTAATATGTAGTtaGgTAGAGCAAGATAcGTAACACAGAAATAAAAcTAGCTTGCT
TtaTACTGCTtaCACTTTATACTtATtGCTATTACAGTTAGACCTACTgCTGGTACTtGA
GAACAATTGCAcaTCATAGA
>isotig00089  gene=isogroup00005  length=627  numContigs=2
CCATACTGCGAAAATCagccACCCTTAAGAAACACACGATTTCACCATGACAACCTATAG
CAACAGCCAATTTCACGAAAAaTTACGAAGCTACAGTtATTTTCTCTCCAAAATGACCCG
TGTGCAAGAAATTACTTACATATTTGTCAATAAAATGACGAAAGATCTATGAAGTCTGTT
ATAATTACTGAAAAAGCAACagCGCCACCAATTTTTACCAGCGCCAcACTGTaGgTTGCg
TGGCCGAAATTCGCAATACTCTAGCAaGAAATACCAGTTCCACAATCACGAaGAATTTTC
TTGGAAAACAaCGTGAAAACAGTTTGCAGgAAAGAAAGTTTGGCCGTGTATCGTACTAAA
ACACAATTCTCCcACCATATgAAGTAtAtTTTcTGgtGATTTATACCAGAAGAtTtAGtT
TTgGGGTGTTTTAAGTCttAAGTGGGCGAACTTCGAAGTCaCcATCCTACTaggTAGTaG
TTCTACTACATGATAAtaaagcTGACAGGATAACCTGTACAGTATgtctgaaaaatttca
caacttcctgGCTtcttgctgtggtattattgatattttaCagtgctctctttaacgttt
ccaacttctactgccagtcattcattt
>isotig00090  gene=isogroup00006  length=2034  numContigs=9
GgATTCATATTAAGCCAAGACATTCATAAATATGgaGCCTTCCGTGACTGTTCGATCAAT
ATTTGCATTCTTGTGCACAACAACTATCGCCTTTACGACCTCGGAAGAAACGAGTATTCA
TCGGAGAAGTTTACCTTCAACTGCAGATGGCACTcagATGGCTCAatACTtCTTTTAtCA
ACGTTCTGAATaTCCAAAGGACTGCCGAGACGtCcAAAGCCAGTGTTCTACGTCCAACTC
TAGCGGAGTATACATCATCAAGCCAGATGGATTTGAAGAACCATTTGAGGTGTACTGCAA
CAACGACGTTGGCGGAGGAGGCTGGACGGTCATACAACGTCGCGATAGCGGTGCTGTGAA
TTtCAATAGGAGTTGGTCACATtATAAAGATGGATTTGGTTTtCTCTCCACTGAGTTTTG
GCTCGGCAATGGAAAGTTATCATATTTGACgAaTCAAGCAGACTACGAGCTTCGTGTGGA
TATAGAaTTATCTAATGGAGTTTCTTTCTTTACAACATACAGAGGTTTTCGTATCGCTGA
TGAATGGGGGCAATATAAGGCTACATATATCGGCGCATACGAAATTCATCCGCCAGGTAC
AGTGATCCCTACATGTCCTACGAACACGATCTACGGAACCTGCAGTTGCAAAGCAACATG
TGACGATCCCAACGGACAATCTGGTTGTCACAGGGACTGTTTGGGTAGTGAGGGTTGCAC
CTGTCCAGATGGTTTCTTAATGCAAGGGAGTGACTGTATCAGTGCTAGTGAATGCGGGTG
TTaCGTAGCAGAGGCCAACTTGGTTATACCAAATGGAGAAACATTCGTTAACGATGACTG
CACACAAAAGTGTTCTTGTAACAATAACCAACTGACCTGTGAAGACTACAGATGTAGTAC
CAATGCTGTGTGTGATGTCAGAGATGGAGTACGAAAGTGTTATTGTAACGAGGGATATGA
GGTGACGGTGAAACTTGTACATCTAATGTTTtCACAGACTGCCAGGATGTTTATGACGCT
GGACAAAgACAAGATGGCGTTTATACAATCATGCCTACTGGATGGccTAGTtCAccATTC
AAcGTACaTtGTAAAATGGAgAACGGTGGAGGATGGACCGTATTTCAGCGTCGTACTGAT
GACTCGGTTGATTTCTATCGAAACTGGGATGCGTACAAAAACGGGTTTGGTAACGACAGG
AATCTGTGGCTAGGAAACGAAAAGCTTTATTACTTGACGAACCAGAGGAACTACAAGCTT
CGCTTTGACATCACTACTTCTgATGGATCGGCTAAATATGCTGAATATCCAGAGTTTCAA
ATAgAGTCTGAAAGCAgCAAGTACAGAATGAATAAACTGGGCAGTCGCAGCAGTGGAGAT
ACAGgTATTATCTCTATTATAaCAAGGGCAAACAATTCAGCACGTATGAACAAGACAATG
ATGCATGTGATAACTTCAACTGCGCAGAGAAGCACAGAAGCGGCTGGTGGCAtaTAATCA
TTGgtGtGCTAGCTGTGgTgcTAGCcGTTGCCCTAATTTCCAATACAACGGGAACTGTCA
CTCACGTTGTACtaaTGAAAACCTCAACGGCGACTACAATGGAGGCAACGGAGAGAGGAT
CTtCTCtAgtGaTagTAATtaCTGCAACCCCCAAACTGTTGAGATgAAAATTCGTCCATC
CTCTTGAATGGCTTAGCCTGTCATAAAATTCcTCACGAGACAACAAAGAGAaGACTACTT
tCGCCGAATAaCCATAAAAGTGACTCGTCTTGTAACAAAGGAAAGAATAATATCTAAATT
ACTAACGCCATTCAACAAAGAAGGCCGATAAAGTACGTGACTATTCTTTtAGGAGCAAAA
CTGTAAATGGCTAACtGGAAAAatgttCAGGGCTTGAACTTGAAGCAAaGGaCACAATCA
AGTCTTtAAGCATgaCTTTAGTACTAGTGTCTTATCCATCATTaTTGTTGTTCTTCGTGA
GTAAAATAaGATTCGATTATAAAATACTTGTACCAAATACATTTGTTGAACAAA
>isotig00091  gene=isogroup00006  length=2035  numContigs=8
GgATTCATATTAAGCCAAGACATTCATAAATATGgaGCCTTCCGTGACTGTTCGATCAAT
ATTTGCATTCTTGTGCACAACAACTATCGCCTTTACGACCTCGGAAGAAACGAGTATTCA
TCGGAGAAGTTTACCTTCAACTGCAGATGGCACTcagATGGCTCAatACTtCTTTTAtCA
ACGTTCTGAATaTCCAAAGGACTGCCGAGACGtCcAAAGCCAGTGTTCTACGTCCAACTC
TAGCGGAGTATACATCATCAAGCCAGATGGATTTGAAGAACCATTTGAGGTGTACTGCAA
CAACGACGTTGGCGGAGGAGGCTGGACGGTCATACAACGTCGCGATAGCGGTGCTGTGAA
TTtCAATAGGAGTTGGTCACATtATAAAGATGGATTTGGTTTtCTCTCCACTGAGTTTTG
GCTCGGCAATGGAAAGTTATCATATTTGACgAaTCAAGCAGACTACGAGCTTCGTGTGGA
GATAGAATTAGCTAATGGAGTTTCTTTCTTTACAACATACAGAGGTTTTCGTATCGCTGA
TGAATGGGGGCAATATAAGGTTACACATATCGGCGCATACGAAATTAATCCGCCAGGTAC
AGTgATCCcTCCATGTCCTACAAACACGATCTACGGAACCTGCAGTTGCAAAGCAACATG
TGAAGATCCCAACGGACAATCTGGTTGTAACAGGGACTGTTTGGGTAGTGAGGgTTGCAC
CTGTCCAGCTGGTTTCTTCATGCAAGGGAGTGACTGTATCAGTGCAAGTGAATGCGGGTG
TTTCGTACCAGAGGCCaaCTTGGTTATAacAAATGGAGAAACATCCGTTAACGATGGCTG
CACACAAAAGTGTTCTTGTAaCAATAACCAACTGATCTGTGAAGACTACAGATGTAGTAC
CGATGCTGTGTGTGATGTCAGAGATGGAGTACGAAAATGCTATTGTAACGAGGGATATGA
AGGTGACGGTGAAACTTGTACATCTAATGTTTTCACAGACTGCCAGGATGTTTATGACGC
TGGGCATAGACAAGATGGCGTTTATACAATCATGCCTACTGGATGGccTAGTtCAccATT
CAAcGTACaTtGTAAAATGGAgAACGGTGGAGGATGGACCGTATTTCAGCGTCGTACTGA
TGACTCGGTTGATTTCTATCGAAACTGGGATGCGTACAAAAACGGGTTTGGTAACGACAG
GAATCTGTGGCTAGGAAACGAAAAGCTTTATTACTTGACGAACCAGAGGAACTACAAGCT
TCGCTTTGACATCACTACTTCTgATGGATCGGCTAAATATGCTGAATATCCAGAGTTTCA
AATAgAGTCTGAAAGCAgCAAGTACAGAATGAATAAACTGGGCAGTCGCAGCAGTGGAGA
TACAGgTATTATCTCTATTATAaCAAGGGCAAACAATTCAGCACGTATGAACAAGACAAT
GATGCATGTGATAACTTCAACTGCGCAGAGAAGCACAGAAGCGGCTGGTGGCAtaTAATC
ATTGgtGtGCTAGCTGTGgTgcTAGCcGTTGCCCTAATTTCCAATACAACGGGAACTGTC
ACTCACGTTGTACtaaTGAAAACCTCAACGGCGACTACAATGGAGGCAACGGAGAGAGGA
TCTtCTCtAgtGaTagTAATtaCTGCAACCCCCAAACTGTTGAGATgAAAATTCGTCCAT
CCTCTTGAATGGCTTAGCCTGTCATAAAATTCcTCACGAGACAACAAAGAGAaGACTACT
TtCGCCGAATAaCCATAAAAGTGACTCGTCTTGTAACAAAGGAAAGAATAATATCTAAAT
TACTAACGCCATTCAACAAAGAAGGCCGATAAAGTACGTGACTATTCTTTtAGGAGCAAA
ACTGTAAATGGCTAACtGGAAAAatgttCAGGGCTTGAACTTGAAGCAAaGGaCACAATC
AAGTCTTtAAGCATgaCTTTAGTACTAGTGTCTTATCCATCATTaTTGTTGTTCTTCGTG
AGTAAAATAaGATTCGATTATAAAATACTTGTACCAAATACATTTGTTGAACAAA
>isotig00092  gene=isogroup00006  length=1906  numContigs=9
GgATTCATATTAAGCCAAGACATTCATAAATATGgaGCCTTCCGTGACTGTTCGATCAAT
ATTTGCATTCTTGTGCACAACAACTATCGCCTTTACGACCTCGGAAGAAACGAGTATTCA
TCGGAGAAGTTTACCTTCAACTGCAGATGGCACTcagATGGCTCAatACTtCTTTTAtCA
ACGTTCTGAATaTCCAAAGGACTGCCGAGACGtCcAAAGCCAGTGTTCTACGTCCAACTC
TAGCGGAGTATACATCATCAAGCCAGATGGATTTGAAGAACCATTTGAGGTGTACTGCAA
CAACGACGTTGGCGGAGGAGGCTGGACGGTCATACAACGTCGCGATAGCGGTGCTGTGAA
TTtCAATAGGAGTTGGTCACATtATAAAGATGGATTTGGTTTtCTCTCCACTGAGTTTTG
GCTCGGCAATGGAAAGTTATCATATTTGACgAaTCAAGCAGACTACGAGCTTCGTGTGGA
TATAGAaTTATCTAATGGAGTTTCTTTCTTTACAACATACAGAGGTTTTCGTATCGCTGA
TGAATGGGGGCAATATAAGGCTACATATATCGGCGCATACGAAATTCATCCGCCAGGTAC
AGTGATCCCTACATGTCCTACGAACACGATCTACGGAACCTGCAGTTGCAAAGCAACATG
TGACGATCCCAACGGACAATCTGGTTGTCACAGGGACTGTTTGGGTAGTGAGGGTTGCAC
CTGTCCAGATGGTTTCTTAATGCAAGGGAGTGACTGTATCAGTGCTAGTGAATGCGGGTG
TTaCGTAGCAGAGGCCAACTTGGTTATACCAAATGGAGAAACATTCGTTAACGATGACTG
CACACAAAAGTGTTCTTGTAACAATAACCAACTGACCTGTGAAGACTACAGATGTAGTAC
CAATGCTGTGTGTGATGTCAGAGATGGAGTACGAAAGTGTTATTGTAACGAGGGATATGA
GGTGACGGTGAAACTTGTACATCTAATGTTTtCACAGACTGCCAGGATGTTTATGACGCT
GGACAAAgACAAGATGGCGTTTATACAATCATGCCTACTGGATGGccTAGTtCAccATTC
AAcGTACaTtGTAAAATGGAgAACGGTGGAGGATGGACCGTATTTCAGCGGCGTACTGAT
GACACGACTAACTTCTATGGAAACTGGGATGCGTACAGAGACGGGTTTGGTAACGACAGG
AATTTATGGCTaGGAAACGaAAAACTCTATTACTTGACAAATCAGAAAAATTACAagCTT
CGTTTtGACATCACTACTTCTAGTGGATCGGCTAAATATGCTGAGTATACAGAATTTCAA
ATAGAGTCGgAAaGCAACAACTACAGAATGAATAAACTGGGcAGTCACAGTGGAAGTACA
GGTAAgtcgtttCtATcaTAACAAAGGAAAaCAATTCAGCACGCATGACCGaGACAATGA
CGCATGTGgctAACTTCGACTGTGCAGAGAAGCACAGAAGTGGCTGGTGGCACTCGAATa
cTtGGTGCTCTgaTTGTtaCAGTgAtgCTTgccAttTTTCCAATACGgAAGCAGCTGTCA
TTCacTTTGTACTagtGAAAaCCTCAACGgtGACTACAATGGAGGCAACGGAGAGAGGAT
CTTTtCTtACTAtaTagTAACTGCAAtCCCcAAACTGTTGAGATGAAAATTCGACCGATC
TCTTGaGTTAaTGACGGTtaGTCTATCAtGTGGTTTCtATCGAatCCAtGGTGGAAAATA
TGAGaTGTAAAACGAACAGAtATTTTTTTtCCGTTATCAGAAAGACAAATCAACTGGACG
ACACGAGCCTTTCGTAGTACCGATATATCATGTATCATCTTCGAGGATTGAAACCTCTCA
AGAAAAATGTAATGAGGAGAGTATTTGTTCAAATGTGAGGCGCCGA
>isotig00093  gene=isogroup00006  length=1907  numContigs=8
GgATTCATATTAAGCCAAGACATTCATAAATATGgaGCCTTCCGTGACTGTTCGATCAAT
ATTTGCATTCTTGTGCACAACAACTATCGCCTTTACGACCTCGGAAGAAACGAGTATTCA
TCGGAGAAGTTTACCTTCAACTGCAGATGGCACTcagATGGCTCAatACTtCTTTTAtCA
ACGTTCTGAATaTCCAAAGGACTGCCGAGACGtCcAAAGCCAGTGTTCTACGTCCAACTC
TAGCGGAGTATACATCATCAAGCCAGATGGATTTGAAGAACCATTTGAGGTGTACTGCAA
CAACGACGTTGGCGGAGGAGGCTGGACGGTCATACAACGTCGCGATAGCGGTGCTGTGAA
TTtCAATAGGAGTTGGTCACATtATAAAGATGGATTTGGTTTtCTCTCCACTGAGTTTTG
GCTCGGCAATGGAAAGTTATCATATTTGACgAaTCAAGCAGACTACGAGCTTCGTGTGGA
GATAGAATTAGCTAATGGAGTTTCTTTCTTTACAACATACAGAGGTTTTCGTATCGCTGA
TGAATGGGGGCAATATAAGGTTACACATATCGGCGCATACGAAATTAATCCGCCAGGTAC
AGTgATCCcTCCATGTCCTACAAACACGATCTACGGAACCTGCAGTTGCAAAGCAACATG
TGAAGATCCCAACGGACAATCTGGTTGTAACAGGGACTGTTTGGGTAGTGAGGgTTGCAC
CTGTCCAGCTGGTTTCTTCATGCAAGGGAGTGACTGTATCAGTGCAAGTGAATGCGGGTG
TTTCGTACCAGAGGCCaaCTTGGTTATAacAAATGGAGAAACATCCGTTAACGATGGCTG
CACACAAAAGTGTTCTTGTAaCAATAACCAACTGATCTGTGAAGACTACAGATGTAGTAC
CGATGCTGTGTGTGATGTCAGAGATGGAGTACGAAAATGCTATTGTAACGAGGGATATGA
AGGTGACGGTGAAACTTGTACATCTAATGTTTTCACAGACTGCCAGGATGTTTATGACGC
TGGGCATAGACAAGATGGCGTTTATACAATCATGCCTACTGGATGGccTAGTtCAccATT
CAAcGTACaTtGTAAAATGGAgAACGGTGGAGGATGGACCGTATTTCAGCGGCGTACTGA
TGACACGACTAACTTCTATGGAAACTGGGATGCGTACAGAGACGGGTTTGGTAACGACAG
GAATTTATGGCTaGGAAACGaAAAACTCTATTACTTGACAAATCAGAAAAATTACAagCT
TCGTTTtGACATCACTACTTCTAGTGGATCGGCTAAATATGCTGAGTATACAGAATTTCA
AATAGAGTCGgAAaGCAACAACTACAGAATGAATAAACTGGGcAGTCACAGTGGAAGTAC
AGGTAAgtcgtttCtATcaTAACAAAGGAAAaCAATTCAGCACGCATGACCGaGACAATG
ACGCATGTGgctAACTTCGACTGTGCAGAGAAGCACAGAAGTGGCTGGTGGCACTCGAAT
acTtGGTGCTCTgaTTGTtaCAGTgAtgCTTgccAttTTTCCAATACGgAAGCAGCTGTC
ATTCacTTTGTACTagtGAAAaCCTCAACGgtGACTACAATGGAGGCAACGGAGAGAGGA
TCTTTtCTtACTAtaTagTAACTGCAAtCCCcAAACTGTTGAGATGAAAATTCGACCGAT
CTCTTGaGTTAaTGACGGTtaGTCTATCAtGTGGTTTCtATCGAatCCAtGGTGGAAAAT
ATGAGaTGTAAAACGAACAGAtATTTTTTTtCCGTTATCAGAAAGACAAATCAACTGGAC
GACACGAGCCTTTCGTAGTACCGATATATCATGTATCATCTTCGAGGATTGAAACCTCTC
AAGAAAAATGTAATGAGGAGAGTATTTGTTCAAATGTGAGGCGCCGA
>isotig00094  gene=isogroup00006  length=1674  numContigs=7
GgATTCATATTAAGCCAAGACATTCATAAATATGgaGCCTTCCGTGACTGTTCGATCAAT
ATTTGCATTCTTGTGCACAACAACTATCGCCTTTACGACCTCGGAAGAAACGAGTATTCA
TCGGAGAAGTTTACCTTCAACTGCAGATGGCACTcagATGGCTCAatACTtCTTTTAtCA
ACGTTCTGAATaTCCAAAGGACTGCCGAGACGtCcAAAGCCAGTGTTCTACGTCCAACTC
TAGCGGAGTATACATCATCAAGCCAGATGGATTTGAAGAACCATTTGAGGTGTACTGCAA
CAACGACGTTGGCGGAGGAGGCTGGACGGTCATACAACGTCGCGATAGCGGTGCTGTGAA
TTtCAATAGGAGTTGGTCACATtATAAAGATGGATTTGGTTTtCTCTCCACTGAGTTTTG
GCTCGGCAATGGAAAGTTATCATATTTGACgAaTCAAGCAGACTACGAGCTTCGTGTGGA
TATAGAaTTATCTAATGGAGTTTCTTTCTTTACAACATACAGAGGTTTTCGTATCGCTGA
TGAATGGGGGCAATATAAGGCTACATATATCGGCGCATACGAAATTCATCCGCCAGGTAC
AGTGATCCCTACATGTCCTACGAACACGATCTACGGAACCTGCAGTTGCAAAGCAACATG
TGACGATCCCAACGGACAATCTGGTTGTCACAGGGACTGTTTGGGTAGTGAGGGTTGCAC
CTGTCCAGATGGTTTCTTAATGCAAGGGAGTGACTGTATCAGTGCTAGTGAATGCGGGTG
TTaCGTAGCAGAGGCCAACTTGGTTATACCAAATGGAGAAACATTCGTTAACGATGACTG
CACACAAAAGTGTTCTTGTAACAATAACCAACTGACCTGTGAAGACTACAGATGTAGTAC
CAATGCTGTGTGTGATGTCAGAGATGGAGTACGAAAGTGTTATTGTAACGAGGGATATGA
GGTGACGGTGAAACTTGTACATCTAATGTTTtCACAGACTGCCAGGATGTTTATGACGCT
GGACAAAgACAAGATGGCGTTTATACAATCATGCCTACTGGATGGccTAGTtCAccATTC
AAcGTACaTtGTAAAATGGAgAACGGTGGAGGATGGACCGTATTTCAGCGTCGTACTGAT
GACTCGGTTGATTTCTATCGAAACTGGGATGCGTACAAAAACGGGTTTGGTAACGACAGG
AATCTGTGGCTAGGAAACGAAAAGCTTTATTACTTGACGAACCAGAGGAACTACAAGCTT
CGCTTTGACATCACTACTTCTgATGGATCGGCTAAATATGCTGAATATCCAGAGTTTCAA
ATAgAGTCTGAAAGCAgCAAGTACAGAATGAATAAACTGGGCAGTCGCAGCAGTGGAGAT
ACAGGTATTATCTCTATTATAaCAAGGGCAAACAATTCAGCACGTATGAACAAGACAATG
ATGCATGTGATCACTTCAACTGCGCAGAGAAGCACAGAAGCGGCTGGTGGCATATcAaCT
ATAGTtaTGgTTGcagTaGCTGCTATaGTAGTGgTAGcTATTGCgtaTTtCCAATACAAC
GGGAACTGtcACTCGTaTtGcACttGggacAACcTCAAtGGCGACTACAATGGAGGCAAC
GGAGAGAGGATCTTTTCTAcTGGtgATagTAACTGCAACCCCCAAACTGTTGAG
>isotig00095  gene=isogroup00006  length=1726  numContigs=8
GgATTCATATTAAGCCAAGACATTCATAAATATGgaGCCTTCCGTGACTGTTCGATCAAT
ATTTGCATTCTTGTGCACAACAACTATCGCCTTTACGACCTCGGAAGAAACGAGTATTCA
TCGGAGAAGTTTACCTTCAACTGCAGATGGCACTcagATGGCTCAatACTtCTTTTAtCA
ACGTTCTGAATaTCCAAAGGACTGCCGAGACGtCcAAAGCCAGTGTTCTACGTCCAACTC
TAGCGGAGTATACATCATCAAGCCAGATGGATTTGAAGAACCATTTGAGGTGTACTGCAA
CAACGACGTTGGCGGAGGAGGCTGGACGGTCATACAACGTCGCGATAGCGGTGCTGTGAA
TTtCAATAGGAGTTGGTCACATtATAAAGATGGATTTGGTTTtCTCTCCACTGAGTTTTG
GCTCGGCAATGGAAAGTTATCATATTTGACgAaTCAAGCAGACTACGAGCTTCGTGTGGA
TATAGAaTTATCTAATGGAGTTTCTTTCTTTACAACATACAGAGGTTTTCGTATCGCTGA
TGAATGGGGGCAATATAAGGCTACATATATCGGCGCATACGAAATTCATCCGCCAGGTAC
AGTGATCCCTACATGTCCTACGAACACGATCTACGGAACCTGCAGTTGCAAAGCAACATG
TGACGATCCCAACGGACAATCTGGTTGTCACAGGGACTGTTTGGGTAGTGAGGGTTGCAC
CTGTCCAGATGGTTTCTTAATGCAAGGGAGTGACTGTATCAGTGCTAGTGAATGCGGGTG
TTaCGTAGCAGAGGCCAACTTGGTTATACCAAATGGAGAAACATTCGTTAACGATGACTG
CACACAAAAGTGTTCTTGTAACAATAACCAACTGACCTGTGAAGACTACAGATGTAGTAC
CAATGCTGTGTGTGATGTCAGAGATGGAGTACGAAAGTGTTATTGTAACGAGGGATATGA
GGTGACGGTGAAACTTGTACATCTAATGTTTtCACAGACTGCCAGGATGTTTATGACGCT
GGACAAAgACAAGATGGCGTTTATACAATCATGCCTACTGGATGGccTAGTtCAccATTC
AAcGTACaTtGTAAAATGGAgAACGGTGGAGGATGGACCGTATTTCAGCGGCGTACTGAT
GACACGACTAACTTCTATGGAAACTGGGATGCGTACAGAGACGGGTTTGGTAACGACAGG
AATTTATGGCTaGGAAACGaAAAACTCTATTACTTGACAAATCAGAAAAATTACAagCTT
CGTTTtGACATCACTACTTCTAGTGGATCGGCTAAATATGCTGAGTATACAGAATTTCAA
ATAGAGTCGgAAaGCAACAACTACAGAATGAATAAACTGGGcAGTCACAGTGGAAGTACA
GGTAAgtcgtttCtATcaTAACAAAGGAAAaCAATTCAGCACGCATGACCGaGACAATGA
CGCATGTGgctAACTTCGACTGTGCAGAGAAGCACAGAAGTGGCTGGTGGCACTCGAGTT
CTTGGTGtgCTTGCTATGGtacTgttgacaTTGCCAGAATTTCCAATACAGCAaCAGcTG
CACGTCTAGGTGTAcctATGACAACCTCAACGGGGACttCAATGGAGGCAACGGAGAGAG
aaTCTTTTCCAATGGTATTAATAACTGCAACCCCCAAACTGTTGaaaTGAAAATTCTACC
GATTTCTTGAGTTGATGACGGTTAGTCTATCACGTGGTTTCTATCG
>isotig00096  gene=isogroup00006  length=1622  numContigs=8
GgATTCATATTAAGCCAAGACATTCATAAATATGgaGCCTTCCGTGACTGTTCGATCAAT
ATTTGCATTCTTGTGCACAACAACTATCGCCTTTACGACCTCGGAAGAAACGAGTATTCA
TCGGAGAAGTTTACCTTCAACTGCAGATGGCACTcagATGGCTCAatACTtCTTTTAtCA
ACGTTCTGAATaTCCAAAGGACTGCCGAGACGtCcAAAGCCAGTGTTCTACGTCCAACTC
TAGCGGAGTATACATCATCAAGCCAGATGGATTTGAAGAACCATTTGAGGTGTACTGCAA
CAACGACGTTGGCGGAGGAGGCTGGACGGTCATACAACGTCGCGATAGCGGTGCTGTGAA
TTtCAATAGGAGTTGGTCACATtATAAAGATGGATTTGGTTTtCTCTCCACTGAGTTTTG
GCTCGGCAATGGAAAGTTATCATATTTGACgAaTCAAGCAGACTACGAGCTTCGTGTGGA
TATAGAaTTATCTAATGGAGTTTCTTTCTTTACAACATACAGAGGTTTTCGTATCGCTGA
TGAATGGGGGCAATATAAGGCTACATATATCGGCGCATACGAAATTCATCCGCCAGGTAC
AGTGATCCCTACATGTCCTACGAACACGATCTACGGAACCTGCAGTTGCAAAGCAACATG
TGACGATCCCAACGGACAATCTGGTTGTCACAGGGACTGTTTGGGTAGTGAGGGTTGCAC
CTGTCCAGATGGTTTCTTAATGCAAGGGAGTGACTGTATCAGTGCTAGTGAATGCGGGTG
TTaCGTAGCAGAGGCCAACTTGGTTATACCAAATGGAGAAACATTCGTTAACGATGACTG
CACACAAAAGTGTTCTTGTAACAATAACCAACTGACCTGTGAAGACTACAGATGTAGTAC
CAATGCTGTGTGTGATGTCAGAGATGGAGTACGAAAGTGTTATTGTAACGAGGGATATGA
GGTGACGGTGAAACTTGTACATCTAATGTTTtCACAGACTGCCAGGATGTTTATGACGCT
GGACAAAgACAAGATGGCGTTTATACAATCATGCCTACTGGATGGccTAGTtCAccATTC
AAcGTACaTtGTAAAATGGAgAACGGTGGAGGATGGACCGTATTTCAGCGTCGTACTGAT
GACTCGGTTGATTTCTATCGAAACTGGGATGCGTACAAAAACGGGTTTGGTAACGACAGG
AATCTGTGGCTAGGAAACGAAAAGCTTTATTACTTGACGAACCAGAGGAACTACAAGCTT
CGCTTTGACATCACTACTTCTgATGGATCGGCTAAATATGCTGAATATCCAGAGTTTCAA
ATAgAGTCTGAAAGCAgCAAGTACAGAATGAATAAACTGGGCAGTCGCAGCAGTGGAGAT
ACAGgTATTATCTCTATTATAaCAAGGGCAAACAATTCAGCACGTATGAACAAGACAATG
ATGCATGTGATAACTTCAACTGCGCAGAGAAGCACAGAAGCGGCTGGTGGCAtaTAATtA
TTaTTGTgcTAGCTGttAtaTAGCTATTGCtaTaaTTTCCAATACAACGGGAACTGTCAC
TCGtaTTGTACtgaTGAAAACCTcAACGGCGACTACAATGGAGGCAACGGAGAGAGGATC
TT
>isotig00097  gene=isogroup00006  length=1773  numContigs=6
TTCAACTACAGATGACACTCagaTGGCCCATTACTTCTTTTATCAACGTTCTGAATATCC
AAaaGACTGCCGAGACGTTCAAAGTCAGTgTTCTACGTCCAACTCTAGCGGAGTATACAT
TATTAAGCCAGAGGGATTTGAAGAACcATTTGAGGTGTACTGCAGcAACGACGTTAGCGG
AGGAGGaTGGACGGTCATACAACGTCGCGAcAGCGGTTCTGtgAATTTCAATAGGAGTTG
GTCACAGTATAAAGATGGATTTGGtTTTCTCTCAACCGAGTTTtGGCTCGGCAATGAAAA
GTTATCATATTTGACGAACCAAGCAGACTACgAACTTCGTGTGGACATAGAATTATCTAA
CGGAGCTTCTTTCTATACAATATACAGAGGTTTTCGTATCACTGATGAATGGGGGCAATA
TAAGGTTGCACATATTGGACCACTCGAAAGTAATGCACGTACaTtGAtCTCTaCATGttC
CttACGAACATGgTCTACGGAaCATGTtCTTGCCAAgGAACATGTGAAGATCcaAACGGA
CAATCTGGTTGTAATAGTGACTGCTTGGGTACTGAGGGTTGCACCTGTCCAGCTGGTTTC
TTAATGCAAGGGAGTGACTGTATCAATAAAAGTGAATGTGGGTGTTTCGTAACAGAGGCC
AACCTGGTTGTACCGAATGGAGAAGCAttCcGTTAACGATGACTGCACGCAAAAgTGTTC
TTGTAACAATAACCAACTGACCTGTGCAGCCTACAGCTGTAGTACCAATGCTGTGTGTGA
TGTCGAGAATGAAGTACGACAGTGTTATTGTAATGCGGGATACGAAGGTGACGGTGAAAC
TTGTgAGCCCTTGTATACAGACTGTCAGGATGTGTATGACGCTAGACAAAGACAGGATGG
CGTGTATACAATAATGCCTACTGGATGGCCTGGTCTACCATTCGACGTAAATTGTAAAAT
GGAAAACGGTGGAGGATGGACCGTGTTTCAACGTCGTACTGATGGCTCTACGAACTTTTA
TCAAAACTGGACTGAGTACAGAGACGGATTCGGTGACAGCAGGAACTTATGGCTtGgAAA
TGAAAagCTtCATTACTTGACGAATCAGAAGAACTACAAGCTTCGATTTGACATCACTAC
TTCTAGTGGATCGGCTAAATATGCTGAGTATACAGAATTTCAAaTCGAGTCTGAAAGCAG
CAAGTACACAATGAATAAACTGGGCACTCACAGCGGAACTACAGGttcTGgTTtcTatgc
TAaCAAaGGAAAACAATTCAGCACgCATgACCgggACAATGACGCATGtggTAacTTtcg
aCTGTGCAGaGAAGCACAGgaGcGgcTGGTGGCACaCGagTACTTGGTGTtaTTGCCgta
aCAcTcagTAgctaTtGCgataaTTTCCAATACAGCAGCAGCTGCCATACaTtATGTACT
agtGAAAaCCTCAACGgtGACTACAATGGAGGCAACGGAGAGAGGATCTTTtCTtACTAt
aTagTAACTGCAAtCCCcAAACTGTTGAGATGAAAATTCGACCGATCTCTTGaGTTAaTG
ACGGTtaGTCTATCAtGTGGTTTCtATCGAatCCAtGGTGGAAAATATGAGaTGTAAAAC
GAACAGAtATTTTTTTtCCGTTATCAGAAAGACAAATCAACTGGACGACACGAGCCTTTC
GTAGTACCGATATATCATGTATCATCTTCGAGGATTGAAACCTCTCAAGAAAAATGTAAT
GAGGAGAGTATTTGTTCAAATGTGAGGCGCCGA
>isotig00098  gene=isogroup00006  length=1675  numContigs=6
GgATTCATATTAAGCCAAGACATTCATAAATATGgaGCCTTCCGTGACTGTTCGATCAAT
ATTTGCATTCTTGTGCACAACAACTATCGCCTTTACGACCTCGGAAGAAACGAGTATTCA
TCGGAGAAGTTTACCTTCAACTGCAGATGGCACTcagATGGCTCAatACTtCTTTTAtCA
ACGTTCTGAATaTCCAAAGGACTGCCGAGACGtCcAAAGCCAGTGTTCTACGTCCAACTC
TAGCGGAGTATACATCATCAAGCCAGATGGATTTGAAGAACCATTTGAGGTGTACTGCAA
CAACGACGTTGGCGGAGGAGGCTGGACGGTCATACAACGTCGCGATAGCGGTGCTGTGAA
TTtCAATAGGAGTTGGTCACATtATAAAGATGGATTTGGTTTtCTCTCCACTGAGTTTTG
GCTCGGCAATGGAAAGTTATCATATTTGACgAaTCAAGCAGACTACGAGCTTCGTGTGGA
GATAGAATTAGCTAATGGAGTTTCTTTCTTTACAACATACAGAGGTTTTCGTATCGCTGA
TGAATGGGGGCAATATAAGGTTACACATATCGGCGCATACGAAATTAATCCGCCAGGTAC
AGTgATCCcTCCATGTCCTACAAACACGATCTACGGAACCTGCAGTTGCAAAGCAACATG
TGAAGATCCCAACGGACAATCTGGTTGTAACAGGGACTGTTTGGGTAGTGAGGgTTGCAC
CTGTCCAGCTGGTTTCTTCATGCAAGGGAGTGACTGTATCAGTGCAAGTGAATGCGGGTG
TTTCGTACCAGAGGCCaaCTTGGTTATAacAAATGGAGAAACATCCGTTAACGATGGCTG
CACACAAAAGTGTTCTTGTAaCAATAACCAACTGATCTGTGAAGACTACAGATGTAGTAC
CGATGCTGTGTGTGATGTCAGAGATGGAGTACGAAAATGCTATTGTAACGAGGGATATGA
AGGTGACGGTGAAACTTGTACATCTAATGTTTTCACAGACTGCCAGGATGTTTATGACGC
TGGGCATAGACAAGATGGCGTTTATACAATCATGCCTACTGGATGGccTAGTtCAccATT
CAAcGTACaTtGTAAAATGGAgAACGGTGGAGGATGGACCGTATTTCAGCGTCGTACTGA
TGACTCGGTTGATTTCTATCGAAACTGGGATGCGTACAAAAACGGGTTTGGTAACGACAG
GAATCTGTGGCTAGGAAACGAAAAGCTTTATTACTTGACGAACCAGAGGAACTACAAGCT
TCGCTTTGACATCACTACTTCTgATGGATCGGCTAAATATGCTGAATATCCAGAGTTTCA
AATAgAGTCTGAAAGCAgCAAGTACAGAATGAATAAACTGGGCAGTCGCAGCAGTGGAGA
TACAGGTATTATCTCTATTATAaCAAGGGCAAACAATTCAGCACGTATGAACAAGACAAT
GATGCATGTGATCACTTCAACTGCGCAGAGAAGCACAGAAGCGGCTGGTGGCATATcAaC
TATAGTtaTGgTTGcagTaGCTGCTATaGTAGTGgTAGcTATTGCgtaTTtCCAATACAA
CGGGAACTGtcACTCGTaTtGcACttGggacAACcTCAAtGGCGACTACAATGGAGGCAA
CGGAGAGAGGATCTTTTCTAcTGGtgATagTAACTGCAACCCCCAAACTGTTGAG
>isotig00099  gene=isogroup00006  length=1767  numContigs=8
TTCAACTACAGATGACACTCagaTGGCCCATTACTTCTTTTATCAACGTTCTGAATATCC
AAaaGACTGCCGAGACGTTCAAAGTCAGTgTTCTACGTCCAACTCTAGCGGAGTATACAT
TATTAAGCCAGAGGGATTTGAAGAACcATTTGAGGTGTACTGCAGcAACGACGTTAGCGG
AGGAGGaTGGACGGTCATACAACGTCGCGAcAGCGGTTCTGtgAATTTCAATAGGAGTTG
GTCACAGTATAAAGATGGATTTGGtTTTCTCTCAACCGAGTTTtGGCTCGGCAATGAAAA
GTTATCATATTTGACGAACCAAGCAGACTACgAACTTCGTGTGGACATAGAATTATCTAA
CGGAGCTTCTTTCTATACAATATACAGAGGTTTTCGTATCACTGATGAATGGGGGCAATA
TAAGGTTGCACATATTGGACCACTCGAAAGTAATGCACGTACaTtGAtCTCTaCATGttC
CttACGAACATGgTCTACGGAaCATGTtCTTGCCAAgGAACATGTGAAGATCcaAACGGA
CAATCTGGTTGTAATAGTGACTGCTTGGGTACTGAGGGTTGCACCTGTCCAGCTGGTTTC
TTAATGCAAGGGAGTGACTGTATCAATAAAAGTGAATGTGGGTGTTTCGTAACAGAGGCC
AACCTGGTTGTACCGAATGGAGAAGCAttCcGTTAACGATGACTGCACGCAAAAgTGTTC
TTGTAACAATAACCAACTGACCTGTGCAGCCTACAGCTGTAGTACCAATGCTGTGTGTGA
TGTCGAGAATGAAGTACGACAGTGTTATTGTAATGCGGGATACGAAGGTGACGGTGAAAC
TTGTgAGCCCTTGTATACAGACTGTCAGGATGTGTATGACGCTAGACAAAGACAGGATGG
CGTGTATACAATAATGCCTACTGGATGGCCTGGTCTACCATTCGACGTAAATTGTAAAAT
GGAAAACGGTGGAGGATGGACCGTGTTTCAACGTCGTACTGATGGCTCTACGAACTTTTA
TCAAAACTGGACTGAGTACAGAGACGGATTCGGTGACAGCAGGAACTTATGGCTtGgAAA
TGAAAagCTtCATTACTTGACGAATCAGAAGAACTACAAGCTTCGATTTGACATCACTAC
TTCTAGTGGATCGGCTAAATATGCTGAGTATACAGAATTTCAAaTCGAGTCTGAAAGCAC
CAAGTACACAaTGAaTAAaCTaGgCACTCACAGTGgAaCCACAGGtagTacTTTCtaTtt
AACAAAGGAAAaCAATTCAGCACGCATGACCGaGACAATGACGCATGTGgctAACTTCGA
CTGTGCAGAGAAGCACAGAAGTGGCTGGTGGCACTCGAATacTtGGTGCTCTgaTTGTta
CAGTgAtgCTTgccAttTTTCCAATACGgAAGCAGCTGTCATTCacTTTGTACTagtGAA
AaCCTCAACGgtGACTACAATGGAGGCAACGGAGAGAGGATCTTTtCTtACTAtaTagTA
ACTGCAAtCCCcAAACTGTTGAGATGAAAATTCGACCGATCTCTTGaGTTAaTGACGGTt
aGTCTATCAtGTGGTTTCtATCGAatCCAtGGTGGAAAATATGAGaTGTAAAACGAACAG
AtATTTTTTTtCCGTTATCAGAAAGACAAATCAACTGGACGACACGAGCCTTTCGTAGTA
CCGATATATCATGTATCATCTTCGAGGATTGAAACCTCTCAAGAAAAATGTAATGAGGAG
AGTATTTGTTCAAATGTGAGGCGCCGA
>isotig00100  gene=isogroup00006  length=1768  numContigs=7
TTCAACTACAGATGACACTCagaTGGCCCATTACTTCTTTTATCAACGTTCTGAATATCC
AAaaGACTGCCGAGACGTTCAAAGTCAGTgTTCTACGTCCAACTCTAGCGGAGTATACAT
TATTAAGCCAGAGGGATTTGAAGAACcATTTGAGGTGTACTGCAGcAACGACGTTAGCGG
AGGAGGaTGGACGGTCATACAACGTCGCGAcAGCGGTTCTGtgAATTTCAATAGGAGTTG
GTCACAGTATAAAGATGGATTTGGtTTTCTCTCAACCGAGTTTtGGCTCGGCAATGAAAA
GTTATCATATTTGACGAACCAAGCAGACTACgAACTTCGTGTGGACATAGAATTATCTAA
CGGAGCTTCTTTCTATACAATATACAGAGGTTTTCGTATCACTGATGAATGGGGGCAATA
TAAGGTTGCACATATTGGACCACTCGAAAGTAATGCACGTACaTtGAtCTCTaCATGttC
CttACGAACATGgTCTACGGAaCATGTtCTTGCCAAgGAACATGTGAAGATCcaAACGGA
CAATCTGGTTGTAATAGTGACTGCTTGGGTACTGAGGGTTGCACCTGTCCAGCTGGTTTC
TTAATGCAAGGGAGTGACTGTATCAATAAAAGTGAATGTGGGTGTTTCGTAACAGAGGCC
AACCTGGTTGTACCGAATGGAGAAGCAttCcGTTAACGATGACTGCACGCAAAAgTGTTC
TTGTAACAATAACCAACTGACCTGTGCAGCCTACAGCTGTAGTACCAATGCTGTGTGTGA
TGTCGAGAATGAAGTACGACAGTGTTATTGTAATGCGGGATACGAAGGTGACGGTGAAAC
TTGTgAGCCCTTGTATACAGACTGTCAGGATGTGTATGACGCTAGACAAAGACAGGATGG
CGTGTATACAATAATGCCTACTGGATGGCCTGGTCTACCATTCGACGTAAATTGTAAAAT
GGAAAACGGTGGAGGATGGACCGTGTTTCAACGTCGTACTGATAGCTCTACGAACTTTTA
TCAAAACTGGACTGAGTACAGAGACGGTTTTGGTGACCACAGGAACTTATGGCTTGGAAA
TGAAAAGCTTCATTACTTGACGAATCAGAAGAACTACAAGcTtCGATTTGACATCACTAC
TTCTAGTGGATCGGCTAAATATGCTGAGTATACAGAATTtCAAATCGAATCTGAAAGCAC
CAAGTACACAaTGAaTAAaCTaGgCACTCACAGTGgAaCCACAGGtagTacTTTCtaTgt
tAACAAAGGAAAaCAATTCAGCACGCATGACCGaGACAATGACGCATGTGgctAACTTCG
ACTGTGCAGAGAAGCACAGAAGTGGCTGGTGGCACTCGAATacTtGGTGCTCTgaTTGTt
aCAGTgAtgCTTgccAttTTTCCAATACGgAAGCAGCTGTCATTCacTTTGTACTagtGA
AAaCCTCAACGgtGACTACAATGGAGGCAACGGAGAGAGGATCTTTtCTtACTAtaTagT
AACTGCAAtCCCcAAACTGTTGAGATGAAAATTCGACCGATCTCTTGaGTTAaTGACGGT
taGTCTATCAtGTGGTTTCtATCGAatCCAtGGTGGAAAATATGAGaTGTAAAACGAACA
GAtATTTTTTTtCCGTTATCAGAAAGACAAATCAACTGGACGACACGAGCCTTTCGTAGT
ACCGATATATCATGTATCATCTTCGAGGATTGAAACCTCTCAAGAAAAATGTAATGAGGA
GAGTATTTGTTCAAATGTGAGGCGCCGA
>isotig00101  gene=isogroup00006  length=1727  numContigs=7
GgATTCATATTAAGCCAAGACATTCATAAATATGgaGCCTTCCGTGACTGTTCGATCAAT
ATTTGCATTCTTGTGCACAACAACTATCGCCTTTACGACCTCGGAAGAAACGAGTATTCA
TCGGAGAAGTTTACCTTCAACTGCAGATGGCACTcagATGGCTCAatACTtCTTTTAtCA
ACGTTCTGAATaTCCAAAGGACTGCCGAGACGtCcAAAGCCAGTGTTCTACGTCCAACTC
TAGCGGAGTATACATCATCAAGCCAGATGGATTTGAAGAACCATTTGAGGTGTACTGCAA
CAACGACGTTGGCGGAGGAGGCTGGACGGTCATACAACGTCGCGATAGCGGTGCTGTGAA
TTtCAATAGGAGTTGGTCACATtATAAAGATGGATTTGGTTTtCTCTCCACTGAGTTTTG
GCTCGGCAATGGAAAGTTATCATATTTGACgAaTCAAGCAGACTACGAGCTTCGTGTGGA
GATAGAATTAGCTAATGGAGTTTCTTTCTTTACAACATACAGAGGTTTTCGTATCGCTGA
TGAATGGGGGCAATATAAGGTTACACATATCGGCGCATACGAAATTAATCCGCCAGGTAC
AGTgATCCcTCCATGTCCTACAAACACGATCTACGGAACCTGCAGTTGCAAAGCAACATG
TGAAGATCCCAACGGACAATCTGGTTGTAACAGGGACTGTTTGGGTAGTGAGGgTTGCAC
CTGTCCAGCTGGTTTCTTCATGCAAGGGAGTGACTGTATCAGTGCAAGTGAATGCGGGTG
TTTCGTACCAGAGGCCaaCTTGGTTATAacAAATGGAGAAACATCCGTTAACGATGGCTG
CACACAAAAGTGTTCTTGTAaCAATAACCAACTGATCTGTGAAGACTACAGATGTAGTAC
CGATGCTGTGTGTGATGTCAGAGATGGAGTACGAAAATGCTATTGTAACGAGGGATATGA
AGGTGACGGTGAAACTTGTACATCTAATGTTTTCACAGACTGCCAGGATGTTTATGACGC
TGGGCATAGACAAGATGGCGTTTATACAATCATGCCTACTGGATGGccTAGTtCAccATT
CAAcGTACaTtGTAAAATGGAgAACGGTGGAGGATGGACCGTATTTCAGCGGCGTACTGA
TGACACGACTAACTTCTATGGAAACTGGGATGCGTACAGAGACGGGTTTGGTAACGACAG
GAATTTATGGCTaGGAAACGaAAAACTCTATTACTTGACAAATCAGAAAAATTACAagCT
TCGTTTtGACATCACTACTTCTAGTGGATCGGCTAAATATGCTGAGTATACAGAATTTCA
AATAGAGTCGgAAaGCAACAACTACAGAATGAATAAACTGGGcAGTCACAGTGGAAGTAC
AGGTAAgtcgtttCtATcaTAACAAAGGAAAaCAATTCAGCACGCATGACCGaGACAATG
ACGCATGTGgctAACTTCGACTGTGCAGAGAAGCACAGAAGTGGCTGGTGGCACTCGAGT
TCTTGGTGtgCTTGCTATGGtacTgttgacaTTGCCAGAATTTCCAATACAGCAaCAGcT
GCACGTCTAGGTGTAcctATGACAACCTCAACGGGGACttCAATGGAGGCAACGGAGAGA
GaaTCTTTTCCAATGGTATTAATAACTGCAACCCCCAAACTGTTGaaaTGAAAATTCTAC
CGATTTCTTGAGTTGATGACGGTTAGTCTATCACGTGGTTTCTATCG
>isotig00102  gene=isogroup00006  length=1623  numContigs=7
GgATTCATATTAAGCCAAGACATTCATAAATATGgaGCCTTCCGTGACTGTTCGATCAAT
ATTTGCATTCTTGTGCACAACAACTATCGCCTTTACGACCTCGGAAGAAACGAGTATTCA
TCGGAGAAGTTTACCTTCAACTGCAGATGGCACTcagATGGCTCAatACTtCTTTTAtCA
ACGTTCTGAATaTCCAAAGGACTGCCGAGACGtCcAAAGCCAGTGTTCTACGTCCAACTC
TAGCGGAGTATACATCATCAAGCCAGATGGATTTGAAGAACCATTTGAGGTGTACTGCAA
CAACGACGTTGGCGGAGGAGGCTGGACGGTCATACAACGTCGCGATAGCGGTGCTGTGAA
TTtCAATAGGAGTTGGTCACATtATAAAGATGGATTTGGTTTtCTCTCCACTGAGTTTTG
GCTCGGCAATGGAAAGTTATCATATTTGACgAaTCAAGCAGACTACGAGCTTCGTGTGGA
GATAGAATTAGCTAATGGAGTTTCTTTCTTTACAACATACAGAGGTTTTCGTATCGCTGA
TGAATGGGGGCAATATAAGGTTACACATATCGGCGCATACGAAATTAATCCGCCAGGTAC
AGTgATCCcTCCATGTCCTACAAACACGATCTACGGAACCTGCAGTTGCAAAGCAACATG
TGAAGATCCCAACGGACAATCTGGTTGTAACAGGGACTGTTTGGGTAGTGAGGgTTGCAC
CTGTCCAGCTGGTTTCTTCATGCAAGGGAGTGACTGTATCAGTGCAAGTGAATGCGGGTG
TTTCGTACCAGAGGCCaaCTTGGTTATAacAAATGGAGAAACATCCGTTAACGATGGCTG
CACACAAAAGTGTTCTTGTAaCAATAACCAACTGATCTGTGAAGACTACAGATGTAGTAC
CGATGCTGTGTGTGATGTCAGAGATGGAGTACGAAAATGCTATTGTAACGAGGGATATGA
AGGTGACGGTGAAACTTGTACATCTAATGTTTTCACAGACTGCCAGGATGTTTATGACGC
TGGGCATAGACAAGATGGCGTTTATACAATCATGCCTACTGGATGGccTAGTtCAccATT
CAAcGTACaTtGTAAAATGGAgAACGGTGGAGGATGGACCGTATTTCAGCGTCGTACTGA
TGACTCGGTTGATTTCTATCGAAACTGGGATGCGTACAAAAACGGGTTTGGTAACGACAG
GAATCTGTGGCTAGGAAACGAAAAGCTTTATTACTTGACGAACCAGAGGAACTACAAGCT
TCGCTTTGACATCACTACTTCTgATGGATCGGCTAAATATGCTGAATATCCAGAGTTTCA
AATAgAGTCTGAAAGCAgCAAGTACAGAATGAATAAACTGGGCAGTCGCAGCAGTGGAGA
TACAGgTATTATCTCTATTATAaCAAGGGCAAACAATTCAGCACGTATGAACAAGACAAT
GATGCATGTGATAACTTCAACTGCGCAGAGAAGCACAGAAGCGGCTGGTGGCAtaTAATt
ATTaTTGTgcTAGCTGttAtaTAGCTATTGCtaTaaTTTCCAATACAACGGGAACTGTCA
CTCGtaTTGTACtgaTGAAAACCTcAACGGCGACTACAATGGAGGCAACGGAGAGAGGAT
CTT
>isotig00103  gene=isogroup00006  length=1611  numContigs=5
GgATTCATATTAAGCCAAGACATTCATAAATATGgaGCCTTCCGTGACTGTTCGATCAAT
ATTTGCATTCTTGTGCACAACAACTATCGCCTTTACGACCTCGGAAGAAACGAGTATTCA
TCGGAGAAGTTTACCTTCAACTGCAGATGGCACTcagATGGCTCAatACTtCTTTTAtCA
ACGTTCTGAATaTCCAAAGGACTGCCGAGACGtCcAAAGCCAGTGTTCTACGTCCAACTC
TAGCGGAGTATACATCATCAAGCCAGATGGATTTGAAGAACCATTTGAGGTGTACTGCAA
CAACGACGTTGGCGGAGGAGGCTGGACGGTCATACAACGTCGCGATAGCGGTGCTGTGAA
TTtCAATAGGAGTTGGTCACATtATAAAGATGGATTTGGTTTtCTCTCCACTGAGTTTTG
GCTCGGCAATGGAAAGTTATCATATTTGACgAaTCAAGCAGACTACGAGCTTCGTGTGGA
TATAGAaTTATCTAATGGAGTTTCTTTCTTTACAACATACAGAGGTTTTCGTATCGCTGA
TGAATGGGGGCAATATAAGGCTACATATATCGGCGCATACGAAATTCATCCGCCAGGTAC
AGTGATCCCTACATGTCCTACGAACACGATCTACGGAACCTGCAGTTGCAAAGCAACATG
TGACGATCCCAACGGACAATCTGGTTGTCACAGGGACTGTTTGGGTAGTGAGGGTTGCAC
CTGTCCAGATGGTTTCTTAATGCAAGGGAGTGACTGTATCAGTGCTAGTGAATGCGGGTG
TTaCGTAGCAGAGGCCAACTTGGTTATACCAAATGGAGAAACATTCGTTAACGATGACTG
CACACAAAAGTGTTCTTGTAACAATAACCAACTGACCTGTGAAGACTACAGATGTAGTAC
CAATGCTGTGTGTGATGTCAGAGATGGAGTACGAAAGTGTTATTGTAACGAGGGATATGA
GGTGACGGTGAAACTTGTACATCTAATGTTTtCACAGACTGCCAGGATGTTTATGACGCT
GGACAAAgACAAGATGGCGTTTATACAATCATGCCTACTGGATGGCCTAATCCAGCATTC
AACGTACATTGTAAAATGGAGAACGGTGGAGGATGGACCGTATTTCAACGTCGTACTGAT
GGATCTACTAATTTTTATCGAAACTGGGCTGAGTACAAAAACGGGTTCGGTGACaGCAGG
AACTTATGGCTAGGAAATGAaAAGCTTCATtACTTGACGAACCAGAGAAACTACaAGCtT
CGCTTTGACATCACTACTTcAAGTGGATCTGCTAAATATGCTGAATATCCAGAGTTTCAA
ATAGAGTCcGAAAGCAACAACTACAGAATGAATAAACTCGCTGATCGTAGCAGTGGAAAC
ACAGGTtattATCTCTATCGTAGCAGAGGAAAACAGTTCAGCACACATAACCGAGACAAT
GACGCATGTGGTAACTTCAACTGCGCACAGCTACACAGAAGCGGCTggTGGCACTAtGAt
AaCTTTTGttctggTTGtTaTAcTaaTAGccaTTGcctTtATATCCAATACAGCAGCAGC
TGCAAGTCAtaTTGCACTGTGACAACCTCAACGGCGTCTACAATGGAGGCT
>isotig00104  gene=isogroup00006  length=1557  numContigs=7
GgATTCATATTAAGCCAAGACATTCATAAATATGgaGCCTTCCGTGACTGTTCGATCAAT
ATTTGCATTCTTGTGCACAACAACTATCGCCTTTACGACCTCGGAAGAAACGAGTATTCA
TCGGAGAAGTTTACCTTCAACTGCAGATGGCACTcagATGGCTCAatACTtCTTTTAtCA
ACGTTCTGAATaTCCAAAGGACTGCCGAGACGtCcAAAGCCAGTGTTCTACGTCCAACTC
TAGCGGAGTATACATCATCAAGCCAGATGGATTTGAAGAACCATTTGAGGTGTACTGCAA
CAACGACGTTGGCGGAGGAGGCTGGACGGTCATACAACGTCGCGATAGCGGTGCTGTGAA
TTtCAATAGGAGTTGGTCACATtATAAAGATGGATTTGGTTTtCTCTCCACTGAGTTTTG
GCTCGGCAATGGAAAGTTATCATATTTGACgAaTCAAGCAGACTACGAGCTTCGTGTGGA
TATAGAaTTATCTAATGGAGTTTCTTTCTTTACAACATACAGAGGTTTTCGTATCGCTGA
TGAATGGGGGCAATATAAGGCTACATATATCGGCGCATACGAAATTCATCCGCCAGGTAC
AGTGATCCCTACATGTCCTACGAACACGATCTACGGAACCTGCAGTTGCAAAGCAACATG
TGACGATCCCAACGGACAATCTGGTTGTCACAGGGACTGTTTGGGTAGTGAGGGTTGCAC
CTGTCCAGATGGTTTCTTAATGCAAGGGAGTGACTGTATCAGTGCTAGTGAATGCGGGTG
TTaCGTAGCAGAGGCCAACTTGGTTATACCAAATGGAGAAACATTCGTTAACGATGACTG
CACACAAAAGTGTTCTTGTAACAATAACCAACTGACCTGTGAAGACTACAGATGTAGTAC
CAATGCTGTGTGTGATGTCAGAGATGGAGTACGAAAGTGTTATTGTAACGAGGGATATGA
GGTGACGGTGAAACTTGTACATCTAATGTTTtCACAGACTGCCAGGATGTTTATGACGCT
GGACAAAgACAAGATGGCGTTTATACAATCATGCCTACTGGATGGccTAGTtCAccATTC
AAcGTACaTtGTAAAATGGAgAACGGTGGAGGATGGACCGTATTTCAGCGGCGTACTGAT
GACACGACTAACTTCTATGGAAACTGGGATGCGTACAGAGACGGGTTTGGTAACGACAGG
AATTTATGGCTaGGAAACGaAAAACTCTATTACTTGACAAATCAGAAAAATTACAagCTT
CGTTTtGACATCACTACTTCTAGTGGATCGGCTAAATATGCTGAGTATACAGAATTTCAA
ATAGAGTCGgAAaGCAACAACTACAGAATGAATAAACTGGGcAGTCACAGTGGAAGTACA
GGTAAgtcgtttCtATcaTAACAGAGGAAAaCAATTCAGCACGCATGACCGAGACAATGA
CGCATGTGGCAACTTCAACTGCGCACAGCTACACAGAAGCGGATGGTGGCACTATGAtAa
TGaTTGCTCGtActGTCATAGTAGTAGCCGTTGCGGATATTTCCAATACAGCAGCAG
>isotig00105  gene=isogroup00006  length=1612  numContigs=4
GgATTCATATTAAGCCAAGACATTCATAAATATGgaGCCTTCCGTGACTGTTCGATCAAT
ATTTGCATTCTTGTGCACAACAACTATCGCCTTTACGACCTCGGAAGAAACGAGTATTCA
TCGGAGAAGTTTACCTTCAACTGCAGATGGCACTcagATGGCTCAatACTtCTTTTAtCA
ACGTTCTGAATaTCCAAAGGACTGCCGAGACGtCcAAAGCCAGTGTTCTACGTCCAACTC
TAGCGGAGTATACATCATCAAGCCAGATGGATTTGAAGAACCATTTGAGGTGTACTGCAA
CAACGACGTTGGCGGAGGAGGCTGGACGGTCATACAACGTCGCGATAGCGGTGCTGTGAA
TTtCAATAGGAGTTGGTCACATtATAAAGATGGATTTGGTTTtCTCTCCACTGAGTTTTG
GCTCGGCAATGGAAAGTTATCATATTTGACgAaTCAAGCAGACTACGAGCTTCGTGTGGA
GATAGAATTAGCTAATGGAGTTTCTTTCTTTACAACATACAGAGGTTTTCGTATCGCTGA
TGAATGGGGGCAATATAAGGTTACACATATCGGCGCATACGAAATTAATCCGCCAGGTAC
AGTgATCCcTCCATGTCCTACAAACACGATCTACGGAACCTGCAGTTGCAAAGCAACATG
TGAAGATCCCAACGGACAATCTGGTTGTAACAGGGACTGTTTGGGTAGTGAGGgTTGCAC
CTGTCCAGCTGGTTTCTTCATGCAAGGGAGTGACTGTATCAGTGCAAGTGAATGCGGGTG
TTTCGTACCAGAGGCCaaCTTGGTTATAacAAATGGAGAAACATCCGTTAACGATGGCTG
CACACAAAAGTGTTCTTGTAaCAATAACCAACTGATCTGTGAAGACTACAGATGTAGTAC
CGATGCTGTGTGTGATGTCAGAGATGGAGTACGAAAATGCTATTGTAACGAGGGATATGA
AGGTGACGGTGAAACTTGTACATCTAATGTTTTCACAGACTGCCAGGATGTTTATGACGC
TGGGCATAGACAAGATGGCGTTTATACAATCATGCCTACTGGATGGCCTAATCCAGCATT
CAACGTACATTGTAAAATGGAGAACGGTGGAGGATGGACCGTATTTCAACGTCGTACTGA
TGGATCTACTAATTTTTATCGAAACTGGGCTGAGTACAAAAACGGGTTCGGTGACaGCAG
GAACTTATGGCTAGGAAATGAaAAGCTTCATtACTTGACGAACCAGAGAAACTACaAGCt
TCGCTTTGACATCACTACTTcAAGTGGATCTGCTAAATATGCTGAATATCCAGAGTTTCA
AATAGAGTCcGAAAGCAACAACTACAGAATGAATAAACTCGCTGATCGTAGCAGTGGAAA
CACAGGTtattATCTCTATCGTAGCAGAGGAAAACAGTTCAGCACACATAACCGAGACAA
TGACGCATGTGGTAACTTCAACTGCGCACAGCTACACAGAAGCGGCTggTGGCACTAtGA
tAaCTTTTGttctggTTGtTaTAcTaaTAGccaTTGcctTtATATCCAATACAGCAGCAG
CTGCAAGTCAtaTTGCACTGTGACAACCTCAACGGCGTCTACAATGGAGGCT
>isotig00106  gene=isogroup00006  length=1621  numContigs=5
TTCAACTACAGATGACACTCagaTGGCCCATTACTTCTTTTATCAACGTTCTGAATATCC
AAaaGACTGCCGAGACGTTCAAAGTCAGTgTTCTACGTCCAACTCTAGCGGAGTATACAT
TATTAAGCCAGAGGGATTTGAAGAACcATTTGAGGTGTACTGCAGcAACGACGTTAGCGG
AGGAGGaTGGACGGTCATACAACGTCGCGAcAGCGGTTCTGtgAATTTCAATAGGAGTTG
GTCACAGTATAAAGATGGATTTGGtTTTCTCTCAACCGAGTTTtGGCTCGGCAATGAAAA
GTTATCATATTTGACGAACCAAGCAGACTACgAACTTCGTGTGGACATAGAATTATCTAA
CGGAGCTTCTTTCTATACAATATACAGAGGTTTTCGTATCACTGATGAATGGGGGCAATA
TAAGGTTGCACATATTGGACCACTCGAAAGTAATGCACGTACaTtGAtCTCTaCATGttC
CttACGAACATGgTCTACGGAaCATGTtCTTGCCAAgGAACATGTGAAGATCcaAACGGA
CAATCTGGTTGTAATAGTGACTGCTTGGGTACTGAGGGTTGCACCTGTCCAGCTGGTTTC
TTAATGCAAGGGAGTGACTGTATCAATAAAAGTGAATGTGGGTGTTTCGTAACAGAGGCC
AACCTGGTTGTACCGAATGGAGAAGCAttCcGTTAACGATGACTGCACGCAAAAgTGTTC
TTGTAACAATAACCAACTGACCTGTGCAGCCTACAGCTGTAGTACCAATGCTGTGTGTGA
TGTCGAGAATGAAGTACGACAGTGTTATTGTAATGCGGGATACGAAGGTGACGGTGAAAC
TTGTgAGCCCTTGTATACAGACTGTCAGGATGTGTATGACGCTAGACAAAGACAGGATGG
CGTGTATACAATAATGCCTACTGGATGGCCTGGTCTACCATTCGACGTAAATTGTAAAAT
GGAAAACGGTGGAGGATGGACCGTGTTTCAACGTCGTACTGATGGCTCTACGAACTTTTA
TCAAAACTGGACTGAGTACAGAGACGGTTTTGGTGACCACAGGAACTTATGGCTAGGAAA
TGAAAAGCTTCATTtCTTGACGAATCAGAAGAACTACAAGCTTCGATTTGACATCACTAC
TTCTAGTGGATCGGCTAAATATGCTGAGTATACAGAATTTCAAATCGAGTCTGAAAGCAC
cAAGTACACAATGAaTAAACTAGGCACTCACAGTGGAACCACAGGTtAtTcTtCTCtcgT
AaCAAAGGAAAaCAATTCAGCACGCATGACCGAGACAATGACGCATGTtcTAACTTCGAC
TGTGCAGAGAAGCACAGAAGTGGCTGGTGGCACTCGAATACTTGGTGTtcTTGCtATtAg
tAGcGGTTGCCATGcTTTCCAATACAgcAGCAGcTGCACGTCTAAGTGTACTtGGGACAA
CCTCAACGGGGACtaCAATGgAGGCAaCGGAGAGAGGATCTTTtCcTATGGTAATAATAA
CTGCAACCCCCAAacTGTTGAGATGAAAATTCTACCGATTTCTTGAGTTGATGACGGTTA
GTCTATCacGTGGTTTCTatcGAAACCATTTTGGAAAATATGAGCTGTAAAACGAACAGT
T
>isotig00107  gene=isogroup00006  length=1587  numContigs=7
TTCAACTACAGATGACACTCagaTGGCCCATTACTTCTTTTATCAACGTTCTGAATATCC
AAaaGACTGCCGAGACGTTCAAAGTCAGTgTTCTACGTCCAACTCTAGCGGAGTATACAT
TATTAAGCCAGAGGGATTTGAAGAACcATTTGAGGTGTACTGCAGcAACGACGTTAGCGG
AGGAGGaTGGACGGTCATACAACGTCGCGAcAGCGGTTCTGtgAATTTCAATAGGAGTTG
GTCACAGTATAAAGATGGATTTGGtTTTCTCTCAACCGAGTTTtGGCTCGGCAATGAAAA
GTTATCATATTTGACGAACCAAGCAGACTACgAACTTCGTGTGGACATAGAATTATCTAA
CGGAGCTTCTTTCTATACAATATACAGAGGTTTTCGTATCACTGATGAATGGGGGCAATA
TAAGGTTGCACATATTGGACCACTCGAAAGTAATGCACGTACaTtGAtCTCTaCATGttC
CttACGAACATGgTCTACGGAaCATGTtCTTGCCAAgGAACATGTGAAGATCcaAACGGA
CAATCTGGTTGTAATAGTGACTGCTTGGGTACTGAGGGTTGCACCTGTCCAGCTGGTTTC
TTAATGCAAGGGAGTGACTGTATCAATAAAAGTGAATGTGGGTGTTTCGTAACAGAGGCC
AACCTGGTTGTACCGAATGGAGAAGCAttCcGTTAACGATGACTGCACGCAAAAgTGTTC
TTGTAACAATAACCAACTGACCTGTGCAGCCTACAGCTGTAGTACCAATGCTGTGTGTGA
TGTCGAGAATGAAGTACGACAGTGTTATTGTAATGCGGGATACGAAGGTGACGGTGAAAC
TTGTgAGCCCTTGTATACAGACTGTCAGGATGTGTATGACGCTAGACAAAGACAGGATGG
CGTGTATACAATAATGCCTACTGGATGGCCTGGTCTACCATTCGACGTAAATTGTAAAAT
GGAAAACGGTGGAGGATGGACCGTGTTTCAACGTCGTACTGATGGCTCTACGAACTTTTA
TCAAAACTGGACTGAGTACAGAGACGGATTCGGTGACAGCAGGAACTTATGGCTtGgAAA
TGAAAagCTtCATTACTTGACGAATCAGAAGAACTACAAGCTTCGATTTGACATCACTAC
TTCTAGTGGATCGGCTAAATATGCTGAGTATACAGAATTTCAAaTCGAGTCTGAAAGCAC
CAAGTACACAaTGAaTAAaCTaGgCACTCACAGTGgAaCCACAGGtagTacTTTCtaTtt
AACAAAGGAAAaCAATTCAGCACGCATGACCGaGACAATGACGCATGTGgctAACTTCGA
CTGTGCAGAGAAGCACAGAAGTGGCTGGTGGCACTCGAGTTCTTGGTGtgCTTGCTATGG
tacTgttgacaTTGCCAGAATTTCCAATACAGCAaCAGcTGCACGTCTAGGTGTAcctAT
GACAACCTCAACGGGGACttCAATGGAGGCAACGGAGAGAGaaTCTTTTCCAATGGTATT
AATAACTGCAACCCCCAAACTGTTGaaaTGAAAATTCTACCGATTTCTTGAGTTGATGAC
GGTTAGTCTATCACGTGGTTTCTATCG
>isotig00108  gene=isogroup00006  length=1558  numContigs=6
GgATTCATATTAAGCCAAGACATTCATAAATATGgaGCCTTCCGTGACTGTTCGATCAAT
ATTTGCATTCTTGTGCACAACAACTATCGCCTTTACGACCTCGGAAGAAACGAGTATTCA
TCGGAGAAGTTTACCTTCAACTGCAGATGGCACTcagATGGCTCAatACTtCTTTTAtCA
ACGTTCTGAATaTCCAAAGGACTGCCGAGACGtCcAAAGCCAGTGTTCTACGTCCAACTC
TAGCGGAGTATACATCATCAAGCCAGATGGATTTGAAGAACCATTTGAGGTGTACTGCAA
CAACGACGTTGGCGGAGGAGGCTGGACGGTCATACAACGTCGCGATAGCGGTGCTGTGAA
TTtCAATAGGAGTTGGTCACATtATAAAGATGGATTTGGTTTtCTCTCCACTGAGTTTTG
GCTCGGCAATGGAAAGTTATCATATTTGACgAaTCAAGCAGACTACGAGCTTCGTGTGGA
GATAGAATTAGCTAATGGAGTTTCTTTCTTTACAACATACAGAGGTTTTCGTATCGCTGA
TGAATGGGGGCAATATAAGGTTACACATATCGGCGCATACGAAATTAATCCGCCAGGTAC
AGTgATCCcTCCATGTCCTACAAACACGATCTACGGAACCTGCAGTTGCAAAGCAACATG
TGAAGATCCCAACGGACAATCTGGTTGTAACAGGGACTGTTTGGGTAGTGAGGgTTGCAC
CTGTCCAGCTGGTTTCTTCATGCAAGGGAGTGACTGTATCAGTGCAAGTGAATGCGGGTG
TTTCGTACCAGAGGCCaaCTTGGTTATAacAAATGGAGAAACATCCGTTAACGATGGCTG
CACACAAAAGTGTTCTTGTAaCAATAACCAACTGATCTGTGAAGACTACAGATGTAGTAC
CGATGCTGTGTGTGATGTCAGAGATGGAGTACGAAAATGCTATTGTAACGAGGGATATGA
AGGTGACGGTGAAACTTGTACATCTAATGTTTTCACAGACTGCCAGGATGTTTATGACGC
TGGGCATAGACAAGATGGCGTTTATACAATCATGCCTACTGGATGGccTAGTtCAccATT
CAAcGTACaTtGTAAAATGGAgAACGGTGGAGGATGGACCGTATTTCAGCGGCGTACTGA
TGACACGACTAACTTCTATGGAAACTGGGATGCGTACAGAGACGGGTTTGGTAACGACAG
GAATTTATGGCTaGGAAACGaAAAACTCTATTACTTGACAAATCAGAAAAATTACAagCT
TCGTTTtGACATCACTACTTCTAGTGGATCGGCTAAATATGCTGAGTATACAGAATTTCA
AATAGAGTCGgAAaGCAACAACTACAGAATGAATAAACTGGGcAGTCACAGTGGAAGTAC
AGGTAAgtcgtttCtATcaTAACAGAGGAAAaCAATTCAGCACGCATGACCGAGACAATG
ACGCATGTGGCAACTTCAACTGCGCACAGCTACACAGAAGCGGATGGTGGCACTATGAtA
aTGaTTGCTCGtActGTCATAGTAGTAGCCGTTGCGGATATTTCCAATACAGCAGCAG
>isotig00109  gene=isogroup00006  length=1588  numContigs=6
TTCAACTACAGATGACACTCagaTGGCCCATTACTTCTTTTATCAACGTTCTGAATATCC
AAaaGACTGCCGAGACGTTCAAAGTCAGTgTTCTACGTCCAACTCTAGCGGAGTATACAT
TATTAAGCCAGAGGGATTTGAAGAACcATTTGAGGTGTACTGCAGcAACGACGTTAGCGG
AGGAGGaTGGACGGTCATACAACGTCGCGAcAGCGGTTCTGtgAATTTCAATAGGAGTTG
GTCACAGTATAAAGATGGATTTGGtTTTCTCTCAACCGAGTTTtGGCTCGGCAATGAAAA
GTTATCATATTTGACGAACCAAGCAGACTACgAACTTCGTGTGGACATAGAATTATCTAA
CGGAGCTTCTTTCTATACAATATACAGAGGTTTTCGTATCACTGATGAATGGGGGCAATA
TAAGGTTGCACATATTGGACCACTCGAAAGTAATGCACGTACaTtGAtCTCTaCATGttC
CttACGAACATGgTCTACGGAaCATGTtCTTGCCAAgGAACATGTGAAGATCcaAACGGA
CAATCTGGTTGTAATAGTGACTGCTTGGGTACTGAGGGTTGCACCTGTCCAGCTGGTTTC
TTAATGCAAGGGAGTGACTGTATCAATAAAAGTGAATGTGGGTGTTTCGTAACAGAGGCC
AACCTGGTTGTACCGAATGGAGAAGCAttCcGTTAACGATGACTGCACGCAAAAgTGTTC
TTGTAACAATAACCAACTGACCTGTGCAGCCTACAGCTGTAGTACCAATGCTGTGTGTGA
TGTCGAGAATGAAGTACGACAGTGTTATTGTAATGCGGGATACGAAGGTGACGGTGAAAC
TTGTgAGCCCTTGTATACAGACTGTCAGGATGTGTATGACGCTAGACAAAGACAGGATGG
CGTGTATACAATAATGCCTACTGGATGGCCTGGTCTACCATTCGACGTAAATTGTAAAAT
GGAAAACGGTGGAGGATGGACCGTGTTTCAACGTCGTACTGATAGCTCTACGAACTTTTA
TCAAAACTGGACTGAGTACAGAGACGGTTTTGGTGACCACAGGAACTTATGGCTTGGAAA
TGAAAAGCTTCATTACTTGACGAATCAGAAGAACTACAAGcTtCGATTTGACATCACTAC
TTCTAGTGGATCGGCTAAATATGCTGAGTATACAGAATTtCAAATCGAATCTGAAAGCAC
CAAGTACACAaTGAaTAAaCTaGgCACTCACAGTGgAaCCACAGGtagTacTTTCtaTgt
tAACAAAGGAAAaCAATTCAGCACGCATGACCGaGACAATGACGCATGTGgctAACTTCG
ACTGTGCAGAGAAGCACAGAAGTGGCTGGTGGCACTCGAGTTCTTGGTGtgCTTGCTATG
GtacTgttgacaTTGCCAGAATTTCCAATACAGCAaCAGcTGCACGTCTAGGTGTAcctA
TGACAACCTCAACGGGGACttCAATGGAGGCAACGGAGAGAGaaTCTTTTCCAATGGTAT
TAATAACTGCAACCCCCAAACTGTTGaaaTGAAAATTCTACCGATTTCTTGAGTTGATGA
CGGTTAGTCTATCACGTGGTTTCTATCG
>isotig00110  gene=isogroup00006  length=1493  numContigs=5
TTCAACTACAGATGACACTCagaTGGCCCATTACTTCTTTTATCAACGTTCTGAATATCC
AAaaGACTGCCGAGACGTTCAAAGTCAGTgTTCTACGTCCAACTCTAGCGGAGTATACAT
TATTAAGCCAGAGGGATTTGAAGAACcATTTGAGGTGTACTGCAGcAACGACGTTAGCGG
AGGAGGaTGGACGGTCATACAACGTCGCGAcAGCGGTTCTGtgAATTTCAATAGGAGTTG
GTCACAGTATAAAGATGGATTTGGtTTTCTCTCAACCGAGTTTtGGCTCGGCAATGAAAA
GTTATCATATTTGACGAACCAAGCAGACTACgAACTTCGTGTGGACATAGAATTATCTAA
CGGAGCTTCTTTCTATACAATATACAGAGGTTTTCGTATCACTGATGAATGGGGGCAATA
TAAGGTTGCACATATTGGACCACTCGAAAGTAATGCACGTACaTtGAtCTCTaCATGttC
CttACGAACATGgTCTACGGAaCATGTtCTTGCCAAgGAACATGTGAAGATCcaAACGGA
CAATCTGGTTGTAATAGTGACTGCTTGGGTACTGAGGGTTGCACCTGTCCAGCTGGTTTC
TTAATGCAAGGGAGTGACTGTATCAATAAAAGTGAATGTGGGTGTTTCGTAACAGAGGCC
AACCTGGTTGTACCGAATGGAGAAGCAttCcGTTAACGATGACTGCACGCAAAAgTGTTC
TTGTAACAATAACCAACTGACCTGTGCAGCCTACAGCTGTAGTACCAATGCTGTGTGTGA
TGTCGAGAATGAAGTACGACAGTGTTATTGTAATGCGGGATACGAAGGTGACGGTGAAAC
TTGTgAGCCCTTGTATACAGACTGTCAGGATGTGTATGACGCTAGACAAAGACAGGATGG
CGTGTATACAATAATGCCTACTGGATGGCCTGGTCTACCATTCGACGTAAATTGTAAAAT
GGAAAACGGTGGAGGATGGACCGTGTTTCAACGTCGTACTGATGGCTCTACGAACTTTTA
TCAAAACTGGACTGAGTACAGAGACGGTTTTGGTGACCACAGGAACTTATGGCTAGGAAA
TGAAAAGCTTCATTtCTTGACGAATCAGAAGAACTACAAGCTTCGATTTGACATCACTAC
TTCTAGTGGATCGGCTAAATATGCTGAGTATACAGAATTTCAAATCGAGTCTGAAAGCAC
cAAGTACACAATGAaTAAACTAGGCACTCACAGTGGAACCACAGGTtAtTcTtCTCtcgT
AaCAAAGGAAAaCAATTCAGCACGCATGACCGAGACAATGACGCATGTtcTAACTTCGAC
TGTGCAGAGAAGCACAGAAGTGGCTGGTGGCACTCGAATACTTGGTGCTCTAGTTGTCGT
AGTGGCAATTGCCCTTGGTTCCAATACACAAGCAGCTGTCATTCAGGTTGCACTTATGAA
AACCTCAACGGGGACTACAATGGAGGCAACGGAGAGAGGATCTTCTCTCATGG
>isotig00111  gene=isogroup00006  length=1331  numContigs=8
GGGTAGTGAGGGTTGCACcTGTCcAGATGGTTtCTTAATGCAAGGGAGTGACTGTATCag
TGCtAGTgAATGCGGGTGTTtCGTAGCAGAGGCcAaCTTGGTTATACCAAATGGAGAAAC
ATTCGTTAaCGATGACTGCAcaCAAAAGTGTTCTTGTAACAATAACCAACTGACCTGTGA
aGaCTACAggATGTAGTACCAATGCTGTgTGTGATGTCAGAGATGGAGcACGAAAGTGTT
cTTGTAATGAGGGATATGAAGGTGACGGTGAAACTTGTgAgccCTTGTtCACAGACTGCC
AGGATGTTTATGACGCTGGACAAAgACAAGATGGCGTTTATACAATCATGCCTACTGGAT
GGccTAGTtCAccATTCAAcGTACaTtGTAAAATGGAgAACGGTGGAGGATGGACCGTAT
TTCAGCGTCGTACTGATGACTCGGTTGATTTCTATCGAAACTGGGATGCGTACAAAAACG
GGTTTGGTAACGACAGGAATCTGTGGCTAGGAAACGAAAAGCTTTATTACTTGACGAACC
AGAGGAACTACAAGCTTCGCTTTGACATCACTACTTCTgATGGATCGGCTAAATATGCTG
AATATCCAGAGTTTCAAATAgAGTCTGAAAGCAgCAAGTACAGAATGAATAAACTGGGCA
GTCGCAGCAGTGGAGATACAGgTATTATCTCTATTATAaCAAGGGCAAACAATTCAGCAC
GTATGAACAAGACAATGATGCATGTGATAACTTCAACTGCGCAGAGAAGCACAGAAGCGG
CTGGTGGCAtaTAATCATTGgtGtGCTAGCTGTGgTgcTAGCcGTTGCCCTAATTTCCAA
TACAACGGGAACTGTCACTCACGTTGTACtaaTGAAAACCTCAACGGCGACTACAATGGA
GGCAACGGAGAGAGGATCTtCTCtAgtGaTagTAATtaCTGCAACCCCCAAACTGTTGAG
ATgAAAATTCGTCCATCCTCTTGAATGGCTTAGCCTGTCATAAAATTCcTCACGAGACAA
CAAAGAGAaGACTACTTtCGCCGAATAaCCATAAAAGTGACTCGTCTTGTAACAAAGGAA
AGAATAATATCTAAATTACTAACGCCATTCAACAAAGAAGGCCGATAAAGTACGTGACTA
TTCTTTtAGGAGCAAAACTGTAAATGGCTAACtGGAAAAatgttCAGGGCTTGAACTTGA
AGCAAaGGaCACAATCAAGTCTTtAAGCATgaCTTTAGTACTAGTGTCTTATCCATCATT
aTTGTTGTTCTTCGTGAGTAAAATAaGATTCGATTATAAAATACTTGTACCAAATACATT
TGTTGAACAAA
>isotig00112  gene=isogroup00006  length=1203  numContigs=8
GGGTAGTGAGGGTTGCACcTGTCcAGATGGTTtCTTAATGCAAGGGAGTGACTGTATCag
TGCtAGTgAATGCGGGTGTTtCGTAGCAGAGGCcAaCTTGGTTATACCAAATGGAGAAAC
ATTCGTTAaCGATGACTGCAcaCAAAAGTGTTCTTGTAACAATAACCAACTGACCTGTGA
aGaCTACAggATGTAGTACCAATGCTGTgTGTGATGTCAGAGATGGAGcACGAAAGTGTT
cTTGTAATGAGGGATATGAAGGTGACGGTGAAACTTGTgAgccCTTGTtCACAGACTGCC
AGGATGTTTATGACGCTGGACAAAgACAAGATGGCGTTTATACAATCATGCCTACTGGAT
GGccTAGTtCAccATTCAAcGTACaTtGTAAAATGGAgAACGGTGGAGGATGGACCGTAT
TTCAGCGGCGTACTGATGACACGACTAACTTCTATGGAAACTGGGATGCGTACAGAGACG
GGTTTGGTAACGACAGGAATTTATGGCTaGGAAACGaAAAACTCTATTACTTGACAAATC
AGAAAAATTACAagCTTCGTTTtGACATCACTACTTCTAGTGGATCGGCTAAATATGCTG
AGTATACAGAATTTCAAATAGAGTCGgAAaGCAACAACTACAGAATGAATAAACTGGGcA
GTCACAGTGGAAGTACAGGTAAgtcgtttCtATcaTAACAAAGGAAAaCAATTCAGCACG
CATGACCGaGACAATGACGCATGTGgctAACTTCGACTGTGCAGAGAAGCACAGAAGTGG
CTGGTGGCACTCGAATacTtGGTGCTCTgaTTGTtaCAGTgAtgCTTgccAttTTTCCAA
TACGgAAGCAGCTGTCATTCacTTTGTACTagtGAAAaCCTCAACGgtGACTACAATGGA
GGCAACGGAGAGAGGATCTTTtCTtACTAtaTagTAACTGCAAtCCCcAAACTGTTGAGA
TGAAAATTCGACCGATCTCTTGaGTTAaTGACGGTtaGTCTATCAtGTGGTTTCtATCGA
atCCAtGGTGGAAAATATGAGaTGTAAAACGAACAGAtATTTTTTTtCCGTTATCAGAAA
GACAAATCAACTGGACGACACGAGCCTTTCGTAGTACCGATATATCATGTATCATCTTCG
AGGATTGAAACCTCTCAAGAAAAATGTAATGAGGAGAGTATTTGTTCAAATGTGAGGCGC
CGA
>isotig00113  gene=isogroup00006  length=1222  numContigs=3
TGGTTGTAACAGTGACTGTTTGGGTAGTGAGGgTTGCACCTGTCCAGCTGGTTTCTTGAT
GCAAGGGAGTGACTGCATCAGTGCGAGTGAATGCGGTTGTTTtGTGGCAGAGGCCAACTT
GGTTATACCAAATGGAGAAACGTATGTTAACGATGACTGCACACAAAAGTGTACTTGTAA
TAATAACCGACTGATCTGTGAAGACTACAGATGCAGTACCGATGCTGTTtGtGATGTCAG
GAATGAAATACGACAGTGTTATTGTGATGAGGGATATGAAGGTGACGGTGAAACTTGTGA
ATCCTTGTATACAGACTGTCAGGATGTTtATGACGCTGGACAAaGGCAAGATGGCATATA
TACAATCATGCCTACTGGGTGGCCTGGTTTACCATTCGACGTACATTGTAAAATGGAAAA
CGGCGGAGGATGGACcGTGTTtCAACGTCGTAACGATGGATCTTCTAGCTTTGATCAAAA
CTGGGCTGCGTACAAAGACGGGTTTGGtGACAGCAGGAACTTATGGCTAGGAAATGAAAA
GCTTCATTACTTGACTAACCAAAGAAActACAAGCTTCGTTTtGACATCACTACTTCTAG
TGGATCGGCTAAATATGCTGAGTATACAGAATTTCAAGTCGAGTCTGAAAGCAGCAAGTA
CAGAATGAATAAACTGGGGACTCACAGTGGAAATACAGGTcaTcGTctCtCTatTAACAA
aGGAAAaCAATTCAGCACGCaTGACCGAGACAATGACGCATGTGGTAACTTCAACTGTGC
AGAGAAGCAcaaaaaGCGGCTGGTGGCACTCGAaTacTtGGTGCTCTgaTTGTtaCAGTg
AtgCTTgccAttTTTCCAATACGgAAGCAGCTGTCATTCacTTTGTACTagtGAAAaCCT
CAACGgtGACTACAATGGAGGCAACGGAGAGAGGATCTTTtCTtACTAtaTagTAACTGC
AAtCCCcAAACTGTTGAGATGAAAATTCGACCGATCTCTTGaGTTAaTGACGGTtaGTCT
ATCAtGTGGTTTCtATCGAatCCAtGGTGGAAAATATGAGaTGTAAAACGAACAGAtATT
TTTTTtCCGTTATCAGAAAGACAAATCAACTGGACGACACGAGCCTTTCGTAGTACCGAT
ATATCATGTATCATCTTCGAGGATTGAAACCTCTCAAGAAAAATGTAATGAGGAGAGTAT
TTGTTCAAATGTGAGGCGCCGA
>isotig00114  gene=isogroup00006  length=1159  numContigs=2
TTCAACTACAGATGACACTCagaTGGCCCATTACTTCTTTTATCAACGTTCTGAATATCC
AAaaGACTGCCGAGACGTTCAAAGTCAGTgTTCTACGTCCAACTCTAGCGGAGTATACAT
TATTAAGCCAGAGGGATTTGAAGAACcATTTGAGGTGTACTGCAGcAACGACGTTAGCGG
AGGAGGaTGGACGGTCATACAACGTCGCGAcAGCGGTTCTGtgAATTTCAATAGGAGTTG
GTCACAGTATAAAGATGGATTTGGtTTTCTCTCAACCGAGTTTtGGCTCGGCAATGAAAA
GTTATCATATTTGACGAACCAAGCAGACTACgAACTTCGTGTGGACATAGAATTATCTAA
CGGAGCTTCTTTCTATACAATATACAGAGGTTTTCGTATCACTGATGAATGGGGGCAATA
TAAGGTTGCACATATTGGACCACTCGAAAGTAATGCACGTACaTtGAtCTCTaCATGttC
CttACGAACATGgTCTACGGAaCATGTtCTTGCCAAgGAACATGTGAAGATCcaAACGGA
CAATCTGGTTGTAATAGTAGCTGTTTGGGTACTGAGGgCTGCACCTGTCCAGCtGGTTTC
GTCATGCAAGGCAGTGACTGCATCAGTGCGAGTGAATGCGGGTGTTTCGTAGCAGAGGCC
AACCTGGTTATACCAAACGGAGAAACATCCGTTAACGAAGACTGCACACAAAAGTGTTCT
TGTAACAATAACCGACTGATCTGTGACGACTACATATGTAGTACCGATGCTGTGTGTGAT
GTCAGGAATGAAATACGACAGTGTTATTGTAATGAAGGATACGAAGGTGACGGTGCAACT
TGTGAATCCTTGTATACAGACTGCCAGGATGTTAATGACGCTGGACATGGCGATGGCGTA
TATACAaTCATGCCTTCTGGATGGACAGAGTCCCCATTCAGTGTTCACTGCAAAATGCAC
GGCGACGAAGGATGgaCCGTTTTtCAACGTCGCACTGATGACGAAaCTagTTTtCATCAA
AaCTGGACTACATACAAaGAAGGCTTTGGTAACAACAGAAACCTATGGCTTGGGAATGAG
AAACTCTATTACCTGACCAATCTGAACCCTACCAAACTACGAGTTGATATTACTACTtCA
GATGgGACGAGTCTATATT
>isotig00115  gene=isogroup00006  length=971  numContigs=6
GGGTAGTGAGGGTTGCACcTGTCcAGATGGTTtCTTAATGCAAGGGAGTGACTGTATCag
TGCtAGTgAATGCGGGTGTTtCGTAGCAGAGGCcAaCTTGGTTATACCAAATGGAGAAAC
ATTCGTTAaCGATGACTGCAcaCAAAAGTGTTCTTGTAACAATAACCAACTGACCTGTGA
aGaCTACAggATGTAGTACCAATGCTGTgTGTGATGTCAGAGATGGAGcACGAAAGTGTT
cTTGTAATGAGGGATATGAAGGTGACGGTGAAACTTGTgAgccCTTGTtCACAGACTGCC
AGGATGTTTATGACGCTGGACAAAgACAAGATGGCGTTTATACAATCATGCCTACTGGAT
GGccTAGTtCAccATTCAAcGTACaTtGTAAAATGGAgAACGGTGGAGGATGGACCGTAT
TTCAGCGTCGTACTGATGACTCGGTTGATTTCTATCGAAACTGGGATGCGTACAAAAACG
GGTTTGGTAACGACAGGAATCTGTGGCTAGGAAACGAAAAGCTTTATTACTTGACGAACC
AGAGGAACTACAAGCTTCGCTTTGACATCACTACTTCTgATGGATCGGCTAAATATGCTG
AATATCCAGAGTTTCAAATAgAGTCTGAAAGCAgCAAGTACAGAATGAATAAACTGGGCA
GTCGCAGCAGTGGAGATACAGGTATTATCTCTATTATAaCAAGGGCAAACAATTCAGCAC
GTATGAACAAGACAATGATGCATGTGATCACTTCAACTGCGCAGAGAAGCACAGAAGCGG
CTGGTGGCATATcAaCTATAGTtaTGgTTGcagTaGCTGCTATaGTAGTGgTAGcTATTG
CgtaTTtCCAATACAACGGGAACTGtcACTCGTaTtGcACttGggacAACcTCAAtGGCG
ACTACAATGGAGGCAACGGAGAGAGGATCTTTTCTAcTGGtgATagTAACTGCAACCCCC
AAACTGTTGAG
>isotig00116  gene=isogroup00006  length=1023  numContigs=7
GGGTAGTGAGGGTTGCACcTGTCcAGATGGTTtCTTAATGCAAGGGAGTGACTGTATCag
TGCtAGTgAATGCGGGTGTTtCGTAGCAGAGGCcAaCTTGGTTATACCAAATGGAGAAAC
ATTCGTTAaCGATGACTGCAcaCAAAAGTGTTCTTGTAACAATAACCAACTGACCTGTGA
aGaCTACAggATGTAGTACCAATGCTGTgTGTGATGTCAGAGATGGAGcACGAAAGTGTT
cTTGTAATGAGGGATATGAAGGTGACGGTGAAACTTGTgAgccCTTGTtCACAGACTGCC
AGGATGTTTATGACGCTGGACAAAgACAAGATGGCGTTTATACAATCATGCCTACTGGAT
GGccTAGTtCAccATTCAAcGTACaTtGTAAAATGGAgAACGGTGGAGGATGGACCGTAT
TTCAGCGGCGTACTGATGACACGACTAACTTCTATGGAAACTGGGATGCGTACAGAGACG
GGTTTGGTAACGACAGGAATTTATGGCTaGGAAACGaAAAACTCTATTACTTGACAAATC
AGAAAAATTACAagCTTCGTTTtGACATCACTACTTCTAGTGGATCGGCTAAATATGCTG
AGTATACAGAATTTCAAATAGAGTCGgAAaGCAACAACTACAGAATGAATAAACTGGGcA
GTCACAGTGGAAGTACAGGTAAgtcgtttCtATcaTAACAAAGGAAAaCAATTCAGCACG
CATGACCGaGACAATGACGCATGTGgctAACTTCGACTGTGCAGAGAAGCACAGAAGTGG
CTGGTGGCACTCGAGTTCTTGGTGtgCTTGCTATGGtacTgttgacaTTGCCAGAATTTC
CAATACAGCAaCAGcTGCACGTCTAGGTGTAcctATGACAACCTCAACGGGGACttCAAT
GGAGGCAACGGAGAGAGaaTCTTTTCCAATGGTATTAATAACTGCAACCCCCAAACTGTT
GaaaTGAAAATTCTACCGATTTCTTGAGTTGATGACGGTTAGTCTATCACGTGGTTTCTA
TCG
>isotig00117  gene=isogroup00006  length=919  numContigs=7
GGGTAGTGAGGGTTGCACcTGTCcAGATGGTTtCTTAATGCAAGGGAGTGACTGTATCag
TGCtAGTgAATGCGGGTGTTtCGTAGCAGAGGCcAaCTTGGTTATACCAAATGGAGAAAC
ATTCGTTAaCGATGACTGCAcaCAAAAGTGTTCTTGTAACAATAACCAACTGACCTGTGA
aGaCTACAggATGTAGTACCAATGCTGTgTGTGATGTCAGAGATGGAGcACGAAAGTGTT
cTTGTAATGAGGGATATGAAGGTGACGGTGAAACTTGTgAgccCTTGTtCACAGACTGCC
AGGATGTTTATGACGCTGGACAAAgACAAGATGGCGTTTATACAATCATGCCTACTGGAT
GGccTAGTtCAccATTCAAcGTACaTtGTAAAATGGAgAACGGTGGAGGATGGACCGTAT
TTCAGCGTCGTACTGATGACTCGGTTGATTTCTATCGAAACTGGGATGCGTACAAAAACG
GGTTTGGTAACGACAGGAATCTGTGGCTAGGAAACGAAAAGCTTTATTACTTGACGAACC
AGAGGAACTACAAGCTTCGCTTTGACATCACTACTTCTgATGGATCGGCTAAATATGCTG
AATATCCAGAGTTTCAAATAgAGTCTGAAAGCAgCAAGTACAGAATGAATAAACTGGGCA
GTCGCAGCAGTGGAGATACAGgTATTATCTCTATTATAaCAAGGGCAAACAATTCAGCAC
GTATGAACAAGACAATGATGCATGTGATAACTTCAACTGCGCAGAGAAGCACAGAAGCGG
CTGGTGGCAtaTAATtATTaTTGTgcTAGCTGttAtaTAGCTATTGCtaTaaTTTCCAAT
ACAACGGGAACTGTCACTCGtaTTGTACtgaTGAAAACCTcAACGGCGACTACAATGGAG
GCAACGGAGAGAGGATCTT
>isotig00118  gene=isogroup00006  length=908  numContigs=4
GGGTAGTGAGGGTTGCACcTGTCcAGATGGTTtCTTAATGCAAGGGAGTGACTGTATCag
TGCtAGTgAATGCGGGTGTTtCGTAGCAGAGGCcAaCTTGGTTATACCAAATGGAGAAAC
ATTCGTTAaCGATGACTGCAcaCAAAAGTGTTCTTGTAACAATAACCAACTGACCTGTGA
aGaCTACAggATGTAGTACCAATGCTGTgTGTGATGTCAGAGATGGAGcACGAAAGTGTT
cTTGTAATGAGGGATATGAAGGTGACGGTGAAACTTGTgAgccCTTGTtCACAGACTGCC
AGGATGTTTATGACGCTGGACAAAgACAAGATGGCGTTTATACAATCATGCCTACTGGAT
GGCCTAATCCAGCATTCAACGTACATTGTAAAATGGAGAACGGTGGAGGATGGACCGTAT
TTCAACGTCGTACTGATGGATCTACTAATTTTTATCGAAACTGGGCTGAGTACAAAAACG
GGTTCGGTGACaGCAGGAACTTATGGCTAGGAAATGAaAAGCTTCATtACTTGACGAACC
AGAGAAACTACaAGCtTCGCTTTGACATCACTACTTcAAGTGGATCTGCTAAATATGCTG
AATATCCAGAGTTTCAAATAGAGTCcGAAAGCAACAACTACAGAATGAATAAACTCGCTG
ATCGTAGCAGTGGAAACACAGGTtattATCTCTATCGTAGCAGAGGAAAACAGTTCAGCA
CACATAACCGAGACAATGACGCATGTGGTAACTTCAACTGCGCACAGCTACACAGAAGCG
GCTggTGGCACTAtGAtAaCTTTTGttctggTTGtTaTAcTaaTAGccaTTGcctTtATA
TCCAATACAGCAGCAGCTGCAAGTCAtaTTGCACTGTGACAACCTCAACGGCGTCTACAA
TGGAGGCT
>isotig00119  gene=isogroup00006  length=854  numContigs=6
GGGTAGTGAGGGTTGCACcTGTCcAGATGGTTtCTTAATGCAAGGGAGTGACTGTATCag
TGCtAGTgAATGCGGGTGTTtCGTAGCAGAGGCcAaCTTGGTTATACCAAATGGAGAAAC
ATTCGTTAaCGATGACTGCAcaCAAAAGTGTTCTTGTAACAATAACCAACTGACCTGTGA
aGaCTACAggATGTAGTACCAATGCTGTgTGTGATGTCAGAGATGGAGcACGAAAGTGTT
cTTGTAATGAGGGATATGAAGGTGACGGTGAAACTTGTgAgccCTTGTtCACAGACTGCC
AGGATGTTTATGACGCTGGACAAAgACAAGATGGCGTTTATACAATCATGCCTACTGGAT
GGccTAGTtCAccATTCAAcGTACaTtGTAAAATGGAgAACGGTGGAGGATGGACCGTAT
TTCAGCGGCGTACTGATGACACGACTAACTTCTATGGAAACTGGGATGCGTACAGAGACG
GGTTTGGTAACGACAGGAATTTATGGCTaGGAAACGaAAAACTCTATTACTTGACAAATC
AGAAAAATTACAagCTTCGTTTtGACATCACTACTTCTAGTGGATCGGCTAAATATGCTG
AGTATACAGAATTTCAAATAGAGTCGgAAaGCAACAACTACAGAATGAATAAACTGGGcA
GTCACAGTGGAAGTACAGGTAAgtcgtttCtATcaTAACAGAGGAAAaCAATTCAGCACG
CATGACCGAGACAATGACGCATGTGGCAACTTCAACTGCGCACAGCTACACAGAAGCGGA
TGGTGGCACTATGAtAaTGaTTGCTCGtActGTCATAGTAGTAGCCGTTGCGGATATTTC
CAATACAGCAGCAG
>isotig00120  gene=isogroup00006  length=506  numContigs=2
TATTTCCAATACAACGGGAACTGTCACTCgtAttGcACtggTGACAACCTCAATGGCGAC
TACAATGGAGGCAACGGAGAAAACATCTTCACTGGTgATCatGcTagttggtACTGCAAC
GTCAGATCTGTTGAGATGAAAATTCGtCCATCCTCTTGAAcGGCTTAGCCTGTCATAAAA
TTCcTCACGAGACAACAAAGAGAaGACTACTTtCGCCGAATAaCCATAAAAGTGACTCGT
CTTGTAACAAAGGAAAGAATAATATCTAAATTACTAACGCCATTCAACAAAGAAGGCCGA
TAAAGTACGTGACTATTCTTTtAGGAGCAAAACTGTAAATGGCTAACtGGAAAAatgttC
AGGGCTTGAACTTGAAGCAAaGGaCACAATCAAGTCTTtAAGCATgaCTTTAGTACTAGT
GTCTTATCCATCATTaTTGTTGTTCTTCGTGAGTAAAATAaGATTCGATTATAAAATACT
TGTACCAAATACATTTGTTGAACAAA
>isotig00121  gene=isogroup00007  length=2870  numContigs=6
ATCCTGGTTGTAAAAGCACCAAGTTGCCCCGATTTAGAGTGGTATCAAGAGTCGTCGATG
TACGGAGTCAACGTGCGATCATTCCAAGATAGCGATGGTGATGGCATCGGTGACCTCAAT
GGTTTGAAGAACAGAATTGCCAAGATCAAAGAGGACTTTGGCGCTGAAAACGTtATTCTG
AGTCCAATTTTCAaGCAagCGGCCAATACCACCCTGGAGGCTAACTTTGGTTACAACATT
GTGAACTTTACGGACGtCGACCCTGCACTGGGcACACTTGAGGATTtCAAATCCCTTATT
GAACAAaTCCAGATCAaTGGAATGCACATTGTACTTGAATTtGTCCCAAATCATTCAaGT
GATAAACATGAATGGTTTGTGGAAAGTTCAAAGTCCCTGgACAATGAATACAGAGATTTC
TACACATGGGCACCAGGTTCTGGTAGTGGACCACCAAATGATTGGAAAAACTACAAGGGT
GAATCTGCCTGGACTCAACTTGGCGAGCAATATTACTATCACTTTTACGAATCTACTCAA
CCTGACCTCAACTTTAGAAATGCAAATGTTACAGCCAAGATTAAGGAAGCTATGAACTTT
TGGCTGTCAACCTACAAAGTTGATGGATTTGTtATTGTTGATGCTGACCGACTGTTGGAA
GGACCCATCACAACATCATTGGGCCGAAAACGTAGGCAAGTAGTTACTGATGTTACAAGT
ATGCTAACAGATATGACGACGACAATGGAACCAgAAaTGGAGGGGGAACCAGgtaTGgaG
GGGGAGGGAGAaGTGGATCCGTCcAGTGAGCCTAAACCAGAGACCAaTCCTTCTGGGGGC
AACaGgATGGCTGATTATGTTCAGTATTCTACAATGGGAAGTGATGGGGGCCTGTCagAA
GCTGCACAAGGTGTCCTGGATGatCTGTACAGTaTCATGGaagcaaaTAGCTACCTtGgC
AAGTTCAGAGTGTTCATTCCTCAACACAGTGGTGATTTAGAGCAGAAtGTTCTCTACCAG
AAgcAGGGgTGGAGAGGATTCCcAaGCAGCCTTTCgTTtGCAAaCCAGATTGgTGaTtCT
ACGGATAGTTACATGATCAAAGACCATATAACGAAGCTAATTGATGCCAAGGCTAAGGCT
GgAAAATCTGACCTCTGGGATAGTTGGATGATTGGACATGCCGGAATCAGTCGATTGGCG
AGCAGAGCCGGTAATTCGGCTCGaGCCCTGACcATGTTGCTGTACACACTACCTGGAACT
CCGATGCCTTTCTATGGAGATGAGCTGGGTCTTAAAAATCTGTCCTCAGGAGTTAGTCCA
CAACTTGCACCATATCCATGGGATAGTTCCAGCTCTGGTGGTTTCACTACGGGCAAtGGC
ACAGATCCATGGCAGGATGTCGTAGaaGATTTAGAAACCaTTAACGCAGAGACACAAGCA
ACTACAGATGGCTCCTTCTTGAAGTTTGTTCAGAACCTGTCGGAATACAGCAGCAAACCG
TCAATCGcaGCTGGctCATTCAACATCACATCGATGAACGTGAACTTCTTCTCTTACATC
AGGAGCTTCCCAGAGTGGCCCAAGTTCGTGGTCGCAATCAATCTGAACGACGAAAAAGTG
AACGATATTTCGGTCTTGGAGAAGAAGCAGATGGGCAAGGTGGTGTTGTCGGCATCAGGG
ACTATGATGGATGAGATGGTTGACCTAACTCAGCTGTCACTAGACACAAATGATGCTtAC
TTGATCGAGCTTGAGGAGTGCGAAACTTGTCTCTTTTAATGAAaGACAAGAAAACAAAAA
aTAGTTAGGCTATTTTGtcccccccccccTTGAATAAGCACAGTTAAATGTAAATGGAGC
CTTTGgAAAAATCCTGTTGTTTCTGTTCAATTGCTTtATCAGTGAAATAAAATTAAAaTA
AGAACGGTGTGAATTGCCTTACACAACAaTAATTTGAACAAATAGAAGTtGGAAAGTGTA
TTTGGTTTACATAATATTGTGAGTTaTGTtGTTAGGCTTTGAACCATCTGTTATTAaCCT
ATACAGTGTACATACCCTCAaGTGTGTTACTTAAATGGACCCTGTGTTCTTGAGTTCCTC
TTCTCCAAATTTTTAAAATCaAAATaAAaTCTTATCAAAATATTTTCAGGAAGTGtTGTC
TGCAACCATATGATTGTGTCATGGCAAGGATGTGTGTGTATTGTCTTTGCAaTTCATGTT
GACATTCACCGACAATCCAaTCAATACTCTGCATAaTGAGGACTAAGGAATTGGTACTGC
CCATGTATCTtAGACAAATGTTGGCAAAATGCAGtTTCATTGAAACTATAATAGGGAGCC
TCAAAATTGAGCAACCGGCAACAATGGTTTAGTGAAAGGATACAATAAAGTGATTAAATA
AGAGAGtTtACAGGAATCatgGCTTCAAtaaCCAttttgAAAATGTATACACAATGAGGA
CAGAgggggTATACACAGTGAGGAAAGTGTCAAAGAGTAACACATTCTGTAATTTTGAGG
ACAGAAATGACACTGTTATGTTATGTACTACAATAATGCTGgAaTAaTGCTGGAAATAcC
CtTAGGAAGTCAAACACTGTCTGAACATGTTATTTTCAATTCAGCTAAGTGaGACTTCAA
ATCCAaCTAAAACATtAATTTTTACAACtTTTCAACAGaTAAATGCTTGaGAACAGAaCA
CAGAATTtCTTAAGTtaGATTTtGTTTtGTAAatGAATGGTAtcATCATAtGTTTCATAA
GGAGAAACCATTTTtCTGtCCCACTtATAAGATGCCCCCAAGTTTGTTGTAGTGTTTTGG
AATAACTTGTTAAAGTTCTTTTaTATTtGTGTCCcAACAATTCAATGAAG
>isotig00122  gene=isogroup00007  length=2852  numContigs=6
ATCCTGGTTGTAAAAGCACCAAGTTGCCCCGATTTAGAGTGGTATCAAGAGTCGTCGATG
TACGGAGTCAACGTGCGATCATTCCAAGATAGCGATGGTGATGGCATCGGTGACCTCAAT
GGTTTGAAGAACAGAATTGCCAAGATCAAAGAGGACTTTGGCGCTGAAAACGTtATTCTG
AGTCCAATTTTCAaGCAagCGGCCAATACCACCCTGGAGGCTAACTTTGGTTACAACATT
GTGAACTTTACGGACGtCGACCCTGCACTGGGcACACTTGAGGATTtCAAATCCCTTATT
GAACAAaTCCAGATCAaTGGAATGCACATTGTACTTGAATTtGTCCCAAATCATTCAaGT
GATAAACATGAATGGTTTGTGGAAAGTTCAAAGTCCCTGgACAATGAATACAGAGATTTC
TACACATGGGCACCAGGTTCTGGTAGTGGACCACCAAATGATTGGAAAAACTACAAGGGT
GAATCTGCCTGGACTCAACTTGGCGAGCAATATTACTATCACTTTTACGAATCTACTCAA
CCTGACCTCAACTTTAGAAATGCAAATGTTACAGCCAAGATTAAGGAAGCTATGAACTTT
TGGCTGTCAACCTACAAAGTTGATGGATTTGTtATTGTTGATGCTGACCGACTGTTGGAA
GGACCCATCACAACATCATTGGGCCGAAAACGTAGGCAAGTAGTTACTGATGTTACAAGT
ATGCTAACAGATATGACGACGACAATGGAACCAgAAaTGGAGGGGGAACCAGgtaTGgaG
GGGGAGGGAGAaGTGGATCCGTCcAGTGAGCCTAAACCAGAGACCAaTCCTTCTGGGGGC
AACaGgATGGCTGATTATGTTCAGTATTCTACAATGGGAAGTGATGGGGGCCTGTCagAA
GCTGCACAAGGTGTCCTGGATGatCTGTACAGTaTCATGGaagcaaaTAGCTACCTtGgC
AAGTTCAGAGTGTTCATTCCTCAACACAGTGGTGATTTAGAGCAGAAtGTTCTCTACCAG
AAgcAGGGgTGGAGAGGATTCCcAaGCAGCCTTTCgTTtGCAAaCCAGATTGgTGaTtCT
ACGGATAGTTACATGATCAAAGACCATATAACGAAGCTAATTGATGCCAAGGCTAAGGCT
GgAAAATCTGACCTCTGGGATAGTTGGATGATTGGACATGCCGGAATCAGTCGATTGGCG
AGCAGAGCCGGTAATTCGGCTCGaGCCCTGACcATGTTGCTGTACACACTACCTGGAACT
CCGATGCCTTTCTATGGAGATGAGCTGGGTCTTAAAAATCTGTCCTCAGGAGTTAGTCCA
CAACTTGCACCATATCCATGGGATAGTTCCAGCTCTGGTGGTTTCACTACGGGCAAtGGC
ACAGATCCATGGCAGGATGTCGTAGaaGATTTAGAAACCaTTAACGCAGAGACACAAGCA
ACTACAGATGGCTCCTTCTTGAAGTTTGTTCAGAACCTGTCGGAATACAGCAGCAAACCG
TCAATCGcaGCTGGctCATTCAACATCACATCGATGAACGTGAACTTCTTCTCTTACATC
AGGAGCTTCCCAGAGTGGCCCAAGTTCGTGGTCGCAATCAATCTGAACGACGAAAAAGTG
AACGATATTTCGGTCTTGGAGAAGAAGCAGATGGGCAAGGTGGTGTTGTCGGCATCAGGG
ACTATGATGGATGAGATGGTTGACCTAACTCAGCTGTCACTAGACACAAATGATGCTtAC
TTGATCGAGCTTGAGGAGTGCGAAACTTGTCTCTTTTAATGAAaGACAAGAAAACAAAAA
aTAGTTAGGCTATTTTGtcccccccccccTTGAATAAGCACAGTTAAATGTAAATGGAGC
CTTTGgAAAAATCCTGTTGTTTCTGTTCAATTGCTTtATCAGTGAAATAAAATTAAAaTA
AGAACGGTGTGAATTGCCTTACACAACAaTAATTTGAACAAATAGAAGTtGGAAAGTGTA
TTTGGTTTACATAATATTGTGAGTTaTGTtGTTAGGCTTTGAACCATCTGTTATTAaCCT
ATACAGTGTACATACCCTCAAGTGTGTTACTtAAATGGACCCTGTgTtCTTGagTtCcTC
TtATCCAAATTTTtATTCAAAATATTTTCAGGAAGTGtTGTCTGCAACCATATGATTGTG
TCATGGCAAGGATGTGTGTGTATTGTCTTTGCAaTTCATGTTGACATTCACCGACAATCC
AaTCAATACTCTGCATAaTGAGGACTAAGGAATTGGTACTGCCCATGTATCTtAGACAAA
TGTTGGCAAAATGCAGtTTCATTGAAACTATAATAGGGAGCCTCAAAATTGAGCAACCGG
CAACAATGGTTTAGTGAAAGGATACAATAAAGTGATTAAATAAGAGAGtTtACAGGAATC
atgGCTTCAAtaaCCAttttgAAAATGTATACACAATGAGGACAGAgggggTATACACAG
TGAGGAAAGTGTCAAAGAGTAACACATTCTGTAATTTTGAGGACAGAAATGACACTGTTA
TGTTATGTACTACAATAATGCTGgAaTAaTGCTGGAAATAcCCtTAGGAAGTCAAACACT
GTCTGAACATGTTATTTTCAATTCAGCTAAGTGaGACTTCAAATCCAaCTAAAACATtAA
TTTTTACAACtTTTCAACAGaTAAATGCTTGaGAACAGAaCACAGAATTtCTTAAGTtaG
ATTTtGTTTtGTAAatGAATGGTAtcATCATAtGTTTCATAAGGAGAAACCATTTTtCTG
tCCCACTtATAAGATGCCCCCAAGTTTGTTGTAGTGTTTTGGAATAACTTGTTAAAGTTC
TTTTaTATTtGTGTCCcAACAATTCAATGAAG
>isotig00123  gene=isogroup00007  length=2867  numContigs=6
ATCCTGGTTGTAAAAGCACCAAGTTGCCCCGATTTAGAGTGGTATCAAGAGTCGTCGATG
TACGGAGTCAACGTGCGATCATTCCAAGATAGCGATGGTGATGGCATCGGTGACCTCAAT
GGTTTGAAGAACAGAATTGCCAAGATCAAAGAGGACTTTGGCGCTGAAAACGTtATTCTG
AGTCCAATTTTCAaGCAagCGGCCAATACCACCCTGGAGGCTAACTTTGGTTACAACATT
GTGAACTTTACGGACGtCGACCCTGCACTGGGcACACTTGAGGATTtCAAATCCCTTATT
GAACAAaTCCAGATCAaTGGAATGCACATTGTACTTGAATTtGTCCCAAATCATTCAaGT
GATAAACATGAATGGTTTGTGGAAAGTTCAAAGTCCCTGgACAATGAATACAGAGATTTC
TACACATGGGCACCAGGTTCTGGTAGTGGACCACCAAATGATTGGAAAAACTACAAGGGT
GAATCTGCCTGGACTCAACTTGGCGAGCAATATTACTATCACTTTTACGAATCTACTCAA
CCTGACCTCAACTTTAGAAATGCAAATGTTACAGCCAAGATTAAGGAAGCTATGAACTTT
TGGCTGTCAACCTACAAAGTTGATGGATTTGTtATTGTTGATGCTGACCGACTGTTGGAA
GGACCCATCACAACATCATTGGGCCGAAAACGTAGGgAAGCTGTTACTGATGTTACAACT
ATGCTAACAGATATGACGACGACAATGGAACCAGGTgTGGAGGGGGAATCAGATATGGGG
gAGGGAGtaGTGGATCCGTCCAGTGAGCCTAAACCAGAGACCAATCCTTCTGGGGGCAAt
GGGATGGCTGATTATGTTCAGTATTCTACAATGGGAAGTGATGGGGGCCTGTCAGAAGCT
GCACAAGGTGTCCTGGATGATCTGTACAGTATCcTGGaagaaaaTAGCTACCTTGGCAaG
taCAGAGTGTTCATTCCTCAACACAGTGGTGATTTAGAGCAGAAtGTTCTCTACCAGAAG
GAtGGgTGGAGAGGATTCCcAaGCAGCCTTTCgTTtGCAAaCCAGATTGgTGaTtCTACG
GATAGTTACATGATCAAAGACCATATAACGAAGCTAATTGATGCCAAGGCTAAGGCTGgA
AAATCTGACCTCTGGGATAGTTGGATGATTGGACATGCCGGAATCAGTCGATTGGCGAGC
AGAGCCGGTAATTCGGCTCGaGCCCTGACcATGTTGCTGTACACACTACCTGGAACTCCG
ATGCCTTTCTATGGAGATGAGCTGGGTCTTAAAAATCTGTCCTCAGGAGTTAGTCCACAA
CTTGCACCATATCCATGGGATAGTTCCAGCTCTGGTGGTTTCACTACGGGCAAtGGCACA
GATCCATGGCAGGATGTCGTAGaaGATTTAGAAACCaTTAACGCAGAGACACAAGCAACT
ACAGATGGCTCCTTCTTGAAGTTTGTTCAGAACCTGTCGGAATACAGCAGCAAACCGTCA
ATCGcaGCTGGctCATTCAACATCACATCGATGAACGTGAACTTCTTCTCTTACATCAGG
AGCTTCCCAGAGTGGCCCAAGTTCGTGGTCGCAATCAATCTGAACGACGAAAAAGTGAAC
GATATTTCGGTCTTGGAGAAGAAGCAGATGGGCAAGGTGGTGTTGTCGGCATCAGGGACT
ATGATGGATGAGATGGTTGACCTAACTCAGCTGTCACTAGACACAAATGATGCTtACTTG
ATCGAGCTTGAGGAGTGCGAAACTTGTCTCTTTTAATGAAaGACAAGAAAACAAAAAaTA
GTTAGGCTATTTTGtcccccccccccTTGAATAAGCACAGTTAAATGTAAATGGAGCCTT
TGgAAAAATCCTGTTGTTTCTGTTCAATTGCTTtATCAGTGAAATAAAATTAAAaTAAGA
ACGGTGTGAATTGCCTTACACAACAaTAATTTGAACAAATAGAAGTtGGAAAGTGTATTT
GGTTTACATAATATTGTGAGTTaTGTtGTTAGGCTTTGAACCATCTGTTATTAaCCTATA
CAGTGTACATACCCTCAaGTGTGTTACTTAAATGGACCCTGTGTTCTTGAGTTCCTCTTC
TCCAAATTTTTAAAATCaAAATaAAaTCTTATCAAAATATTTTCAGGAAGTGtTGTCTGC
AACCATATGATTGTGTCATGGCAAGGATGTGTGTGTATTGTCTTTGCAaTTCATGTTGAC
ATTCACCGACAATCCAaTCAATACTCTGCATAaTGAGGACTAAGGAATTGGTACTGCCCA
TGTATCTtAGACAAATGTTGGCAAAATGCAGtTTCATTGAAACTATAATAGGGAGCCTCA
AAATTGAGCAACCGGCAACAATGGTTTAGTGAAAGGATACAATAAAGTGATTAAATAAGA
GAGtTtACAGGAATCatgGCTTCAAtaaCCAttttgAAAATGTATACACAATGAGGACAG
AgggggTATACACAGTGAGGAAAGTGTCAAAGAGTAACACATTCTGTAATTTTGAGGACA
GAAATGACACTGTTATGTTATGTACTACAATAATGCTGgAaTAaTGCTGGAAATAcCCtT
AGGAAGTCAAACACTGTCTGAACATGTTATTTTCAATTCAGCTAAGTGaGACTTCAAATC
CAaCTAAAACATtAATTTTTACAACtTTTCAACAGaTAAATGCTTGaGAACAGAaCACAG
AATTtCTTAAGTtaGATTTtGTTTtGTAAatGAATGGTAtcATCATAtGTTTCATAAGGA
GAAACCATTTTtCTGtCCCACTtATAAGATGCCCCCAAGTTTGTTGTAGTGTTTTGGAAT
AACTTGTTAAAGTTCTTTTaTATTtGTGTCCcAACAATTCAATGAAG
>isotig00124  gene=isogroup00007  length=2849  numContigs=6
ATCCTGGTTGTAAAAGCACCAAGTTGCCCCGATTTAGAGTGGTATCAAGAGTCGTCGATG
TACGGAGTCAACGTGCGATCATTCCAAGATAGCGATGGTGATGGCATCGGTGACCTCAAT
GGTTTGAAGAACAGAATTGCCAAGATCAAAGAGGACTTTGGCGCTGAAAACGTtATTCTG
AGTCCAATTTTCAaGCAagCGGCCAATACCACCCTGGAGGCTAACTTTGGTTACAACATT
GTGAACTTTACGGACGtCGACCCTGCACTGGGcACACTTGAGGATTtCAAATCCCTTATT
GAACAAaTCCAGATCAaTGGAATGCACATTGTACTTGAATTtGTCCCAAATCATTCAaGT
GATAAACATGAATGGTTTGTGGAAAGTTCAAAGTCCCTGgACAATGAATACAGAGATTTC
TACACATGGGCACCAGGTTCTGGTAGTGGACCACCAAATGATTGGAAAAACTACAAGGGT
GAATCTGCCTGGACTCAACTTGGCGAGCAATATTACTATCACTTTTACGAATCTACTCAA
CCTGACCTCAACTTTAGAAATGCAAATGTTACAGCCAAGATTAAGGAAGCTATGAACTTT
TGGCTGTCAACCTACAAAGTTGATGGATTTGTtATTGTTGATGCTGACCGACTGTTGGAA
GGACCCATCACAACATCATTGGGCCGAAAACGTAGGgAAGCTGTTACTGATGTTACAACT
ATGCTAACAGATATGACGACGACAATGGAACCAGGTgTGGAGGGGGAATCAGATATGGGG
gAGGGAGtaGTGGATCCGTCCAGTGAGCCTAAACCAGAGACCAATCCTTCTGGGGGCAAt
GGGATGGCTGATTATGTTCAGTATTCTACAATGGGAAGTGATGGGGGCCTGTCAGAAGCT
GCACAAGGTGTCCTGGATGATCTGTACAGTATCcTGGaagaaaaTAGCTACCTTGGCAaG
taCAGAGTGTTCATTCCTCAACACAGTGGTGATTTAGAGCAGAAtGTTCTCTACCAGAAG
GAtGGgTGGAGAGGATTCCcAaGCAGCCTTTCgTTtGCAAaCCAGATTGgTGaTtCTACG
GATAGTTACATGATCAAAGACCATATAACGAAGCTAATTGATGCCAAGGCTAAGGCTGgA
AAATCTGACCTCTGGGATAGTTGGATGATTGGACATGCCGGAATCAGTCGATTGGCGAGC
AGAGCCGGTAATTCGGCTCGaGCCCTGACcATGTTGCTGTACACACTACCTGGAACTCCG
ATGCCTTTCTATGGAGATGAGCTGGGTCTTAAAAATCTGTCCTCAGGAGTTAGTCCACAA
CTTGCACCATATCCATGGGATAGTTCCAGCTCTGGTGGTTTCACTACGGGCAAtGGCACA
GATCCATGGCAGGATGTCGTAGaaGATTTAGAAACCaTTAACGCAGAGACACAAGCAACT
ACAGATGGCTCCTTCTTGAAGTTTGTTCAGAACCTGTCGGAATACAGCAGCAAACCGTCA
ATCGcaGCTGGctCATTCAACATCACATCGATGAACGTGAACTTCTTCTCTTACATCAGG
AGCTTCCCAGAGTGGCCCAAGTTCGTGGTCGCAATCAATCTGAACGACGAAAAAGTGAAC
GATATTTCGGTCTTGGAGAAGAAGCAGATGGGCAAGGTGGTGTTGTCGGCATCAGGGACT
ATGATGGATGAGATGGTTGACCTAACTCAGCTGTCACTAGACACAAATGATGCTtACTTG
ATCGAGCTTGAGGAGTGCGAAACTTGTCTCTTTTAATGAAaGACAAGAAAACAAAAAaTA
GTTAGGCTATTTTGtcccccccccccTTGAATAAGCACAGTTAAATGTAAATGGAGCCTT
TGgAAAAATCCTGTTGTTTCTGTTCAATTGCTTtATCAGTGAAATAAAATTAAAaTAAGA
ACGGTGTGAATTGCCTTACACAACAaTAATTTGAACAAATAGAAGTtGGAAAGTGTATTT
GGTTTACATAATATTGTGAGTTaTGTtGTTAGGCTTTGAACCATCTGTTATTAaCCTATA
CAGTGTACATACCCTCAAGTGTGTTACTtAAATGGACCCTGTgTtCTTGagTtCcTCTtA
TCCAAATTTTtATTCAAAATATTTTCAGGAAGTGtTGTCTGCAACCATATGATTGTGTCA
TGGCAAGGATGTGTGTGTATTGTCTTTGCAaTTCATGTTGACATTCACCGACAATCCAaT
CAATACTCTGCATAaTGAGGACTAAGGAATTGGTACTGCCCATGTATCTtAGACAAATGT
TGGCAAAATGCAGtTTCATTGAAACTATAATAGGGAGCCTCAAAATTGAGCAACCGGCAA
CAATGGTTTAGTGAAAGGATACAATAAAGTGATTAAATAAGAGAGtTtACAGGAATCatg
GCTTCAAtaaCCAttttgAAAATGTATACACAATGAGGACAGAgggggTATACACAGTGA
GGAAAGTGTCAAAGAGTAACACATTCTGTAATTTTGAGGACAGAAATGACACTGTTATGT
TATGTACTACAATAATGCTGgAaTAaTGCTGGAAATAcCCtTAGGAAGTCAAACACTGTC
TGAACATGTTATTTTCAATTCAGCTAAGTGaGACTTCAAATCCAaCTAAAACATtAATTT
TTACAACtTTTCAACAGaTAAATGCTTGaGAACAGAaCACAGAATTtCTTAAGTtaGATT
TtGTTTtGTAAatGAATGGTAtcATCATAtGTTTCATAAGGAGAAACCATTTTtCTGtCC
CACTtATAAGATGCCCCCAAGTTTGTTGTAGTGTTTTGGAATAACTTGTTAAAGTTCTTT
TaTATTtGTGTCCcAACAATTCAATGAAG
>isotig00125  gene=isogroup00007  length=2157  numContigs=10
ACTGCAACTCCACAAATTCTCACATTTTATGCATAATGCTTACAATttCCTTGCATCAGC
ATGtTTTGTTGTTTGTTTGGTTTAGTTtGTTGTCGACTCTCAATTCCAATGATAAGAtAc
TTttCtGCatAAATTtCCAACAGATCTAaGTTAAAAAaaCaCTGGATActAAAaCtCTTA
CATGCAAGGGATCTTGTGTAAATATTACTCATTTCATTTCCTGCTGGAACTGGTGGCTTC
AAAGcaTCTTTGTACATTGacAgTATGTACACGTTTGCACttGTAATGTATccTTGGCTG
CcTGTACAGTTAGTACAATGTGGACTCTGCaCTAcaGttgttGCTagTTAATCACTACAG
GCCTATGGGCTAGGCTGTAGGATGGTGACTTCGAAGTTCGGCCACTTAAGACTTAAAACA
CCCCAAAACTAAATCTTCTGGTATAAATCATTtGAAAATATACTTCATATGGTGGGAGAA
TTtTGTTATAGTACGATACACGGCCAAACTTTCTTTCCTGCAAACTGTTTTCACGTTGTT
TTCCAAGAAGATTCTTCGTGATTGTGGAACTGGTATTTCTTGCTAGAGTATTGCGAAGTT
CGGACACGCAACCCACAGTGTGGCGCTGGTGATAAAATTGGTGGCGCAGTTGCTcTTTCA
GTAATTATAACAGACTTCATAGATCTTCGTCATTTTATTGACAAaTATGTAAgTAAtTTC
TTGCACACGGGTcATTTTGGAGAGAAAATAACTGTAGCTTCGTACTTTTTGGTGAAATTT
GaCTCTTCCTGTAGaTTTTCAtggTGAAATCGTGTATTTCTTAcGgTGtCCGAACTTCGC
AGTATGCCGAACTTCGCAATACTGACTaaaCATAAAaCCCTGATTTTtGTCATACATGAT
TGTATTACaCTTACATAGTGTACATTGATTGTATTACAATTACAATGCAGTACAAGTTGT
ACAACTGTGATtCCcTTTGGTATGAGAACAAGGCTCTACaCTTGAGCAGAAGTCTTTAAT
CAGACAATACAGTCTAAACTAGACTTCTAAAATTTTACCCGAATATGAGAACAAATATGT
TAAGGGGAACAgATAACTATaCTaGAGTaCTCATGtAAGTACGGTGCTGCCgGcCTGTTT
TCtACATTGATCTTCTATATGTTTGTGGTTGTTAAGGTgCGAGgTCAAaGGTCAATGTGG
GTCAGAGGTCAAATTGGCCTAAACTGTGTGGAGGAGGTGAGATCTGCAACTCtGTGGAtt
tCCATCTTGTTCCTTCATGTATCTCAAGTGAAATgACATAtGTGGCTACgAaTTCACTAA
TGTGACAACACCATCAACTACCATAGAGTGAATGAATACAAACCCCAAGTTGCTAGGGTC
AACCGTACAAATCTtTGACATTAGGCTcGAAATCTTcAtgttAGTTAAcTAATTGATCAa
TCCATAATAATCCCACAATGCTAAGAAAAAGAAACAGATTCTTTAAAATCATTTTATGTT
TAATCAATATCCTACCtacaGTTAATACTACAACTTAGGCTAGCAGTGAAGGTTTAAATC
TAACAAAAGGCTTCCTTTCTCCTCTTACAGAAAAAAGTTTGTTGCTCGCAGCCGTCTCAA
AGTATGGAGTGGTTGGAACCAAGATTCTGACACCTGCTGTGTTGCATTAGAGCAAGATGC
cGGAGGTACGAACCAGTAGTCCGGATCACTGATTGAATTGGTGAAATTCATATACGTTCC
TTGTGACATGAACTTCACTTTTTGTCCCTGTACATCCATTGTTCCAACTGCATTCATGGG
ACCAGGTGTACAATCCTTTGAGGCAGTGGTGGAGTAAACTTCACCAACGAAACCTGCTGA
GGAACCCTTAACCTTCCAGTCGTCTAGGTACaGAGCTTGGTCTCCGAGCCAAAAAGAaGT
GACGTAGGTTGCTGAATCGGGAACACAACGAGATGGTGGAAGTTGGAGTGGTACCTCGGT
ACATTGTGAATTCAGAACGATGTACTCGACTCCCTTATTGATTAGCTGATAAACTTTGTA
TCTCATGTCCGTTCCATCAGTATAGTTGTGAATGTACACATCCAACCCGTAACGTTGACT
CTTGAAGTCAAATGCACCATTGAAAAATtCCTGTATACTTtCTGGTCGAtcATCGAT
>isotig00126  gene=isogroup00007  length=2210  numContigs=10
ACTGCAACTCCACAAATTCTCACATTTTATGCATAATGCTTACAATttCCTTGCATCAGC
ATGtTTTGTTGTTTGTTTGGTTTAGTTtGTTGTCGACTCTCAATTCCAATGATAAGAtAc
TTttCtGCatAAATTtCCAACAGATCTAaGTTAAAAAaaCaCTGGATActAAAaCtCTTA
CATGCAAGGGATCTTGTGTAAATATTACTCATTTCATTTCCTGCTGGAACTGGTGGCTTC
AAAGcaTCTTTGTACATTGacAgTATGTACACGTTTGCACttGTAATGTATccTTGGCTG
CcTGTACAGTTAGTACAATGTGGACTCTGCaCTAcaGttgttGCTagTTAATCACTACAG
GCCTATGGGCTAGGCTGTAGGATGGTGACTTCGAAGTTCGGCCACTTAAGACTTAAAACA
CCCCAAAACTAAATCTTCTGGTATAAATCATTtGAAAATATACTTCATATGGTGGGAGAA
TTtTGTTATAGTACGATACACGGCCAAACTTTCTTTCCTGCAAACTGTTTTCACGTTGTT
TTCCAAGAAGATTCTTCGTGATTGTGGAACTGGTATTTCTTGCTAGAGTATTGCGAAGTT
CGGACACGCAACCCACAGTGTGGCGCTGGTGATAAAATTGGTGGCGCAGTTGCTcTTTCA
GTAATTATAACAGACTTCATAGATCTTCGTCATTTTATTGACAAaTATGTAAgTAAtTTC
TTGCACACGGGTcATTTTGGAGAGAAAATAACTGTAGCTTCGTACTTTTTGGTGAAATTT
GaCTCTTCCTGTAGaTTTTCAtggTGAAATCGTGTATTtCTTAGGGTGTCcGAACTTTCG
CAGTATGCCGAACTTCGCAATACTGACTATATATAAGATACTAGATACAACATCAGTGTC
ACAAACAGCTATAAGATACTAGATACATCAGTATCACAAACAGCTATAAGATACTAGATA
CAACATCAGTATCACAAACAGCTATCAGATACTAGATACATCAGTATCACAAACAGCTAT
AAGATACTaGATACAACATCAGTATCACAAACAGCAAGACAGAAGTGGGGGACTACAAGG
AGATACCtTAGAGTAAGTACAAATGGCCTTGAAAATACTCTGAGTTAGAAAACATGAACA
AAAGAAGTCATAACACACTGAGTGTAACTGTCATGAGATTTCAGAAGCAGTATTTTtGtG
AAGCTAACACTAATCCGACTATTTACATAGGATTGAAAAAAGGGAATCAACAAACATTTA
CTAAATGCTTTAAGAtccccAGAGTTTCCACCTTCTGAGCTACAACAAATGAGCAATTtA
CTGGAAAACATTGGAACATATACAAGAAATTGACCCATAGGCAAAACTTACTATTCGTAC
AATTTCAGTGAAAAGTGAATCTACAAAGAATTTTAAAAGTACAAAACAACAAATAAAAaG
GCTTaaaaatttCGTTTGAtCaCACTTTAAAACTATTTCACCAaTCTACAAAATGGAAAT
TACAAAATCTTGCCACCTTAAGCTGATGATTGACTAGTGCCAATCGTGTCTGAATAAAGA
TGTTAAATGAATGCAGTCAACAGAaGAAAACTTCAaCAACTTGCACTCGATTAATGTCAC
CATGTATGAAaGgTAAAACAAAAGGGGgAGATAATCTGTTATAAAAGAGAATTTGACTTG
TGATGTGTACAAAATAATTTGGTAAACCTAGGCACTTTGCTATCAACCCATAtcAAAGTA
AGAAAAATATCCAGAGAGGGATAAAACCATGAGATAAGAACAAGATGGAGACGCAGTGCA
GTGTAAGATTGGTGAGGTCAAATCAAGGTCGTCTTCACGAGGCTTCTTGAGCTGGTGCCT
CCTCCTTCTTAGTCTCACTGTCTCCATTGCTAGTTTTCTGCTTCTTCAAAAACTCTTCTC
CTTCCTGAATAGTGTCAGCCATTGTGGAGGTTCGTTTCAGACTAGCTtCATTCTCCTCTT
TAGCATCTCCTCCAGCAGTTACTTCAGCTGCTTCTTtGATAACTTTGGTTTGTGCTCTGG
TCTCACCAACTTCTTCATCACCCAAAATTTCTTTACCTTCTGCAGCTGTTGCtaCCATGG
TATTTtCTCTGGGAACCTTTGGTGGTtcACTTTCAGCTTTCGCTGCATCTATGCGTTCTT
GATCCCCAtGTGTCTTGGCATCCTCATCAATGTTttCATTTTCAAGtATC
>isotig00127  gene=isogroup00007  length=2137  numContigs=10
ACTGCAACTCCACAAATTCTCACATTTTATGCATAATGCTTACAATttCCTTGCATCAGC
ATGtTTTGTTGTTTGTTTGGTTTAGTTtGTTGTCGACTCTCAATTCCAATGATAAGAtAc
TTttCtGCatAAATTtCCAACAGATCTAaGTTAAAAAaaCaCTGGATActAAAaCtCTTA
CATGCAAGGGATCTTGTGTAAATATTACTCATTTCATTTCCTGCTGGAACTGGTGGCTTC
AAAGcaTCTTTGTACATTGacAgTATGTACACGTTTGCACttGTAATGTATccTTGGCTG
CcTGTACAGTTAGTACAATGTGGACTCTGCaCTAcaGttgttGCTagTTAATCACTACAG
GCCTATGGGCTAGGCTGTAGGATGGTGACTTCGAAGTTCGGCCACTTAAGACTTAAAACA
CCCCAAAACTAAATCTTCTGGTATAAATCATTtGAAAATATACTTCATATGGTGGGAGAA
TTtTGTTATAGTACGATACACGGCCAAACTTTCTTTCCTGCAAACTGTTTTCACGTTGTT
TTCCAAGAAGATTCTTCGTGATTGTGGAACTGGTATTTCTTGCTAGAGTATTGCGAAGTT
CGGACACGCAACCCACAGTGTGGCGCTGGTGATAAAATTGGTGGCGCAGTTGCTcTTTCA
GTAATTATAACAGACTTCATAGATCTTCGTCATTTTATTGACAAaTATGTAAgTAAtTTC
TTGCACACGGGTcATTTTGGAGAGAAAATAACTGTAGCTTCGTACTTTTTGGTGAAATTT
GaCTCTTCCTGTAGaTTTTCAtggTGAAATCGTGTATTTCTTAcGgTGtCCGAACTTCGC
AGTATGCCGAACTTCGCAATACTGACTaaaCATAAAaCCCTGATTTTtGTCATACATGAT
TGTATTACaCTTACATAGTGTACATTGATTGTATTACAATTACAATGCAGTACAAGTTGT
ACAACTGTGATtCCcTTTGGTATGAGAACAAGGCTCTACaCTTGAGCAGAAGTCTTTAAT
CAGACAATACAGTCTAAACTAGACTTCTAAAATTTTACCCGAATATGAGAACAAATATGT
TAAGGGGAACAgATAACTATaCTaGAGTaCTCATGtAAGTACGGTGCTGCCgGcCTGTTT
TCtACATTGATCTTCTATATGTTTGTGGTCAAAGGTCAATGTGGGTCAGAGGtcAAATTG
GCCTAAACTGtGTGGAGGAGGTGAGATCTGCAACTCTGTGGATTGCCATCTTGTTCCTTC
ATGTATCTCAAGTGAAATAACATATGTGGTTACAAATtCACTAATGTGACATCActATCA
ACTACCATAGAGTGAATACAAACCCTAAGTTGCTAGGGTCAACTGTACAAATCTtTGACA
TTAGGCTcGAAATCTTcAtgttAGTTAAcTAATTGATCAaTCCATAATAATCCCACAATG
CTAAGAAAAAGAAACAGATTCTTTAAAATCATTTTATGTTTAATCAATATCCTACCtaca
GTTAATACTACAACTTAGGCTAGCAGTGAAGGTTTAAATCTAACAAAAGGCTTCCTTTCT
CCTCTTACAGAAAAAAGTTTGTTGCTCGCAGCCGTCTCAAAGTATGGAGTGGTTGGAACC
AAGATTCTGACACCTGCTGTGTTGCATTAGAGCAAGATGCcGGAGGTACGAACCAGTAGT
CCGGATCACTGATTGAATTGGTGAAATTCATATACGTTCCTTGTGACATGAACTTCACTT
TTTGTCCCTGTACATCCATTGTTCCAACTGCATTCATGGGACCAGGTGTACAATCCTTTG
AGGCAGTGGTGGAGTAAACTTCACCAACGAAACCTGCTGAGGAACCCTTAACCTTCCAGT
CGTCTAGGTACaGAGCTTGGTCTCCGAGCCAAAAAGAaGTGACGTAGGTTGCTGAATCGG
GAACACAACGAGATGGTGGAAGTTGGAGTGGTACCTCGGTACATTGTGAATTCAGAACGA
TGTACTCGACTCCCTTATTGATTAGCTGATAAACTTTGTATCTCATGTCCGTTCCATCAG
TATAGTTGTGAATGTACACATCCAACCCGTAACGTTGACTCTTGAAGTCAAATGCACCAT
TGAAAAATtCCTGTATACTTtCTGGTCGAtcATCGAT
>isotig00128  gene=isogroup00007  length=2107  numContigs=7
ATCGATgaTCGACCAGAAaGTATACAGGAaTTTTTCAATGGTGCATTTGACTTCAAGAGT
CAACGTTACGGGTTGGATGTGTACATTCACAACTATACTGATGGAACGGACATGAGATAC
AAAGTTTATCAGCTAATCAATAAGGGAGTCGaGTACATCGTTCTGAATTCACAATGTACC
GAGGTACCACTCCAACTTCCACCATCTCGTTGTGtTCCCGATTCAGCAACCTACGTCACt
tCttTTTGGCTCGGAGACCAAGCTCtGTACCtAGACGACTGGAAGGTTAAGGGTTCCTCA
GCAGGTTTCGTTGGTGAAGTTTACTCCACCACTGCCTCAAAGGATTGTACACCTGGTCCC
ATGAATGCAGTTGGAACAATGGATGTACAGGGACaAAAAGTgAAGTTcATGTCACAAGGA
ACGTATATGAATTTCACCAATTCAATCAGTGATCCGGACTACTGGTTCGTACCTccgGCA
TCTTGCTCTAATGCAACACAGCAGGTGTCAGAATCTTgGGTTCCAAcCcACTCcATACTT
TGAGACGGCtGcGAGCAACAAACTTTTTtcTGTAAGAGGAGAAAGGAAGCCTTTTGTTAG
ATTTAAACCTTCACTGCTAGCCTAAGTTGTAGTATTAACtgtaGGTAGGATATTGATTAA
ACATaAAATGaTTTTAAAgAATCTGTTTCTTTTTCTTAGCATTGTGGGATtATTATGGAT
TGATCAATTAgTTAACtaaaataGAAGATTTCgAGCCTAATGTCAaAGATTTGTACGGTT
GACCCTAGCAACTTgGGGTTTgTATTCATTCACTCTATGGTAGTTGATGGTGTTGTCACA
TTAGTGAATtcGTAGCCACaTATGTcATTTCACTTGAGATACATGAAGGAACAAGATGGa
aaTCCACaGAGTTGCAGATCTCACCTCCTCCACACAGtTTAGGCCAATTTGACCTcTGAc
CCACATTGACCTTtGACcTCGcACCTTAACAACCACAAACATATAGAAGATCAATGTaGA
AAACAGgCcGGCAGCACCGTACTTACATGAGTACTCTAGTATAGTTATCTGTTCCCCTTA
ACATATTTGTTCTCATATTCGGGTAAAATTTTAGAAGTCTAGTTTAGACTGTATTGTCTG
ATTAAAGACTTCTGCTCAAGTGTAGAGCCTTGTTCTCATACCAAAGGgAATCACAGTTGT
ACAACTTGTACTGCATTGTAATTGTAATACAATCAATGTACACTATGTAAGTGTAATACA
ATCATGTATGACAAAAATCAGGGTTTTATGTTtAGTCAGTATTGCGAAGTTCGGCATACT
GCGAAGTTCGGaCACcgTAAGAAATACACGATTTCACAaTGAAAAtCTACAGGAAGAGtC
AAATTTCACCAAAAAGTACGAAGCTACAGTTATTTTCTCTCCAAAATGACCCGTGTGCAA
GAAATTACTTACATATTTGTCAATAAAATGACGAAGATCTATGAAGTCTGTTATAATTAC
TGAAAgAGCAACTGCGCCACCAATTTtGTCACCAGCGCCACACTGTGGGTTGCGTGTccG
AACTTCGCAATACTCTAGCaAaGAAATACCAGTTCCACAATCACGAaGAATCTTCTTGGA
AAACAaCGTGAAAACAGTTtACAGGAAAGAAaGTTTGGCcGTGTATCGTACTATAACACA
ATTCTCCcACCATATGAAGTAtATTTTCTGGTGATTTATACCAGAAGATTTAGtTTtGGG
GTGTTTTAAGTCTtAAGTGTCCGAACTTCGAAGTCACCATGCTaCTACAATAATGCTGgA
aTAaTGCTGGAAATAcCCtTAGGAAGTCAAACACTGTCTGAACATGTTATTTTCAATTCA
GCTAAGTGaGACTTCAAATCCAaCTAAAACATtAATTTTTACAACtTTTCAACAGaTAAA
TGCTTGaGAACAGAaCACAGAATTtCTTAAGTtaGATTTtGTTTtGTAAatGAATGGTAt
cATCATAtGTTTCATAAGGAGAAACCATTTTtCTGtCCCACTtATAAGATGCCCCCAAGT
TTGTTGTAGTGTTTTGGAATAACTTGTTAAAGTTCTTTTaTATTtGTGTCCcAACAATTC
AATGAAG
>isotig00129  gene=isogroup00007  length=2156  numContigs=7
CTTCATTGAATTGTTGGgACACAAaTAtAAAAGAACTTTAACAAGTTATTCCAAAACACT
ACAACAAACTTGGGGGCATCTTATAaGTGGGaCAGAAAAaTGGTTTCTCCTTATGAAACa
TATGATgaTACCATTCaTTtACAAAaCAAAaTCtAaCTTAAGAAaTTCTGTGTtCTGTTC
TCAAGCATTTATCTGTTGAAAAGTTGTAAAAATTAATGTTTTAGTTGGATTTGAAGTCTC
ACTTAGCTGAATTGAAAaTAACATGTTCAGACAGTGTTTGACTTCCTAGGgTATTTCCAG
CATtATtCcAGCATTATTGTAGtAGCATGGTGACTTCGAAGTTCGGACACTTAaGACTTA
AAACACCCCAAAaCTAAATCTTCTGGTATAAATCACCAGAAAATATACTTCATATGGTGG
gAGAATTGTGTTATAGTACGATACACGgCCAAACTTtCTTTCCTGTAAaCTGTTTTCACG
TtGTTTTCCAAGAAGATTCTtCGTGATTGTGGAACTGGTATTtCTTtGCTAGAGTATTGC
GAAGTTCGgACACGCAACCCACAGTGTGGCGCTGGTGACAAAaTTGGTGGCGCAGTTGCT
cTTTCAGTAATTATAACAGACTTCATAGATCTTCGTCATTTTATTGACAAaTATGTAAgT
AAtTTCTTGCACACGGGTcATTTTGGAGAGAAAATAACTGTAGCTTCGTACTTTTTGGTG
AAATTTGaCTCTTCCTGTAGaTTTTCAtggTGAAATCGTGTATTtCTTAGGGTGTCcGAA
CTTTCGCAGTATGCCGAACTTCGCAATACTGACTATATATAAGATACTAGATACAACATC
AGTGTCACAAACAGCTATAAGATACTAGATACATCAGTATCACAAACAGCTATAAGATAC
TAGATACAACATCAGTATCACAAACAGCTATCAGATACTAGATACATCAGTATCACAAAC
AGCTATAAGATACTaGATACAACATCAGTATCACAAACAGCAAGACAGAAGTGGGGGACT
ACAAGGAGATACCtTAGAGTAAGTACAAATGGCCTTGAAAATACTCTGAGTTAGAAAACA
TGAACAAAAGAAGTCATAACACACTGAGTGTAACTGTCATGAGATTTCAGAAGCAGTATT
TTtGtGAAGCTAACACTAATCCGACTATTTACATAGGATTGAAAAAAGGGAATCAACAAA
CATTTACTAAATGCTTTAAGAtccccAGAGTTTCCACCTTCTGAGCTACAACAAATGAGC
AATTtACTGGAAAACATTGGAACATATACAAGAAATTGACCCATAGGCAAAACTTACTAT
TCGTACAATTTCAGTGAAAAGTGAATCTACAAAGAATTTTAAAAGTACAAAACAACAAAT
AAAAaGGCTTaaaaatttCGTTTGAtCaCACTTTAAAACTATTTCACCAaTCTACAAAAT
GGAAATTACAAAATCTTGCCACCTTAAGCTGATGATTGACTAGTGCCAATCGTGTCTGAA
TAAAGATGTTAAATGAATGCAGTCAACAGAaGAAAACTTCAaCAACTTGCACTCGATTAA
TGTCACCATGTATGAAaGgTAAAACAAAAGGGGgAGATAATCTGTTATAAAAGAGAATTT
GACTTGTGATGTGTACAAAATAATTTGGTAAACCTAGGCACTTTGCTATCAACCCATAtc
AAAGTAAGAAAAATATCCAGAGAGGGATAAAACCATGAGATAAGAACAAGATGGAGACGC
AGTGCAGTGTAAGATTGGTGAGGTCAAATCAAGGTCGTCTTCACGAGGCTTCTTGAGCTG
GTGCCTCCTCCTTCTTAGTCTCACTGTCTCCATTGCTAGTTTTCTGCTTCTTCAAAAACT
CTTCTCCTTCCTGAATAGTGTCAGCCATTGTGGAGGTTCGTTTCAGACTAGCTtCATTCT
CCTCTTTAGCATCTCCTCCAGCAGTTACTTCAGCTGCTTCTTtGATAACTTTGGTTTGTG
CTCTGGTCTCACCAACTTCTTCATCACCCAAAATTTCTTTACCTTCTGCAGCTGTTGCta
CCATGGTATTTtCTCTGGGAACCTTTGGTGGTtcACTTTCAGCTTTCGCTGCATCTATGC
GTTCTTGATCCCCAtGTGTCTTGGCATCCTCATCAATGTTttCATTTTCAAGtATC
>isotig00130  gene=isogroup00007  length=2087  numContigs=7
ATCGATgaTCGACCAGAAaGTATACAGGAaTTTTTCAATGGTGCATTTGACTTCAAGAGT
CAACGTTACGGGTTGGATGTGTACATTCACAACTATACTGATGGAACGGACATGAGATAC
AAAGTTTATCAGCTAATCAATAAGGGAGTCGaGTACATCGTTCTGAATTCACAATGTACC
GAGGTACCACTCCAACTTCCACCATCTCGTTGTGtTCCCGATTCAGCAACCTACGTCACt
tCttTTTGGCTCGGAGACCAAGCTCtGTACCtAGACGACTGGAAGGTTAAGGGTTCCTCA
GCAGGTTTCGTTGGTGAAGTTTACTCCACCACTGCCTCAAAGGATTGTACACCTGGTCCC
ATGAATGCAGTTGGAACAATGGATGTACAGGGACaAAAAGTgAAGTTcATGTCACAAGGA
ACGTATATGAATTTCACCAATTCAATCAGTGATCCGGACTACTGGTTCGTACCTccgGCA
TCTTGCTCTAATGCAACACAGCAGGTGTCAGAATCTTgGGTTCCAAcCcACTCcATACTT
TGAGACGGCtGcGAGCAACAAACTTTTTtcTGTAAGAGGAGAAAGGAAGCCTTTTGTTAG
ATTTAAACCTTCACTGCTAGCCTAAGTTGTAGTATTAACtgtaGGTAGGATATTGATTAA
ACATaAAATGaTTTTAAAgAATCTGTTTCTTTTTCTTAGCATTGTGGGATtATTATGGAT
TGATCAATTAgTTAACtaaaataGAAGATTTCgAGCCTAATGTCAaAGATTTGTACAGTT
GACCCTAGCAACTTAGGGTTTGTATTCACTCTATGGTAGTTGATagTGATGTCACATTAG
TGAaTTTGTAACCACATATGTTATTTCACTTGAGATACATGAAGGAACAAGATGGCAATC
CACAGAGTTGCAGATCTCACCTCCTCCACaCAGTTTAGGCCAATTTgaCCTCTGACCCAC
ATTGACCTTTGACCACAAACATATAGAAGATCAATGTaGAAAACAGgCcGGCAGCACCGT
ACTTACATGAGTACTCTAGTATAGTTATCTGTTCCCCTTAACATATTTGTTCTCATATTC
GGGTAAAATTTTAGAAGTCTAGTTTAGACTGTATTGTCTGATTAAAGACTTCTGCTCAAG
TGTAGAGCCTTGTTCTCATACCAAAGGgAATCACAGTTGTACAACTTGTACTGCATTGTA
ATTGTAATACAATCAATGTACACTATGTAAGTGTAATACAATCATGTATGACAAAAATCA
GGGTTTTATGTTtAGTCAGTATTGCGAAGTTCGGCATACTGCGAAGTTCGGaCACcgTAA
GAAATACACGATTTCACAaTGAAAAtCTACAGGAAGAGtCAAATTTCACCAAAAAGTACG
AAGCTACAGTTATTTTCTCTCCAAAATGACCCGTGTGCAAGAAATTACTTACATATTTGT
CAATAAAATGACGAAGATCTATGAAGTCTGTTATAATTACTGAAAgAGCAACTGCGCCAC
CAATTTtGTCACCAGCGCCACACTGTGGGTTGCGTGTccGAACTTCGCAATACTCTAGCa
AaGAAATACCAGTTCCACAATCACGAaGAATCTTCTTGGAAAACAaCGTGAAAACAGTTt
ACAGGAAAGAAaGTTTGGCcGTGTATCGTACTATAACACAATTCTCCcACCATATGAAGT
AtATTTTCTGGTGATTTATACCAGAAGATTTAGtTTtGGGGTGTTTTAAGTCTtAAGTGT
CCGAACTTCGAAGTCACCATGCTaCTACAATAATGCTGgAaTAaTGCTGGAAATAcCCtT
AGGAAGTCAAACACTGTCTGAACATGTTATTTTCAATTCAGCTAAGTGaGACTTCAAATC
CAaCTAAAACATtAATTTTTACAACtTTTCAACAGaTAAATGCTTGaGAACAGAaCACAG
AATTtCTTAAGTtaGATTTtGTTTtGTAAatGAATGGTAtcATCATAtGTTTCATAAGGA
GAAACCATTTTtCTGtCCCACTtATAAGATGCCCCCAAGTTTGTTGTAGTGTTTTGGAAT
AACTTGTTAAAGTTCTTTTaTATTtGTGTCCcAACAATTCAATGAAG
>isotig00131  gene=isogroup00007  length=1945  numContigs=9
ATCGATgaTCGACCAGAAaGTATACAGGAaTTTTTCAATGGTGCATTTGACTTCAAGAGT
CAACGTTACGGGTTGGATGTGTACATTCACAACTATACTGATGGAACGGACATGAGATAC
AAAGTTTATCAGCTAATCAATAAGGGAGTCGaGTACATCGTTCTGAATTCACAATGTACC
GAGGTACCACTCCAACTTCCACCATCTCGTTGTGtTCCCGATTCAGCAACCTACGTCACt
tCttTTTGGCTCGGAGACCAAGCTCtGTACCtAGACGACTGGAAGGTTAAGGGTTCCTCA
GCAGGTTTCGTTGGTGAAGTTTACTCCACCACTGCCTCAAAGGATTGTACACCTGGTCCC
ATGAATGCAGTTGGAACAATGGATGTACAGGGACaAAAAGTgAAGTTcATGTCACAAGGA
ACGTATATGAATTTCACCAATTCAATCAGTGATCCGGACTACTGGTTCGTACCTccgGCA
TCTTGCTCTAATGCAACACAGCAGGTGTCAGAATCTTgGGTTCCAAcCcACTCcATACTT
TGAGACGGCtGcGAGCAACAAACTTTTTtcTGTAAGAGGAGAAAGGAAGCCTTTTGTTAG
ATTTAAACCTTCACTGCTAGCCTAAGTTGTAGTATTAACtgtaGGTAGGATATTGATTAA
ACATaAAATGaTTTTAAAgAATCTGTTTCTTTTTCTTAGCATTGTGGGATtATTATGGAT
TGATCAATTAgTTAACtaaaataGAAGATTTCgAGCCTAATGTCAaAGATTTGTACGGTT
GACCCTAGCAACTTgGGGTTTgTATTCATTCACTCTATGGTAGTTGATGGTGTTGTCACA
TTAGTGAATtcGTAGCCACaTATGTcATTTCACTTGAGATACATGAAGGAACAAGATGGa
aaTCCACaGAGTTGCAGATCTCACCTCCTCCACACAGtTTAGGCCAATTTGACCTcTGAc
CCACATTGACCTTtGACcTCGcACCTTAACAACCACAAACATATAGAAGATCAATGTaGA
AAACAGgCcGGCAGCACCGTACTTACATGAGTACTCTAGTATAGTTATCTGTTCCCCTTA
ACATATTTGTTCTCATATTCGGGTAAAATTTTAGAAGTCTAGTTTAGACTGTATTGTCTG
ATTAAAGACTTCTGCTCAAGTGTAGAGCCTTGTTCTCATACCAAAGGgAATCACAGTTGT
ACAACTTGTACTGCATTGTAATTGTAATACAATCAATGTACACTATGTAAGTGTAATACA
ATCATGTATGACAAAAATCAGGGTTTTATGTTtAGTCAGTATTGCGAAGTTCGGCATACT
GCGAAGTTCGGaCACcgTAAGAAATACACGATTTCACAaTGAAAAtCTACAGGAAGAGtC
AAATTTCACCAAAAAGTACGAAGCTACAGTTATTTTCTCTCCAAAATGACCCGTGTGCAA
GAAATTACTTACATATTTGTCAATAAAATGACGAAGATCTATGAAGTCTGTTATAATTAC
TGAAAgAGCAACTGCGCCACCAATTTTATCACCAgCGCCACACtGTGGGTTGTggTcCca
AactTCgCAATACTcTAGCAAGAAAtacCAGtTCCACaATCACGAAGAATCTTCTTGGAA
AACAACGTGAAAACAGTTTGCAGGAAAGAAAGTTTGGCCGTGTATCGTACTATAACAAAa
TTCTCCCACCATATGAAGTATATTTTCAAaTGATTTATACCAGAAGATTTAGTTTTgGGG
TGtTTTaAgTCTTAAgTGGCCGAACTTCGAAGTCACCATCCTACTAGTAGACTGCCTTTG
TACTATGTATAAGTTAAGATCATGGCTTATTATGAGTTTTATTAAAGCTGAACTGGGTGA
AAATTTCCACCATCCTGGGATCGGGATCCATTTCAATGTCACTTTGttACAAGTGTTCAA
GACCGTTATTGGATCCATGACTTAA
>isotig00132  gene=isogroup00007  length=1901  numContigs=9
ATCGATgaTCGACCAGAAaGTATACAGGAaTTTTTCAATGGTGCATTTGACTTCAAGAGT
CAACGTTACGGGTTGGATGTGTACATTCACAACTATACTGATGGAACGGACATGAGATAC
AAAGTTTATCAGCTAATCAATAAGGGAGTCGaGTACATCGTTCTGAATTCACAATGTACC
GAGGTACCACTCCAACTTCCACCATCTCGTTGTGtTCCCGATTCAGCAACCTACGTCACt
tCttTTTGGCTCGGAGACCAAGCTCtGTACCtAGACGACTGGAAGGTTAAGGGTTCCTCA
GCAGGTTTCGTTGGTGAAGTTTACTCCACCACTGCCTCAAAGGATTGTACACCTGGTCCC
ATGAATGCAGTTGGAACAATGGATGTACAGGGACaAAAAGTgAAGTTcATGTCACAAGGA
ACGTATATGAATTTCACCAATTCAATCAGTGATCCGGACTACTGGTTCGTACCTccgGCA
TCTTGCTCTAATGCAACACAGCAGGTGTCAGAATCTTgGGTTCCAAcCcACTCcATACTT
TGAGACGGCtGcGAGCAACAAACTTTTTtcTGTAAGAGGAGAAAGGAAGCCTTTTGTTAG
ATTTAAACCTTCACTGCTAGCCTAAGTTGTAGTATTAACtgtaGGTAGGATATTGATTAA
ACATaAAATGaTTTTAAAgAATCTGTTTCTTTTTCTTAGCATTGTGGGATtATTATGGAT
TGATCAATTAgTTAACtaaaataGAAGATTTCgAGCCTAATGTCAaAGATTTGTACGGTT
GACCCTAGCAACTTgGGGTTTgTATTCATTCACTCTATGGTAGTTGATGGTGTTGTCACA
TTAGTGAATtcGTAGCCACaTATGTcATTTCACTTGAGATACATGAAGGAACAAGATGGa
aaTCCACaGAGTTGCAGATCTCACCTCCTCCACACAGtTTAGGCCAATTTGACCTcTGAc
CCACATTGACCTTtGACcTCGcACCTTAACAACCACAAACATATAGAAGATCAATGTaGA
AAACAGgCcGGCAGCACCGTACTTACATGAGTACTCTAGTATAGTTATCTGTTCCCCTTA
ACATATTTGTTCTCATATTCGGGTAAAATTTTAGAAGTCTAGTTTAGACTGTATTGTCTG
ATTAAAGACTTCTGCTCAAGTGTAGAGCCTTGTTCTCATACCAAAGGgAATCACAGTTGT
ACAACTTGTACTGCATTGTAATTGTAATACAATCAATGTACACTATGTAAGTGTAATACA
ATCATGTATGACAAAAATCAGGGTTTTATGTTtAGTCAGTATTGCGAAGTTCGGCATACT
GCGAAGTTCGGaCACcgTAAGAAATACACGATTTCACAaTGAAAAtCTACAGGAAGAGtC
AAATTTCACCAAAAAGTACGAAGCTACAGTTATTTTCTCTCCAAAATGACCCGTGTGCAA
GAAATTACTTACATATTTGTCAATAAAATGACGAAGATCTATGAAGTCTGTTATAATTAC
TGAAAgAGCAACTGCGCCACCAATTTTATCACCAgCGCCACACtGTGGGTTGTggTcCca
AactTCgCAATACTcTAGCAAGAAAtacCAGtTCCACaATCACGAAGAATCTTCTTGGAA
AACAACGTGAAAACAGTTTGCAGGAAAGAAAGTTTGGCCGTGTATCGTACTATAACAAAa
TTCTCCCACCATATGAAGTATATTTTCAAaTGATTTATACCAGAAGATTTAGTTTTgGGG
TGtTTTaAgTCTTAAgTGGCCGAACTTCGAAGTCaCCATGCTACTAtCTTATATaGAAAA
TGCACttCTTATACACCTTCATCAATGTACTGTACtATTTTGTAATGAATGATTCATAtA
AGTTTTGTCACGAAATATATAGTGGTAAAGACCGCAAACTT
>isotig00133  gene=isogroup00007  length=1995  numContigs=9
TTAAGTCATGGATCCAATAACGGTCTTGAACACTTGTaaCAAAGTGACATTGAAATGGAT
CCCGATCCCAGGATGGTGGAAATTTTCACCCAGTTCAGCTTTAATAAAACTCATAATAAG
CCATGATCTTAACTTATACATAGTACAAAGGCAGTCTACTAGTAGGATGGTGACTTCGAA
GTTCGGCCACTTAAGACTTAAAACACCCCAAAACTAAATCTTCTGGTATAAATCATTtGA
AAATATACTTCATATGGTGGGAGAATTtTGTTATAGTACGATACACGGCCAAACTTTCTT
TCCTGCAAACTGTTTTCACGTTGTTTTCCAAGAAGATTCTTCGTGATTGTGGAACTGGTA
TTTCTTGCTAGAGTATTGCGAAGTTCGGACACGCAACCCACAGTGTGGCGCTGGTGATAA
AATTGGTGGCGCAGTTGCTcTTTCAGTAATTATAACAGACTTCATAGATCTTCGTCATTT
TATTGACAAaTATGTAAgTAAtTTCTTGCACACGGGTcATTTTGGAGAGAAAATAACTGT
AGCTTCGTACTTTTTGGTGAAATTTGaCTCTTCCTGTAGaTTTTCAtggTGAAATCGTGT
ATTtCTTAGGGTGTCcGAACTTTCGCAGTATGCCGAACTTCGCAATACTGACTATATATA
AGATACTAGATACAACATCAGTGTCACAAACAGCTATAAGATACTAGATACATCAGTATC
ACAAACAGCTATAAGATACTAGATACAACATCAGTATCACAAACAGCTATCAGATACTAG
ATACATCAGTATCACAAACAGCTATAAGATACTaGATACAACATCAGTATCACAAACAGC
AAGACAGAAGTGGGGGACTACAAGGAGATACCtTAGAGTAAGTACAAATGGCCTTGAAAA
TACTCTGAGTTAGAAAACATGAACAAAAGAAGTCATAACACACTGAGTGTAACTGTCATG
AGATTTCAGAAGCAGTATTTTtGtGAAGCTAACACTAATCCGACTATTTACATAGGATTG
AAAAAAGGGAATCAACAAACATTTACTAAATGCTTTAAGAtccccAGAGTTTCCACCTTC
TGAGCTACAACAAATGAGCAATTtACTGGAAAACATTGGAACATATACAAGAAATTGACC
CATAGGCAAAACTTACTATTCGTACAATTTCAGTGAAAAGTGAATCTACAAAGAATTTTA
AAAGTACAAAACAACAAATAAAAaGGCTTaaaaatttCGTTTGAtCaCACTTTAAAACTA
TTTCACCAaTCTACAAAATGGAAATTACAAAATCTTGCCACCTTAAGCTGATGATTGACT
AGTGCCAATCGTGTCTGAATAAAGATGTTAAATGAATGCAGTCAACAGAaGAAAACTTCA
aCAACTTGCACTCGATTAATGTCACCATGTATGAAaGgTAAAACAAAAGGGGgAGATAAT
CTGTTATAAAAGAGAATTTGACTTGTGATGTGTACAAAATAATTTGGTAAACCTAGGCAC
TTTGCTATCAACCCATAtcAAAGTAAGAAAAATATCCAGAGAGGGATAAAACCATGAGAT
AAGAACAAGATGGAGACGCAGTGCAGTGTAAGATTGGTGAGGTCAAATCAAGGTCGTCTT
CACGAGGCTTCTTGAGCTGGTGCCTCCTCCTTCTTAGTCTCACTGTCTCCATTGCTAGTT
TTCTGCTTCTTCAAAAACTCTTCTCCTTCCTGAATAGTGTCAGCCATTGTGGAGGTTCGT
TTCAGACTAGCTtCATTCTCCTCTTTAGCATCTCCTCCAGCAGTTACTTCAGCTGCTTCT
TtGATAACTTTGGTTTGTGCTCTGGTCTCACCAACTTCTTCATCACCCAAAATTTCTTTA
CCTTCTGCAGCTGTTGCtaCCATGGTATTTtCTCTGGGAACCTTTGGTGGTtcACTTTCA
GCTTTCGCTGCATCTATGCGTTCTTGATCCCCAtGTGTCTTGGCATCCTCATCAATGTTt
tCATTTTCAAGtATC
>isotig00134  gene=isogroup00007  length=1925  numContigs=9
ATCGATgaTCGACCAGAAaGTATACAGGAaTTTTTCAATGGTGCATTTGACTTCAAGAGT
CAACGTTACGGGTTGGATGTGTACATTCACAACTATACTGATGGAACGGACATGAGATAC
AAAGTTTATCAGCTAATCAATAAGGGAGTCGaGTACATCGTTCTGAATTCACAATGTACC
GAGGTACCACTCCAACTTCCACCATCTCGTTGTGtTCCCGATTCAGCAACCTACGTCACt
tCttTTTGGCTCGGAGACCAAGCTCtGTACCtAGACGACTGGAAGGTTAAGGGTTCCTCA
GCAGGTTTCGTTGGTGAAGTTTACTCCACCACTGCCTCAAAGGATTGTACACCTGGTCCC
ATGAATGCAGTTGGAACAATGGATGTACAGGGACaAAAAGTgAAGTTcATGTCACAAGGA
ACGTATATGAATTTCACCAATTCAATCAGTGATCCGGACTACTGGTTCGTACCTccgGCA
TCTTGCTCTAATGCAACACAGCAGGTGTCAGAATCTTgGGTTCCAAcCcACTCcATACTT
TGAGACGGCtGcGAGCAACAAACTTTTTtcTGTAAGAGGAGAAAGGAAGCCTTTTGTTAG
ATTTAAACCTTCACTGCTAGCCTAAGTTGTAGTATTAACtgtaGGTAGGATATTGATTAA
ACATaAAATGaTTTTAAAgAATCTGTTTCTTTTTCTTAGCATTGTGGGATtATTATGGAT
TGATCAATTAgTTAACtaaaataGAAGATTTCgAGCCTAATGTCAaAGATTTGTACAGTT
GACCCTAGCAACTTAGGGTTTGTATTCACTCTATGGTAGTTGATagTGATGTCACATTAG
TGAaTTTGTAACCACATATGTTATTTCACTTGAGATACATGAAGGAACAAGATGGCAATC
CACAGAGTTGCAGATCTCACCTCCTCCACaCAGTTTAGGCCAATTTgaCCTCTGACCCAC
ATTGACCTTTGACCACAAACATATAGAAGATCAATGTaGAAAACAGgCcGGCAGCACCGT
ACTTACATGAGTACTCTAGTATAGTTATCTGTTCCCCTTAACATATTTGTTCTCATATTC
GGGTAAAATTTTAGAAGTCTAGTTTAGACTGTATTGTCTGATTAAAGACTTCTGCTCAAG
TGTAGAGCCTTGTTCTCATACCAAAGGgAATCACAGTTGTACAACTTGTACTGCATTGTA
ATTGTAATACAATCAATGTACACTATGTAAGTGTAATACAATCATGTATGACAAAAATCA
GGGTTTTATGTTtAGTCAGTATTGCGAAGTTCGGCATACTGCGAAGTTCGGaCACcgTAA
GAAATACACGATTTCACAaTGAAAAtCTACAGGAAGAGtCAAATTTCACCAAAAAGTACG
AAGCTACAGTTATTTTCTCTCCAAAATGACCCGTGTGCAAGAAATTACTTACATATTTGT
CAATAAAATGACGAAGATCTATGAAGTCTGTTATAATTACTGAAAgAGCAACTGCGCCAC
CAATTTTATCACCAgCGCCACACtGTGGGTTGTggTcCcaAactTCgCAATACTcTAGCA
AGAAAtacCAGtTCCACaATCACGAAGAATCTTCTTGGAAAACAACGTGAAAACAGTTTG
CAGGAAAGAAAGTTTGGCCGTGTATCGTACTATAACAAAaTTCTCCCACCATATGAAGTA
TATTTTCAAaTGATTTATACCAGAAGATTTAGTTTTgGGGTGtTTTaAgTCTTAAgTGGC
CGAACTTCGAAGTCACCATCCTACTAGTAGACTGCCTTTGTACTATGTATAAGTTAAGAT
CATGGCTTATTATGAGTTTTATTAAAGCTGAACTGGGTGAAAATTTCCACCATCCTGGGA
TCGGGATCCATTTCAATGTCACTTTGttACAAGTGTTCAAGACCGTTATTGGATCCATGA
CTTAA
>isotig00135  gene=isogroup00007  length=1890  numContigs=8
ATCGATgaTCGACCAGAAaGTATACAGGAaTTTTTCAATGGTGCATTTGACTTCAAGAGT
CAACGTTACGGGTTGGATGTGTACATTCACAACTATACTGATGGAACGGACATGAGATAC
AAAGTTTATCAGCTAATCAATAAGGGAGTCGaGTACATCGTTCTGAATTCACAATGTACC
GAGGTACCACTCCAACTTCCACCATCTCGTTGTGtTCCCGATTCAGCAACCTACGTCACt
tCttTTTGGCTCGGAGACCAAGCTCtGTACCtAGACGACTGGAAGGTTAAGGGTTCCTCA
GCAGGTTTCGTTGGTGAAGTTTACTCCACCACTGCCTCAAAGGATTGTACACCTGGTCCC
ATGAATGCAGTTGGAACAATGGATGTACAGGGACaAAAAGTgAAGTTcATGTCACAAGGA
ACGTATATGAATTTCACCAATTCAATCAGTGATCCGGACTACTGGTTCGTACCTccgGCA
TCTTGCTCTAATGCAACACAGCAGGTGTCAGAATCTTgGGTTCCAAcCcACTCcATACTT
TGAGACGGCtGcGAGCAACAAACTTTTTtcTGTAAGAGGAGAAAGGAAGCCTTTTGTTAG
ATTTAAACCTTCACTGCTAGCCTAAGTTGTAGTATTAACtgtaGGTAGGATATTGATTAA
ACATaAAATGaTTTTAAAgAATCTGTTTCTTTTTCTTAGCATTGTGGGATtATTATGGAT
TGATCAATTAgTTAACtaaaataGAAGATTTCgAGCCTAATGTCAaAGATTTGTACGGTT
GACCCTAGCAACTTgGGGTTTgTATTCATTCACTCTATGGTAGTTGATGGTGTTGTCACA
TTAGTGAATtcGTAGCCACaTATGTcATTTCACTTGAGATACATGAAGGAACAAGATGGa
aaTCCACaGAGTTGCAGATCTCACCTCCTCCACACAGtTTAGGCCAATTTGACCTcTGAc
CCACATTGACCTTtGACcTCGcACCTTAACAACCACAAACATATAGAAGATCAATGTaGA
AAACAGgCcGGCAGCACCGTACTTACATGAGTACTCTAGTATAGTTATCTGTTCCCCTTA
ACATATTTGTTCTCATATTCGGGTAAAATTTTAGAAGTCTAGTTTAGACTGTATTGTCTG
ATTAAAGACTTCTGCTCAAGTGTAGAGCCTTGTTCTCATACCAAAGGgAATCACAGTTGT
ACAACTTGTACTGCATTGTAATTGTAATACAATCAATGTACACTATGTAAGTGTAATACA
ATCATGTATGACAAAAATCAGGGTTTTATGTTtAGTCAGTATTGCGAAGTTCGGCATACT
GCGAAGTTCGGaCACcgTAAGAAATACACGATTTCACAaTGAAAAtCTACAGGAAGAGtC
AAATTTCACCAAAAAGTACGAAGCTACAGTTATTTTCTCTCCAAAATGACCCGTGTGCAA
GAAATTACTTACATATTTGTCAATAAAATGACGAAGATCTATGAAGTCTGTTATAATTAC
TGAAAgAGCAACTGCGCCACCAATTTTATCACCAgCGCCACACtGTGGGTTGTggTcCca
AactTCgCAATACTcTAGCAAGAAAtacCAGtTCCACaATCACGAAGAATCTTCTTGGAA
AACAACGTGAAAACAGTTTGCAGGAAAGAAAGTTTGGCCGTGTATCGTACTATAACAAAa
TTCTCCCACCATATGAAGTATATTTTCAAaTGATTTATACCAGAAGATTTAGTTTTgGGG
TGtTTTaAgTCTTAAgTGGgCGAACTTCGAAGTCACCATCCTACTAGTGTAgGCCTAGCC
TTTATCATATGCCCATGATTATAAGGCTTACTTCATTTTCCACAATTGTTGTAAACATTA
AGTTGAAATTATTctttttaaataaaCTAT
>isotig00136  gene=isogroup00007  length=1951  numContigs=9
AAGTTTGCGGTCTTTACCACTATATATTTCGTGACAAAACTTaTATGAATCATTCATTAC
AAAATaGTACAGTACATTGATGAAGGTGTATAAGaaGTGCATTTTCtATATAAGaTAGTA
GCATGGtGACTTCGAAGTTCGGCCACTTAAGACTTAAAACACCCCAAAACTAAATCTTCT
GGTATAAATCATTtGAAAATATACTTCATATGGTGGGAGAATTtTGTTATAGTACGATAC
ACGGCCAAACTTTCTTTCCTGCAAACTGTTTTCACGTTGTTTTCCAAGAAGATTCTTCGT
GATTGTGGAACTGGTATTTCTTGCTAGAGTATTGCGAAGTTCGGACACGCAACCCACAGT
GTGGCGCTGGTGATAAAATTGGTGGCGCAGTTGCTcTTTCAGTAATTATAACAGACTTCA
TAGATCTTCGTCATTTTATTGACAAaTATGTAAgTAAtTTCTTGCACACGGGTcATTTTG
GAGAGAAAATAACTGTAGCTTCGTACTTTTTGGTGAAATTTGaCTCTTCCTGTAGaTTTT
CAtggTGAAATCGTGTATTtCTTAGGGTGTCcGAACTTTCGCAGTATGCCGAACTTCGCA
ATACTGACTATATATAAGATACTAGATACAACATCAGTGTCACAAACAGCTATAAGATAC
TAGATACATCAGTATCACAAACAGCTATAAGATACTAGATACAACATCAGTATCACAAAC
AGCTATCAGATACTAGATACATCAGTATCACAAACAGCTATAAGATACTaGATACAACAT
CAGTATCACAAACAGCAAGACAGAAGTGGGGGACTACAAGGAGATACCtTAGAGTAAGTA
CAAATGGCCTTGAAAATACTCTGAGTTAGAAAACATGAACAAAAGAAGTCATAACACACT
GAGTGTAACTGTCATGAGATTTCAGAAGCAGTATTTTtGtGAAGCTAACACTAATCCGAC
TATTTACATAGGATTGAAAAAAGGGAATCAACAAACATTTACTAAATGCTTTAAGAtccc
cAGAGTTTCCACCTTCTGAGCTACAACAAATGAGCAATTtACTGGAAAACATTGGAACAT
ATACAAGAAATTGACCCATAGGCAAAACTTACTATTCGTACAATTTCAGTGAAAAGTGAA
TCTACAAAGAATTTTAAAAGTACAAAACAACAAATAAAAaGGCTTaaaaatttCGTTTGA
tCaCACTTTAAAACTATTTCACCAaTCTACAAAATGGAAATTACAAAATCTTGCCACCTT
AAGCTGATGATTGACTAGTGCCAATCGTGTCTGAATAAAGATGTTAAATGAATGCAGTCA
ACAGAaGAAAACTTCAaCAACTTGCACTCGATTAATGTCACCATGTATGAAaGgTAAAAC
AAAAGGGGgAGATAATCTGTTATAAAAGAGAATTTGACTTGTGATGTGTACAAAATAATT
TGGTAAACCTAGGCACTTTGCTATCAACCCATAtcAAAGTAAGAAAAATATCCAGAGAGG
GATAAAACCATGAGATAAGAACAAGATGGAGACGCAGTGCAGTGTAAGATTGGTGAGGTC
AAATCAAGGTCGTCTTCACGAGGCTTCTTGAGCTGGTGCCTCCTCCTTCTTAGTCTCACT
GTCTCCATTGCTAGTTTTCTGCTTCTTCAAAAACTCTTCTCCTTCCTGAATAGTGTCAGC
CATTGTGGAGGTTCGTTTCAGACTAGCTtCATTCTCCTCTTTAGCATCTCCTCCAGCAGT
TACTTCAGCTGCTTCTTtGATAACTTTGGTTTGTGCTCTGGTCTCACCAACTTCTTCATC
ACCCAAAATTTCTTTACCTTCTGCAGCTGTTGCtaCCATGGTATTTtCTCTGGGAACCTT
TGGTGGTtcACTTTCAGCTTTCGCTGCATCTATGCGTTCTTGATCCCCAtGTGTCTTGGC
ATCCTCATCAATGTTttCATTTTCAAGtATC
>isotig00137  gene=isogroup00007  length=1881  numContigs=9
ATCGATgaTCGACCAGAAaGTATACAGGAaTTTTTCAATGGTGCATTTGACTTCAAGAGT
CAACGTTACGGGTTGGATGTGTACATTCACAACTATACTGATGGAACGGACATGAGATAC
AAAGTTTATCAGCTAATCAATAAGGGAGTCGaGTACATCGTTCTGAATTCACAATGTACC
GAGGTACCACTCCAACTTCCACCATCTCGTTGTGtTCCCGATTCAGCAACCTACGTCACt
tCttTTTGGCTCGGAGACCAAGCTCtGTACCtAGACGACTGGAAGGTTAAGGGTTCCTCA
GCAGGTTTCGTTGGTGAAGTTTACTCCACCACTGCCTCAAAGGATTGTACACCTGGTCCC
ATGAATGCAGTTGGAACAATGGATGTACAGGGACaAAAAGTgAAGTTcATGTCACAAGGA
ACGTATATGAATTTCACCAATTCAATCAGTGATCCGGACTACTGGTTCGTACCTccgGCA
TCTTGCTCTAATGCAACACAGCAGGTGTCAGAATCTTgGGTTCCAAcCcACTCcATACTT
TGAGACGGCtGcGAGCAACAAACTTTTTtcTGTAAGAGGAGAAAGGAAGCCTTTTGTTAG
ATTTAAACCTTCACTGCTAGCCTAAGTTGTAGTATTAACtgtaGGTAGGATATTGATTAA
ACATaAAATGaTTTTAAAgAATCTGTTTCTTTTTCTTAGCATTGTGGGATtATTATGGAT
TGATCAATTAgTTAACtaaaataGAAGATTTCgAGCCTAATGTCAaAGATTTGTACAGTT
GACCCTAGCAACTTAGGGTTTGTATTCACTCTATGGTAGTTGATagTGATGTCACATTAG
TGAaTTTGTAACCACATATGTTATTTCACTTGAGATACATGAAGGAACAAGATGGCAATC
CACAGAGTTGCAGATCTCACCTCCTCCACaCAGTTTAGGCCAATTTgaCCTCTGACCCAC
ATTGACCTTTGACCACAAACATATAGAAGATCAATGTaGAAAACAGgCcGGCAGCACCGT
ACTTACATGAGTACTCTAGTATAGTTATCTGTTCCCCTTAACATATTTGTTCTCATATTC
GGGTAAAATTTTAGAAGTCTAGTTTAGACTGTATTGTCTGATTAAAGACTTCTGCTCAAG
TGTAGAGCCTTGTTCTCATACCAAAGGgAATCACAGTTGTACAACTTGTACTGCATTGTA
ATTGTAATACAATCAATGTACACTATGTAAGTGTAATACAATCATGTATGACAAAAATCA
GGGTTTTATGTTtAGTCAGTATTGCGAAGTTCGGCATACTGCGAAGTTCGGaCACcgTAA
GAAATACACGATTTCACAaTGAAAAtCTACAGGAAGAGtCAAATTTCACCAAAAAGTACG
AAGCTACAGTTATTTTCTCTCCAAAATGACCCGTGTGCAAGAAATTACTTACATATTTGT
CAATAAAATGACGAAGATCTATGAAGTCTGTTATAATTACTGAAAgAGCAACTGCGCCAC
CAATTTTATCACCAgCGCCACACtGTGGGTTGTggTcCcaAactTCgCAATACTcTAGCA
AGAAAtacCAGtTCCACaATCACGAAGAATCTTCTTGGAAAACAACGTGAAAACAGTTTG
CAGGAAAGAAAGTTTGGCCGTGTATCGTACTATAACAAAaTTCTCCCACCATATGAAGTA
TATTTTCAAaTGATTTATACCAGAAGATTTAGTTTTgGGGTGtTTTaAgTCTTAAgTGGC
CGAACTTCGAAGTCaCCATGCTACTAtCTTATATaGAAAATGCACttCTTATACACCTTC
ATCAATGTACTGTACtATTTTGTAATGAATGATTCATAtAAGTTTTGTCACGAAATATAT
AGTGGTAAAGACCGCAAACTT
>isotig00138  gene=isogroup00007  length=1940  numContigs=8
ATAGtttatttaaaaagAATAATTTCAACTTAATGTTTACAACAATTGTGGAAAATGAAG
TAAGCCTTATAATCATGGGCATATGATAAAGGCTAGGCcTACACTAGTAGGATGGTGACT
TCGAAGTTCgCCcACTTAAGACTTAAAACACCCCAAAACTAAATCTTCTGGTATAAATCA
TTtGAAAATATACTTCATATGGTGGGAGAATTtTGTTATAGTACGATACACGGCCAAACT
TTCTTTCCTGCAAACTGTTTTCACGTTGTTTTCCAAGAAGATTCTTCGTGATTGTGGAAC
TGGTATTTCTTGCTAGAGTATTGCGAAGTTCGGACACGCAACCCACAGTGTGGCGCTGGT
GATAAAATTGGTGGCGCAGTTGCTcTTTCAGTAATTATAACAGACTTCATAGATCTTCGT
CATTTTATTGACAAaTATGTAAgTAAtTTCTTGCACACGGGTcATTTTGGAGAGAAAATA
ACTGTAGCTTCGTACTTTTTGGTGAAATTTGaCTCTTCCTGTAGaTTTTCAtggTGAAAT
CGTGTATTtCTTAGGGTGTCcGAACTTTCGCAGTATGCCGAACTTCGCAATACTGACTAT
ATATAAGATACTAGATACAACATCAGTGTCACAAACAGCTATAAGATACTAGATACATCA
GTATCACAAACAGCTATAAGATACTAGATACAACATCAGTATCACAAACAGCTATCAGAT
ACTAGATACATCAGTATCACAAACAGCTATAAGATACTaGATACAACATCAGTATCACAA
ACAGCAAGACAGAAGTGGGGGACTACAAGGAGATACCtTAGAGTAAGTACAAATGGCCTT
GAAAATACTCTGAGTTAGAAAACATGAACAAAAGAAGTCATAACACACTGAGTGTAACTG
TCATGAGATTTCAGAAGCAGTATTTTtGtGAAGCTAACACTAATCCGACTATTTACATAG
GATTGAAAAAAGGGAATCAACAAACATTTACTAAATGCTTTAAGAtccccAGAGTTTCCA
CCTTCTGAGCTACAACAAATGAGCAATTtACTGGAAAACATTGGAACATATACAAGAAAT
TGACCCATAGGCAAAACTTACTATTCGTACAATTTCAGTGAAAAGTGAATCTACAAAGAA
TTTTAAAAGTACAAAACAACAAATAAAAaGGCTTaaaaatttCGTTTGAtCaCACTTTAA
AACTATTTCACCAaTCTACAAAATGGAAATTACAAAATCTTGCCACCTTAAGCTGATGAT
TGACTAGTGCCAATCGTGTCTGAATAAAGATGTTAAATGAATGCAGTCAACAGAaGAAAA
CTTCAaCAACTTGCACTCGATTAATGTCACCATGTATGAAaGgTAAAACAAAAGGGGgAG
ATAATCTGTTATAAAAGAGAATTTGACTTGTGATGTGTACAAAATAATTTGGTAAACCTA
GGCACTTTGCTATCAACCCATAtcAAAGTAAGAAAAATATCCAGAGAGGGATAAAACCAT
GAGATAAGAACAAGATGGAGACGCAGTGCAGTGTAAGATTGGTGAGGTCAAATCAAGGTC
GTCTTCACGAGGCTTCTTGAGCTGGTGCCTCCTCCTTCTTAGTCTCACTGTCTCCATTGC
TAGTTTTCTGCTTCTTCAAAAACTCTTCTCCTTCCTGAATAGTGTCAGCCATTGTGGAGG
TTCGTTTCAGACTAGCTtCATTCTCCTCTTTAGCATCTCCTCCAGCAGTTACTTCAGCTG
CTTCTTtGATAACTTTGGTTTGTGCTCTGGTCTCACCAACTTCTTCATCACCCAAAATTT
CTTTACCTTCTGCAGCTGTTGCtaCCATGGTATTTtCTCTGGGAACCTTTGGTGGTtcAC
TTTCAGCTTTCGCTGCATCTATGCGTTCTTGATCCCCAtGTGTCTTGGCATCCTCATCAA
TGTTttCATTTTCAAGtATC
>isotig00139  gene=isogroup00007  length=1870  numContigs=8
ATCGATgaTCGACCAGAAaGTATACAGGAaTTTTTCAATGGTGCATTTGACTTCAAGAGT
CAACGTTACGGGTTGGATGTGTACATTCACAACTATACTGATGGAACGGACATGAGATAC
AAAGTTTATCAGCTAATCAATAAGGGAGTCGaGTACATCGTTCTGAATTCACAATGTACC
GAGGTACCACTCCAACTTCCACCATCTCGTTGTGtTCCCGATTCAGCAACCTACGTCACt
tCttTTTGGCTCGGAGACCAAGCTCtGTACCtAGACGACTGGAAGGTTAAGGGTTCCTCA
GCAGGTTTCGTTGGTGAAGTTTACTCCACCACTGCCTCAAAGGATTGTACACCTGGTCCC
ATGAATGCAGTTGGAACAATGGATGTACAGGGACaAAAAGTgAAGTTcATGTCACAAGGA
ACGTATATGAATTTCACCAATTCAATCAGTGATCCGGACTACTGGTTCGTACCTccgGCA
TCTTGCTCTAATGCAACACAGCAGGTGTCAGAATCTTgGGTTCCAAcCcACTCcATACTT
TGAGACGGCtGcGAGCAACAAACTTTTTtcTGTAAGAGGAGAAAGGAAGCCTTTTGTTAG
ATTTAAACCTTCACTGCTAGCCTAAGTTGTAGTATTAACtgtaGGTAGGATATTGATTAA
ACATaAAATGaTTTTAAAgAATCTGTTTCTTTTTCTTAGCATTGTGGGATtATTATGGAT
TGATCAATTAgTTAACtaaaataGAAGATTTCgAGCCTAATGTCAaAGATTTGTACAGTT
GACCCTAGCAACTTAGGGTTTGTATTCACTCTATGGTAGTTGATagTGATGTCACATTAG
TGAaTTTGTAACCACATATGTTATTTCACTTGAGATACATGAAGGAACAAGATGGCAATC
CACAGAGTTGCAGATCTCACCTCCTCCACaCAGTTTAGGCCAATTTgaCCTCTGACCCAC
ATTGACCTTTGACCACAAACATATAGAAGATCAATGTaGAAAACAGgCcGGCAGCACCGT
ACTTACATGAGTACTCTAGTATAGTTATCTGTTCCCCTTAACATATTTGTTCTCATATTC
GGGTAAAATTTTAGAAGTCTAGTTTAGACTGTATTGTCTGATTAAAGACTTCTGCTCAAG
TGTAGAGCCTTGTTCTCATACCAAAGGgAATCACAGTTGTACAACTTGTACTGCATTGTA
ATTGTAATACAATCAATGTACACTATGTAAGTGTAATACAATCATGTATGACAAAAATCA
GGGTTTTATGTTtAGTCAGTATTGCGAAGTTCGGCATACTGCGAAGTTCGGaCACcgTAA
GAAATACACGATTTCACAaTGAAAAtCTACAGGAAGAGtCAAATTTCACCAAAAAGTACG
AAGCTACAGTTATTTTCTCTCCAAAATGACCCGTGTGCAAGAAATTACTTACATATTTGT
CAATAAAATGACGAAGATCTATGAAGTCTGTTATAATTACTGAAAgAGCAACTGCGCCAC
CAATTTTATCACCAgCGCCACACtGTGGGTTGTggTcCcaAactTCgCAATACTcTAGCA
AGAAAtacCAGtTCCACaATCACGAAGAATCTTCTTGGAAAACAACGTGAAAACAGTTTG
CAGGAAAGAAAGTTTGGCCGTGTATCGTACTATAACAAAaTTCTCCCACCATATGAAGTA
TATTTTCAAaTGATTTATACCAGAAGATTTAGTTTTgGGGTGtTTTaAgTCTTAAgTGGg
CGAACTTCGAAGTCACCATCCTACTAGTGTAgGCCTAGCCTTTATCATATGCCCATGATT
ATAAGGCTTACTTCATTTTCCACAATTGTTGTAAACATTAAGTTGAAATTATTcttttta
aataaaCTAT
>isotig00140  gene=isogroup00007  length=1255  numContigs=7
ACTGCAACTCCACAAATTCTCACATTTTATGCATAATGCTTACAATttCCTTGCATCAGC
ATGtTTTGTTGTTTGTTTGGTTTAGTTtGTTGTCGACTCTCAATTCCAATGATAAGAtAc
TTttCtGCatAAATTtCCAACAGATCTAaGTTAAAAAaaCaCTGGATActAAAaCtCTTA
CATGCAAGGGATCTTGTGTAAATATTACTCATTTCATTTCCTGCTGGAACTGGTGGCTTC
AAAGcaTCTTTGTACATTGacAgTATGTACACGTTTGCACttGTAATGTATccTTGGCTG
CcTGTACAGTTAGTACAATGTGGACTCTGCaCTAcaGttgttGCTagTTAATCACTACAG
GCCTATGGGCTAGGCTGTAGGATGGTGACTTCGAAGTTCGGCCACTTAAGACTTAAAACA
CCCCAAAACTAAATCTTCTGGTATAAATCATTtGAAAATATACTTCATATGGTGGGAGAA
TTtTGTTATAGTACGATACACGGCCAAACTTTCTTTCCTGCAAACTGTTTTCACGTTGTT
TTCCAAGAAGATTCTTCGTGATTGTGGAACTGGTATTTCTTGCTAGAGTATTGCGAAGTT
CGGACACGCAACCCACAGTGTGGCGCTGGTGATAAAATTGGTGGCGCAGTTGCTcTTTCA
GTAATTATAACAGACTTCATAGATCTTCGTCATTTTATTGACAAaTATGTAAgTactTTC
TTGCACACGGGTCATTTTGGAGAGAAAATAACtgTAGCtTTGTAgttttttGTGAAATTG
GCTgTTgCTaTAGGTTGTCAtGGTGAAATCGTGTATTTCTTAgGGGTgTCCGAAACTTTG
CAGTGTTCGGAACTTTGCAATACTGACTATACCGTAAAGAACTTGAAGgATAaTAAAAAC
ACTGAATTTGTTtgAcTTAAATTAGCTTCTAGGCTCTGTTGTGATGCAGTTTCTTCGATA
ATACGAATCCAAAaTTTcAaGACAaTGTTGATTagTATTTtGACTATTCAAGGTTTCATT
TCAAATATTGAAGAATAAGTACAACAATTTTGAAATTTTCCATTTGTGTTTTACATGTCA
GTTTATTTAATATATGTATAAATTATTCATaagCTTTCATTTGATGCAAAATGGTTaGGA
TTATTTCTTTGTTTGATCAACCTGCCACCTTATATGaaaTACTACTTGGTAAGCTTGGTA
CAATTGCCAAGCAAGCTGACAATCAGACgggACGTTTAGTTACAACAGTCATGGA
>isotig00141  gene=isogroup00007  length=1202  numContigs=4
TCCATGACTGTTGTAACTAAACGTCccGTCTGATTGTCAGCTTGCTTGGCAATTGTAccA
AGCTTACCAAGTAGTATttcATATAAGGTGGCAGGTTGATCAAACAAAGAAATAATCCtA
ACCATTTTGCATCAAATGAAAGcTtATGAATAATTTATACATATATTAAATAAACTGACA
TGTAAAACACAAATGGAAAATTTCAAAATTGTTGTACTTATTCTTCAATATTTGAAATGA
AACCTTGAATAGTCAAAaTActAATCAACATtGTCTtgAAATTTtGGATTCGTATTATCG
AAGAAACTGCATCACAACAGAGCCTAGAAGCTAATTTAAgTcAAaCAAATTCAGTGTTTT
TATtATCcTTCAAGTTCTTTACGGTATAGTCAGTATTGCAAAGTTCCGAACACTGCAAAG
TTTCGGAtACCCcTAAGAAATACACGATTTCACCatGACAACCTAtAgcAAcAGCCAaTT
TcAcaaaaaacTACAAaGCTAcaGTtATTTtCTCTCcAAAATGACCcGTGTGCAAGAAag
tACTTACATATTTGTCAATAAAATGACGAAGATCTATGAAGTCTGTTATAATTACTGAAA
gAGCAACTGCGCCACCAATTTtGTCACCAGCGCCACACTGTGGGTTGCGTGTccGAACTT
CGCAATACTCTAGCaAaGAAATACCAGTTCCACAATCACGAaGAATCTTCTTGGAAAACA
aCGTGAAAACAGTTtACAGGAAAGAAaGTTTGGCcGTGTATCGTACTATAACACAATTCT
CCcACCATATGAAGTAtATTTTCTGGTGATTTATACCAGAAGATTTAGtTTtGGGGTGTT
TTAAGTCTtAAGTGTCCGAACTTCGAAGTCACCATGCTaCTACAATAATGCTGgAaTAaT
GCTGGAAATAcCCtTAGGAAGTCAAACACTGTCTGAACATGTTATTTTCAATTCAGCTAA
GTGaGACTTCAAATCCAaCTAAAACATtAATTTTTACAACtTTTCAACAGaTAAATGCTT
GaGAACAGAaCACAGAATTtCTTAAGTtaGATTTtGTTTtGTAAatGAATGGTAtcATCA
TAtGTTTCATAAGGAGAAACCATTTTtCTGtCCCACTtATAAGATGCCCCCAAGTTTGTT
GTAGTGTTTTGGAATAACTTGTTAAAGTTCTTTTaTATTtGTGTCCcAACAATTCAATGA
AG
>isotig00142  gene=isogroup00007  length=1040  numContigs=6
TCCATGACTGTTGTAACTAAACGTCccGTCTGATTGTCAGCTTGCTTGGCAATTGTAccA
AGCTTACCAAGTAGTATttcATATAAGGTGGCAGGTTGATCAAACAAAGAAATAATCCtA
ACCATTTTGCATCAAATGAAAGcTtATGAATAATTTATACATATATTAAATAAACTGACA
TGTAAAACACAAATGGAAAATTTCAAAATTGTTGTACTTATTCTTCAATATTTGAAATGA
AACCTTGAATAGTCAAAaTActAATCAACATtGTCTtgAAATTTtGGATTCGTATTATCG
AAGAAACTGCATCACAACAGAGCCTAGAAGCTAATTTAAgTcAAaCAAATTCAGTGTTTT
TATtATCcTTCAAGTTCTTTACGGTATAGTCAGTATTGCAAAGTTCCGAACACTGCAAAG
TTTCGGAtACCCcTAAGAAATACACGATTTCACCatGACAACCTAtAgcAAcAGCCAaTT
TcAcaaaaaacTACAAaGCTAcaGTtATTTtCTCTCcAAAATGACCcGTGTGCAAGAAag
tACTTACATATTTGTCAATAAAATGACGAAGATCTATGAAGTCTGTTATAATTACTGAAA
gAGCAACTGCGCCACCAATTTTATCACCAgCGCCACACtGTGGGTTGTggTcCcaAactT
CgCAATACTcTAGCAAGAAAtacCAGtTCCACaATCACGAAGAATCTTCTTGGAAAACAA
CGTGAAAACAGTTTGCAGGAAAGAAAGTTTGGCCGTGTATCGTACTATAACAAAaTTCTC
CCACCATATGAAGTATATTTTCAAaTGATTTATACCAGAAGATTTAGTTTTgGGGTGtTT
TaAgTCTTAAgTGGCCGAACTTCGAAGTCACCATCCTACTAGTAGACTGCCTTTGTACTA
TGTATAAGTTAAGATCATGGCTTATTATGAGTTTTATTAAAGCTGAACTGGGTGAAAATT
TCCACCATCCTGGGATCGGGATCCATTTCAATGTCACTTTGttACAAGTGTTCAAGACCG
TTATTGGATCCATGACTTAA
>isotig00143  gene=isogroup00007  length=996  numContigs=6
TCCATGACTGTTGTAACTAAACGTCccGTCTGATTGTCAGCTTGCTTGGCAATTGTAccA
AGCTTACCAAGTAGTATttcATATAAGGTGGCAGGTTGATCAAACAAAGAAATAATCCtA
ACCATTTTGCATCAAATGAAAGcTtATGAATAATTTATACATATATTAAATAAACTGACA
TGTAAAACACAAATGGAAAATTTCAAAATTGTTGTACTTATTCTTCAATATTTGAAATGA
AACCTTGAATAGTCAAAaTActAATCAACATtGTCTtgAAATTTtGGATTCGTATTATCG
AAGAAACTGCATCACAACAGAGCCTAGAAGCTAATTTAAgTcAAaCAAATTCAGTGTTTT
TATtATCcTTCAAGTTCTTTACGGTATAGTCAGTATTGCAAAGTTCCGAACACTGCAAAG
TTTCGGAtACCCcTAAGAAATACACGATTTCACCatGACAACCTAtAgcAAcAGCCAaTT
TcAcaaaaaacTACAAaGCTAcaGTtATTTtCTCTCcAAAATGACCcGTGTGCAAGAAag
tACTTACATATTTGTCAATAAAATGACGAAGATCTATGAAGTCTGTTATAATTACTGAAA
gAGCAACTGCGCCACCAATTTTATCACCAgCGCCACACtGTGGGTTGTggTcCcaAactT
CgCAATACTcTAGCAAGAAAtacCAGtTCCACaATCACGAAGAATCTTCTTGGAAAACAA
CGTGAAAACAGTTTGCAGGAAAGAAAGTTTGGCCGTGTATCGTACTATAACAAAaTTCTC
CCACCATATGAAGTATATTTTCAAaTGATTTATACCAGAAGATTTAGTTTTgGGGTGtTT
TaAgTCTTAAgTGGCCGAACTTCGAAGTCaCCATGCTACTAtCTTATATaGAAAATGCAC
ttCTTATACACCTTCATCAATGTACTGTACtATTTTGTAATGAATGATTCATAtAAGTTT
TGTCACGAAATATATAGTGGTAAAGACCGCAAACTT
>isotig00144  gene=isogroup00007  length=1007  numContigs=5
ACTGCAACTCCACAAATTCTCACATTTTATGCATAATGCTTACAATttCCTTGCATCAGC
ATGtTTTGTTGTTTGTTTGGTTTAGTTtGTTGTCGACTCTCAATTCCAATGATAAGAtAc
TTttCtGCatAAATTtCCAACAGATCTAaGTTAAAAAaaCaCTGGATActAAAaCtCTTA
CATGCAAGGGATCTTGTGTAAATATTACTCATTTCATTTCCTGCTGGAACTGGTGGCTTC
AAAGcaTCTTTGTACATTGacAgTATGTACACGTTTGCACttGTAATGTATccTTGGCTG
CcTGTACAGTTAGTACAATGTGGACTCTGCaCTAcaGttgttGCTagTTAATCACTACAG
GCCTATGGGCTAGGCTGTAGGATGGTGACTTCGAAGTTCGGCCACTTAAGACTTAAAACA
CCCCAAAACTAAATCTTCTGGTATAAATCATTtGAAAATATACTTCATATGGTGGGAGAA
TTtTGTTATAGTACGATACACGGCCAAACTTTCTTTCCTGCAAACTGTTTTCACGTTGTT
TTCCAAGAAGATTCTTCGTGATTGTGGAACTGGTATTTCTTGCTAGAGTATTGCGAAGTT
CGGACACGCAACCCACAGTGTGGCGCTGGTaAAAaTTGGTGGCGCTGTTGCTCTTTCAGT
AATTATAACAGACTTCATAGATCTTCGTCATTTTATTGACAAATATGTAAGTAATTTCTt
GCACACGGGTCATTTTGGAGAGAAAaTAACTGTAGCTTCGTACTTTTTGGtGAAATTTGG
CTCTTCCTGTAGGTTTTCATGGTGAAAATCGTGtATTTCTTAGGGTGCCCGAACTTCGCA
GTAtGGcGAACTTCGCAATACTGACTATACtaGTAATACATAACCATCCAAGAATGCAAT
TTTCTAGGCTATAAATTATTACTTATTACTCATTGCAATACTAGTCCAGGGCTTATGTTT
GGCTAGACCTAACACCATTGCAACGATCTGAGCCATAGATTCTCCAA
>isotig00145  gene=isogroup00007  length=985  numContigs=5
ATAGtttatttaaaaagAATAATTTCAACTTAATGTTTACAACAATTGTGGAAAATGAAG
TAAGCCTTATAATCATGGGCATATGATAAAGGCTAGGCcTACACTAGTAGGATGGTGACT
TCGAAGTTCgCCcACTTAAGACTTAAAACACCCCAAAACTAAATCTTCTGGTATAAATCA
TTtGAAAATATACTTCATATGGTGGGAGAATTtTGTTATAGTACGATACACGGCCAAACT
TTCTTTCCTGCAAACTGTTTTCACGTTGTTTTCCAAGAAGATTCTTCGTGATTGTGGAAC
TGGTATTTCTTGCTAGAGTATTGCGAAGTTCGGACACGCAACCCACAGTGTGGCGCTGGT
GATAAAATTGGTGGCGCAGTTGCTcTTTCAGTAATTATAACAGACTTCATAGATCTTCGT
CATTTTATTGACAAaTATGTAAgTactTTCTTGCACACGGGTCATTTTGGAGAGAAAATA
ACtgTAGCtTTGTAgttttttGTGAAATTGGCTgTTgCTaTAGGTTGTCAtGGTGAAATC
GTGTATTTCTTAgGGGTgTCCGAAACTTTGCAGTGTTCGGAACTTTGCAATACTGACTAT
ACCGTAAAGAACTTGAAGgATAaTAAAAACACTGAATTTGTTtgAcTTAAATTAGCTTCT
AGGCTCTGTTGTGATGCAGTTTCTTCGATAATACGAATCCAAAaTTTcAaGACAaTGTTG
ATTagTATTTtGACTATTCAAGGTTTCATTTCAAATATTGAAGAATAAGTACAACAATTT
TGAAATTTTCCATTTGTGTTTTACATGTCAGTTTATTTAATATATGTATAAATTATTCAT
aagCTTTCATTTGATGCAAAATGGTTaGGATTATTTCTTTGTTTGATCAACCTGCCACCT
TATATGaaaTACTACTTGGTAAGCTTGGTACAATTGCCAAGCAAGCTGACAATCAGACgg
gACGTTTAGTTACAACAGTCATGGA
>isotig00146  gene=isogroup00007  length=792  numContigs=4
TTGGAGAATCTATGGCTCAGATCGTTGCAATGGTGTTAGGTCTAGCCAAACATAAGCCCT
GGACTAGTATTGCAATGAGTAATAAGTAATAATTTATAGCCTAGAAAATTGCATTCTTGG
ATGGTTATGTATtACtaGTATAGTCAGTATTGCGAAGTTCgCCATACTGCGAAGTTCGGg
CACCCTAAGAAATACACGATTTTCACCATGAAAACCTACAGGAAGAGCCAAATTTCACCA
AAAAGTACGAAGCTACAGTTATTTtCTCTCCAAAATGACCCGTGTGCAAGAAATTACTTA
CATATTTGTCAATAAAATGACGAAGATCTATGAAGTCTGTTATAATTACTGAAAGAGCAA
CAGCGCCACCAATTTTtACCAgCGCCACACtGTGGGTTGTggTcCcaAactTCgCAATAC
TcTAGCAAGAAAtacCAGtTCCACaATCACGAAGAATCTTCTTGGAAAACAACGTGAAAA
CAGTTTGCAGGAAAGAAAGTTTGGCCGTGTATCGTACTATAACAAAaTTCTCCCACCATA
TGAAGTATATTTTCAAaTGATTTATACCAGAAGATTTAGTTTTgGGGTGtTTTaAgTCTT
AAgTGGCCGAACTTCGAAGTCACCATCCTACTAGTAGACTGCCTTTGTACTATGTATAAG
TTAAGATCATGGCTTATTATGAGTTTTATTAAAGCTGAACTGGGTGAAAATTTCCACCAT
CCTGGGATCGGGATCCATTTCAATGTCACTTTGttACAAGTGTTCAAGACCGTTATTGGA
TCCATGACTTAA
>isotig00147  gene=isogroup00007  length=748  numContigs=4
AAGTTTGCGGTCTTTACCACTATATATTTCGTGACAAAACTTaTATGAATCATTCATTAC
AAAATaGTACAGTACATTGATGAAGGTGTATAAGaaGTGCATTTTCtATATAAGaTAGTA
GCATGGtGACTTCGAAGTTCGGCCACTTAAGACTTAAAACACCCCAAAACTAAATCTTCT
GGTATAAATCATTtGAAAATATACTTCATATGGTGGGAGAATTtTGTTATAGTACGATAC
ACGGCCAAACTTTCTTTCCTGCAAACTGTTTTCACGTTGTTTTCCAAGAAGATTCTTCGT
GATTGTGGAACTGGTATTTCTTGCTAGAGTATTGCGAAGTTCGGACACGCAACCCACAGT
GTGGCGCTGGTaAAAaTTGGTGGCGCTGTTGCTCTTTCAGTAATTATAACAGACTTCATA
GATCTTCGTCATTTTATTGACAAATATGTAAGTAATTTCTtGCACACGGGTCATTTTGGA
GAGAAAaTAACTGTAGCTTCGTACTTTTTGGtGAAATTTGGCTCTTCCTGTAGGTTTTCA
TGGTGAAAATCGTGtATTTCTTAGGGTGCCCGAACTTCGCAGTAtGGcGAACTTCGCAAT
ACTGACTATACtaGTAATACATAACCATCCAAGAATGCAATTTTCTAGGCTATAAATTAT
TACTTATTACTCATTGCAATACTAGTCCAGGGCTTATGTTTGGCTAGACCTAACACCATT
GCAACGATCTGAGCCATAGATTCTCCAA
>isotig00148  gene=isogroup00007  length=737  numContigs=3
ATAGtttatttaaaaagAATAATTTCAACTTAATGTTTACAACAATTGTGGAAAATGAAG
TAAGCCTTATAATCATGGGCATATGATAAAGGCTAGGCcTACACTAGTAGGATGGTGACT
TCGAAGTTCgCCcACTTAAGACTTAAAACACCCCAAAACTAAATCTTCTGGTATAAATCA
TTtGAAAATATACTTCATATGGTGGGAGAATTtTGTTATAGTACGATACACGGCCAAACT
TTCTTTCCTGCAAACTGTTTTCACGTTGTTTTCCAAGAAGATTCTTCGTGATTGTGGAAC
TGGTATTTCTTGCTAGAGTATTGCGAAGTTCGGACACGCAACCCACAGTGTGGCGCTGGT
aAAAaTTGGTGGCGCTGTTGCTCTTTCAGTAATTATAACAGACTTCATAGATCTTCGTCA
TTTTATTGACAAATATGTAAGTAATTTCTtGCACACGGGTCATTTTGGAGAGAAAaTAAC
TGTAGCTTCGTACTTTTTGGtGAAATTTGGCTCTTCCTGTAGGTTTTCATGGTGAAAATC
GTGtATTTCTTAGGGTGCCCGAACTTCGCAGTAtGGcGAACTTCGCAATACTGACTATAC
taGTAATACATAACCATCCAAGAATGCAATTTTCTAGGCTATAAATTATTACTTATTACT
CATTGCAATACTAGTCCAGGGCTTATGTTTGGCTAGACCTAACACCATTGCAACGATCTG
AGCCATAGATTCTCCAA
>isotig00149  gene=isogroup00007  length=512  numContigs=2
ACTGCAACTCCACAAATTCTCACATTTTATGCATAATGCTTACAATttCCTTGCATCAGC
ATGtTTTGTTGTTTGTTTGGTTTAGTTtGTTGTCGACTCTCAATTCCAATGATAAGAtAc
TTttCtGCatAAATTtCCAACAGATCTAaGTTAAAAAaaCaCTGGATActAAAaCtCTTA
CATGCAAGGGATCTTGTGTAAATATTACTCATTTCATTTCCTGCTGGAACTGGTGGCTTC
AAAGcaTCTTTGTACATTGacAgTATGTACACGTTTGCACttGTAATGTATccTTGGCTG
CcTGTACAGTTAGTACAATGTGGACTCTGCaCTAcaGttgttGCTagTTAATCACTACAG
GCCTATGGGCTAGGCTGTACATCAcGTGATCACTAGCGTGCATATTTTGATAGCGAAAGA
CATTCAAATAAGATTTCACCTTTCTGAAATTACTAAtttATCaaaTTAGAAGCCTTaaaG
TACTACTAATGCAggttttCCtttGGTCCaCa
>isotig00150  gene=isogroup00008  length=3984  numContigs=15
CAATCagAAGACATGATttCAgAAAACACAGCTTAGTTTATTGGTCAACATTAGATtAtA
TCTGCACATACAGTTCATGgCAaCAAATGATGTAAAAATAaGTATAAAATGgACAGCTGC
TtGATaGGGATTTtCcTTTGGGATtAaTTCAAaGTTGTGAAGGCAAGATCTTGGATGGAC
TGGGtCTAATCTtGTGAACAAGGGTGGTAGGACTTGTACGTCACAACACCACCTTCGTAG
TAGTCGTAGACTTTGATGAAAGCTGGTCTCGTATTCTTCACGTGGATaTCCCTCTTCAGC
ACCAGAACAAAACTGGTTGAGTACCCTCGTGAAAATTGATTGAAGTACAACGAGAACGGT
TTGCCTTCTtCAAAGTGATCGTATCTCATCAAGCCAATGTCTTGTCCAGTTGAGTATAAA
TAATCGATGTATCTTTCCAaCTCATTTGTATCCACGGAATAaCCTGATACCATCTTTACG
TCGACTACGGCCATATTGGTAAACTCGTTtTtGGCGTCTAAATATGATACTGTTATATCC
AGATAAACTCTACTACAGTCCTGCTGGGGAGTGTGATCTCTAGCTTCAACCTGGACATCA
AAATACTGACTTACAATTCGCAAAACTGGCAAGTTATACTGCATCACAGCCTGGAATAAG
ACACATCCTTCGCCTTCACCAAATACACGCAATGTATTAGGACACTGTCGTATGTCAAAT
TCTTCCATGACCAGATCATtctCGTTTGTAACCTCGCAATGTTCATGCTGCAAGTCaCCT
TCTGTCGTGGAAATATCTACAATGACTGATTTGTCATCGCTGTGAACACGTTCGGCATAG
GAAGCCAGAGCCTCAAGCCCAaTGACTGTGTCCTGCGTGGAAGTGAACCCTCCATGACTG
TTCCGCTGCTCGTTAAGCCATTCTACAATTAGTCGTGCATCCAGAAGGAACTGTGGGTCA
TCTTGGCTAGCCTCCAGATAGATTAGCAATACATATGAGGTCATCTCTATTTCTGCTGGA
TCAGCTTTGCAgCTGtCTGCTgCCCCCTCACAGGGAGGGGCATCATCCCGGGTCCAGTGT
AACGTGCCATCTCCTGTGACAGCTATTTCTTGTAACTTGGTCAAACCTGATCGGTAGATG
GGGTTGATATTCACCTTTGCTAGAGCATATGTAACAAGGGCAAGTGTGTAGGTATCGTCT
ATTCCATCATCAAGAGCCCGGAATAAACAATAAACTGCTCGGAACATGACTGTACTAGTT
GCTGGTTCCCCAGCTTCAATCAGCGCAATAGTGGTATAGGCAGTTAGGGTTACACCATTG
GAGTGACCACCCTGCATAGATTTGTGTATGACTCTCCCTCGTGGAATGAAGCATCCAGTA
TCATcATCTagGgcGTtGTtAaCCAACcAaTcCCtCGTTACTTcCaAATCTcTGCtGTcA
ATATCTATgAATTCTGAGGCCATTGCAAACGACTTAAGAACAAAAGCTGTCAACCATGTA
CTTCCTTCGCCATCTCTCTGGCCGAATGCACTGTAGGATCCATCATTCAAcCTGTACtGA
AGtTCtcTctCATAtCCTATcTGCATATATTCcTTGGCTTgaTTGtACACTTCGGGgAag
TTCACACGTTGATTAGTGTGAACCAAATACATCAGGACGAAGATGTTAGGTGTGAAACCA
ATCATgTTCTGTTCCCCACAGCCGGTGGGCATGCGAAGGAGGGATCCCAGATTTGTCAGT
aCCGGGCCaagAACAtTTCCTGtAAcCTGTACtTTACATGATCCTGTTCCAGGGACAGTA
TTGAATGGAAATTCAAGAGAGACTTCTTGgAGAAACGAACCACCCTCAGCATCATCTGGA
CAGATCAAGAAGTTGATTGCCCTTTCCACTTCAGTACCCTCTGCCTCAACtAGAACaGTc
ctAtTCACTGcATcCCAGACATCtAATAGttCATCTAtACTGTTCcCtGTTTTtCcACAC
CtGGTaAATctTGAGAAGGAGGtATATATTCCCCAAGCGCTATGATTGGTATCTTGCCCA
ATACTCGTGGTATTATGTtAAATTCAACAGATCCaGCTTGTCCTCCACACACGCACAGGT
ATTTGaAGAAATcTTgAtcCTGTATGCTaAAgTAGGAAGAAGGCtCAAGACGCACGaCCA
CCGTGAAGCATTCACTAAGGTAGTTAAACACTGTTATCTTCAAGGGAAATTCTTCATCCT
GTATGaCTGAATAaGGCaACACGGTTgAGATGAAAAaCGGTtGGaAAACACGtaAGGAta
tCGGTTCTGCTATTcCGATTCCATGTTCAgCAGAGGTGCAGAAGCCTGTCGTGACCCAGT
CAGTAATGGAGTGGGGGACGGTGTGACTGACAGTGCTTACCCCTTcTTTGCCTATCGTGG
aCaAATGCCAAAgCCAAGTGTCaGGgAAATGGgTTCgAAGTTGaTAAATaGgaCCAGATT
tAGGTACTTCaGgTaTTATGTCAGCCCTATTCACAACATTGAAATCAGGGAGACCACCAG
GTCCAGGTACACCTCTTAATCCAGGATTTCCCATCGCTGTAGGAAAGTGTTTGGAgTAAG
GCGTGTATCTCAtGTAATGAGTAGTAGATGTTCGAGTTTCTGTGtAAACGTAGCAtGGAC
GTGTCTCAATGATAAGGTTAGACAAAATTTGAACACCTGAGCTCTGGAAAGCTTCTAAGG
AATCAAAATGTAGCGATTTGCTCCATGTTCTGGTTGAAGTTCTAGGTGGAGGTGGAAGtC
GAGGTGGaAGTCGAgGTGGAAATCgAGGTGGAAATTgAGGTGGAAATCGAGGTAGCTGAA
GGCTTGGGAACCGACCAAAGGAAGGAATTGATCGTTTGGACATGTCTCGTGCTGTGACTG
GACAACTCTCATTCAGTCCATGTTCTTCTACAGCAAACATCGACATTGGTGAAAAcaCcT
GTtCagAAGtGATCCTGTTGCTGTCAgCTAAAAGTAAAATGctTTTAtCGACAGATCCAA
TAGCACACAATGATAGTGGAGAAGCACGGATGTTGAGTAACACATCTGATCCTGGGTAAA
CTTGTCCACTGTTGAAATCTAACGaAACATCATTTTCAAAGGCTAATTTGACTTTGAACt
CttGTctGGCtgAAACcACTTCGCCATcTTGTCTGGTGAAGTAGAGGAGGATGGTGGCAC
TTGGTGCCATTTTCTGTGTCACTGGAACAGGGATCGATACACTCCCCAGAATAGCGTCTG
GAAAAGGTTCCAGGTTCGGAGGATCTGTTGTCAGACTTTCCAAATGCTGTCTCACTGTAG
TAGGGTCTCCTCTACGGTCAAGCTCTACATGACGTGAAATAACTGATGTCTGCTCGGACA
TACCGGATGACCAAGTCTGAGTACCGGACGTAACAAGATTCCGGTTTGCGGACACAATAT
AGCTAAACTCCAGAATGGTATCAGCATCAGATTCTGGAATAGTGAACTCGACCTCAACAT
CAAGATTTTCACCCACAGGGTAAACAGAGGTCAAAGGtCTTATAGCAAGGAAACtGCCAC
TGGGCGAATaCCAGGCATCAATATATTTtCTGGaGCGgACAGgTAGAATCTGAGAATCTG
GATGACGATAAGTGACCTCCAGTTTCAATTCTGTTATATATGGGTCAAATGGTGCTCTAA
ACTCTGCATTTACTCTTCCGTCTTGATCAGTGGTGTAGGTCTCTTCAAAGCTGAAGTCAC
CCAtTCCtTTTGTTTTCATAGCTGTCACaGTCAGAgATACAAAACTGGCTGGTCGACtAT
TGGGTAaTTTGGCCAAAATTTGAAATCTGTAAGGTAAAcCTGGTTTGAACCCATTACGAC
CGACAGTGTCAAGGGTCAAAGGTATCTTTGTTATTTCTGTTGATCCATGAGTCTCTGTTC
TGGCGATGCCAGTCACAAGCTCCGTGAACTCAACATCCAATATAAGATACCTGCTCTGGA
TAGAATTAACGCTCCCGAGATTTC
>isotig00151  gene=isogroup00008  length=3984  numContigs=15
CAATCagAAGACATGATttCAgAAAACACAGCTTAGTTTATTGGTCAACATTAGATtAtA
TCTGCACATACAGTTCATGgCAaCAAATGATGTAAAAATAaGTATAAAATGgACAGCTGC
TtGATaGGGATTTtCcTTTGGGATtAaTTCAAaGTTGTGAAGGCAAGATCTTGGATGGAC
TGGGtCTAATCTtGTGAACAAGGGTGGTAGGACTTGTACGTCACAACACCACCTTCGTAG
TAGTCGTAGACTTTGATGAAAGCTGGTCTCGTATTCTTCACGTGGATaTCCCTCTTCAGC
ACCAGAACAAAACTGGTTGAGTACCCTCGTGAAAATTGATTGAAGTACAACGAGAACGGT
TTGCCTTCTtCAAAGTGATCGTATCTCATCAAGCCAATGTCTTGTCCAGTTGAGTATAAA
TAATCGATGTATCTTTCCAaCTCATTTGTATCCACGGAATAaCCTGATACCATCTTTACG
TCGACTACGGCCATATTGGTAAACTCGTTtTtGGCGTCTAAATATGATACTGTTATATCC
AGATAAACTCTACTACAGTCCTGCTGGGGAGTGTGATCTCTAGCTTCAACCTGGACATCA
AAATACTGACTTACAATTCGCAAAACTGGCAAGTTATACTGCATCACAGCCTGGAATAAG
ACACATCCTTCGCCTTCACCAAATACACGCAATGTATTAGGACACTGTCGTATGTCAAAT
TCTTCCATGACCAGATCATtctCGTTTGTAACCTCGCAATGTTCATGCTGCAAGTCaCCT
TCTGTCGTGGCAATATCTACAACGACTGATTTGTCGTCGCTGTGAACACGTTCGGCGTAG
GAAGCCAGAGCCTCAAGCCCAaTGACTGTGTCCTGCGTGGAAGTGAACCCTCCATGACTG
TTCCGCTGCTCGTTAAGCCATTCTACAATTAGTCGTGCATCCAGAAGGAACTGTGGGTCA
TCTTGGCTAGCCTCCAGATAGATTAGCAATACATATGAGGTCATCTCTATTTCTGCTGGA
TCAGCTTTGCAgCTGtCTGCTgCCCCCTCACAGGGAGGGGCATCATCCCGGGTCCAGTGT
AACGTGCCATCTCCTGTGACAGCTATTTCTTGTAACTTGGTCAAACCTGATCGGTAGATG
GGGTTGATATTCACCTTTGCTAGAGCATATGTAACAAGGGCAAGTGTGTAGGTATCGTCT
ATTCCATCATCAAGAGCCCGGAATAAACAATAAACTGCTCGGAACATGACTGTACTAGTT
GCTGGTTCCCCAGCTTCAATCAGCGCAATAGTGGTATAGGCAGTTAGGGTTACACCATTG
GAGTGACCACCCTGCATAGATTTGTGTATGACTCTCCCTCGTGGAATGAAGCATCCAGTA
TCATcATCTagGgcGTtGTtAaCCAACcAaTcCCtCGTTACTTcCaAATCTcTGCtGTcA
ATATCTATgAATTCTGAGGCCATTGCAAACGACTTAAGAACAAAAGCTGTCAACCATGTA
CTTCCTTCGCCATCTCTCTGGCCGAATGCACTGTAGGATCCATCATTCAAcCTGTACtGA
AGtTCtcTctCATAtCCTATcTGCATATATTCcTTGGCTTgaTTGtACACTTCGGGgAag
TTCACACGTTGATTAGTGTGAACCAAATACATCAGGACGAAGATGTTAGGTGTGAAACCA
ATCATgTTCTGTTCCCCACAGCCGGTGGGCATGCGAAGGAGGGATCCCAGATTTGTCAGT
aCCGGGCCaagAACAtTTCCTGtAAcCTGTACtTTACATGATCCTGTTCCAGGGACAGTA
TTGAATGGAAATTCAAGAGAGACTTCTTGgAGAAACGAACCACCCTCAGCATCATCTGGA
CAGATCAAGAAGTTGATTGCCCTTTCCACTTCAGTACCCTCTGCCTCAACtAGAACaGTc
ctAtTCACTGcATcCCAGACATCtAATAGttCATCTAtACTGTTCcCtGTTTTtCcACAC
CtGGTaAATctTGAGAAGGAGGtATATATTCCCCAAGCGCTATGATTGGTATCTTGCCCA
ATACTCGTGGTATTATGTtAAATTCAACAGATCCaGCTTGTCCTCCACACACGCACAGGT
ATTTGaAGAAATcTTgAtcCTGTATGCTaAAgTAGGAAGAAGGCtCAAGACGCACGaCCA
CCGTGAAGCATTCACTAAGGTAGTTAAACACTGTTATCTTCAAGGGAAATTCTTCATCCT
GTATGaCTGAATAaGGCaACACGGTTgAGATGAAAAaCGGTtGGaAAACACGtaAGGAta
tCGGTTCTGCTATTcCGATTCCATGTTCAgCAGAGGTGCAGAAGCCTGTCGTGACCCAGT
CAGTAATGGAGTGGGGGACGGTGTGACTGACAGTGCTTACCCCTTcTTTGCCTATCGTGG
aCaAATGCCAAAgCCAAGTGTCaGGgAAATGGgTTCgAAGTTGaTAAATaGgaCCAGATT
tAGGTACTTCaGgTaTTATGTCAGCCCTATTCACAACATTGAAATCAGGGAGACCACCAG
GTCCAGGTACACCTCTTAATCCAGGATTTCCCATCGCTGTAGGAAAGTGTTTGGAgTAAG
GCGTGTATCTCAtGTAATGAGTAGTAGATGTTCGAGTTTCTGTGtAAACGTAGCAtGGAC
GTGTCTCAATGATAAGGTTAGACAAAATTTGAACACCTGAGCTCTGGAAAGCTTCTAAGG
AATCAAAATGTAGCGATTTGCTCCATGTTCTGGTTGAAGTTCTAGGTGGAGGTGGAAGtC
GAGGTGGaAGTCGAgGTGGAAATCgAGGTGGAAATTgAGGTGGAAATCGAGGTAGCTGAA
GGCTTGGGAACCGACCAAAGGAAGGAATTGATCGTTTGGACATGTCTCGTGCTGTGACTG
GACAACTCTCATTCAGTCCATGTTCTTCTACAGCAAACATCGACATTGGTGAAAAcaCcT
GTtCagAAGtGATCCTGTTGCTGTCAgCTAAAAGTAAAATGctTTTAtCGACAGATCCAA
TAGCACACAATGATAGTGGAGAAGCACGGATGTTGAGTAACACATCTGATCCTGGGTAAA
CTTGTCCACTGTTGAAATCTAACGaAACATCATTTTCAAAGGCTAATTTGACTTTGAACt
CttGTctGGCtgAAACcACTTCGCCATcTTGTCTGGTGAAGTAGAGGAGGATGGTGGCAC
TTGGTGCCATTTTCTGTGTCACTGGAACAGGGATCGATACACTCCCCAGAATAGCGTCTG
GAAAAGGTTCCAGGTTCGGAGGATCTGTTGTCAGACTTTCCAAATGCTGTCTCACTGTAG
TAGGGTCTCCTCTACGGTCAAGCTCTACATGACGTGAAATAACTGATGTCTGCTCGGACA
TACCGGATGACCAAGTCTGAGTACCGGACGTAACAAGATTCCGGTTTGCGGACACAATAT
AGCTAAACTCCAGAATGGTATCAGCATCAGATTCTGGAATAGTGAACTCGACCTCAACAT
CAAGATTTTCACCCACAGGGTAAACAGAGGTCAAAGGtCTTATAGCAAGGAAACtGCCAC
TGGGCGAATaCCAGGCATCAATATATTTtCTGGaGCGgACAGgTAGAATCTGAGAATCTG
GATGACGATAAGTGACCTCCAGTTTCAATTCTGTTATATATGGGTCAAATGGTGCTCTAA
ACTCTGCATTTACTCTTCCGTCTTGATCAGTGGTGTAGGTCTCTTCAAAGCTGAAGTCAC
CCAtTCCtTTTGTTTTCATAGCTGTCACaGTCAGAgATACAAAACTGGCTGGTCGACtAT
TGGGTAaTTTGGCCAAAATTTGAAATCTGTAAGGTAAAcCTGGTTTGAACCCATTACGAC
CGACAGTGTCAAGGGTCAAAGGTATCTTTGTTATTTCTGTTGATCCATGAGTCTCTGTTC
TGGCGATGCCAGTCACAAGCTCCGTGAACTCAACATCCAATATAAGATACCTGCTCTGGA
TAGAATTAACGCTCCCGAGATTTC
>isotig00152  gene=isogroup00008  length=3984  numContigs=15
CAATCagAAGACATGATttCAgAAAACACAGCTTAGTTTATTGGTCAACATTAGATtAtA
TCTGCACATACAGTTCATGgCAaCAAATGATGTAAAAATAaGTATAAAATGgACAGCTGC
TtGATaGGGATTTtCcTTTGGGATtAaTTCAAaGTTGTGAAGGCAAGATCTTGGATGGAC
TGGGtCTAATCTtGTGAACAAGGGTGGTAGGACTTGTACGTCACAACACCACCTTCGTAG
TAGTCGTAGACTTTGATGAAAGCTGGTCTCGTATTCTTCACGTGGATaTCCCTCTTCAGC
ACCAGAACAAAACTGGTTGAGTACCCTCGTGAAAATTGATTGAAGTACAACGAGAACGGT
TTGCCTTCTtCAAAGTGATCGTATCTCATCAAGCCAATGTCTTGTCCAGTTGAGTATAAA
TAATCGATGTATCTTTCCAaCTCATTTGTATCCACGGAATAaCCTGATACCATCTTTACG
TCGACTACGGCCATATTGGTAAACTCGTTtTtGGCGTCTAAATATGATACTGTTATGTCC
AGATAAACTCTACTACAGTCCTGCTGGGGAGTGTGATCTCTAGCTTCAACCTGGACATCA
AAATACTGACTTACAATTCGCAAAACTGGCAAGTTATACTGCATCACAGCCTGGAATAAG
ACACATCCTTCGCCTTCACCAAATACACGCAATGTATTAGGACACTGTCGTATGTCAAAT
TCTTCCATGACCAGATCATtctCGTTTGTAACCTCGCAATGTTCATGCTGCAAGTCaCCT
TCTGTCGTGGAAATATCTACAATGACTGATTTGTCATCGCTGTGAACACGTTCGGCATAG
GAAGCCAGAGCCTCAAGCCCAaTGACTGTGTCCTGCGTGGAAGTGAACCCTCCATGACTG
TTCCGCTGCTCGTTAAGCCATTCTACAATTAGTCGTGCATCCAGAAGGAACTGTGGGTCA
TCTTGGCTAGCCTCCAGATAGATTAGCAATACATATGAGGTCATCTCTATTTCTGCTGGA
TCAGCTTTGCAgCTGtCTGCTgCCCCCTCACAGGGAGGGGCATCATCCCGGGTCCAGTGT
AACGTGCCATCTCCTGTGACAGCTATTTCTTGTAACTTGGTCAAACCTGATCGGTAGATG
GGGTTGATATTCACCTTTGCTAGAGCATATGTAACAAGGGCAAGTGTGTAGGTATCGTCT
ATTCCATCATCAAGAGCCCGGAATAAACAATAAACTGCTCGGAACATGACTGTACTAGTT
GCTGGTTCCCCAGCTTCAATCAGCGCAATAGTGGTATAGGCAGTTAGGGTTACACCATTG
GAGTGACCACCCTGCATAGATTTGTGTATGACTCTCCCTCGTGGAATGAAGCATCCAGTA
TCATcATCTagGgcGTtGTtAaCCAACcAaTcCCtCGTTACTTcCaAATCTcTGCtGTcA
ATATCTATgAATTCTGAGGCCATTGCAAACGACTTAAGAACAAAAGCTGTCAACCATGTA
CTTCCTTCGCCATCTCTCTGGCCGAATGCACTGTAGGATCCATCATTCAAcCTGTACtGA
AGtTCtcTctCATAtCCTATcTGCATATATTCcTTGGCTTgaTTGtACACTTCGGGgAag
TTCACACGTTGATTAGTGTGAACCAAATACATCAGGACGAAGATGTTAGGTGTGAAACCA
ATCATgTTCTGTTCCCCACAGCCGGTGGGCATGCGAAGGAGGGATCCCAGATTTGTCAGT
aCCGGGCCaagAACAtTTCCTGtAAcCTGTACtTTACATGATCCTGTTCCAGGGACAGTA
TTGAATGGAAATTCAAGAGAGACTTCTTGgAGAAACGAACCACCCTCAGCATCATCTGGA
CAGATCAAGAAGTTGATTGCCCTTTCCACTTCAGTACCCTCTGCCTCAACtAGAACaGTc
ctAtTCACTGcATcCCAGACATCtAATAGttCATCTAtACTGTTCcCtGTTTTtCcACAC
CtGGTaAATctTGAGAAGGAGGtATATATTCCCCAAGCGCTATGATTGGTATCTTGCCCA
ATACTCGTGGTATTATGTtAAATTCAACAGATCCaGCTTGTCCTCCACACACGCACAGGT
ATTTGaAGAAATcTTgAtcCTGTATGCTaAAgTAGGAAGAAGGCtCAAGACGCACGaCCA
CCGTGAAGCATTCACTAAGGTAGTTAAACACTGTTATCTTCAAGGGAAATTCTTCATCCT
GTATGaCTGAATAaGGCaACACGGTTgAGATGAAAAaCGGTtGGaAAACACGtaAGGAta
tCGGTTCTGCTATTcCGATTCCATGTTCAgCAGAGGTGCAGAAGCCTGTCGTGACCCAGT
CAGTAATGGAGTGGGGGACGGTGTGACTGACAGTGCTTACCCCTTcTTTGCCTATCGTGG
aCaAATGCCAAAgCCAAGTGTCaGGgAAATGGgTTCgAAGTTGaTAAATaGgaCCAGATT
tAGGTACTTCaGgTaTTATGTCAGCCCTATTCACAACATTGAAATCAGGGAGACCACCAG
GTCCAGGTACACCTCTTAATCCAGGATTTCCCATCGCTGTAGGAAAGTGTTTGGAgTAAG
GCGTGTATCTCAtGTAATGAGTAGTAGATGTTCGAGTTTCTGTGtAAACGTAGCAtGGAC
GTGTCTCAATGATAAGGTTAGACAAAATTTGAACACCTGAGCTCTGGAAAGCTTCTAAGG
AATCAAAATGTAGCGATTTGCTCCATGTTCTGGTTGAAGTTCTAGGTGGAGGTGGAAGtC
GAGGTGGaAGTCGAgGTGGAAATCgAGGTGGAAATTgAGGTGGAAATCGAGGTAGCTGAA
GGCTTGGGAACCGACCAAAGGAAGGAATTGATCGTTTGGACATGTCTCGTGCTGTGACTG
GACAACTCTCATTCAGTCCATGTTCTTCTACAGCAAACATCGACATTGGTGAAAAcaCcT
GTtCagAAGtGATCCTGTTGCTGTCAgCTAAAAGTAAAATGctTTTAtCGACAGATCCAA
TAGCACACAATGATAGTGGAGAAGCACGGATGTTGAGTAACACATCTGATCCTGGGTAAA
CTTGTCCACTGTTGAAATCTAACGaAACATCATTTTCAAAGGCTAATTTGACTTTGAACt
CttGTctGGCtgAAACcACTTCGCCATcTTGTCTGGTGAAGTAGAGGAGGATGGTGGCAC
TTGGTGCCATTTTCTGTGTCACTGGAACAGGGATCGATACACTCCCCAGAATAGCGTCTG
GAAAAGGTTCCAGGTTCGGAGGATCTGTTGTCAGACTTTCCAAATGCTGTCTCACTGTAG
TAGGGTCTCCTCTACGGTCAAGCTCTACATGACGTGAAATAACTGATGTCTGCTCGGACA
TACCGGATGACCAAGTCTGAGTACCGGACGTAACAAGATTCCGGTTTGCGGACACAATAT
AGCTAAACTCCAGAATGGTATCAGCATCAGATTCTGGAATAGTGAACTCGACCTCAACAT
CAAGATTTTCACCCACAGGGTAAACAGAGGTCAAAGGtCTTATAGCAAGGAAACtGCCAC
TGGGCGAATaCCAGGCATCAATATATTTtCTGGaGCGgACAGgTAGAATCTGAGAATCTG
GATGACGATAAGTGACCTCCAGTTTCAATTCTGTTATATATGGGTCAAATGGTGCTCTAA
ACTCTGCATTTACTCTTCCGTCTTGATCAGTGGTGTAGGTCTCTTCAAAGCTGAAGTCAC
CCAtTCCtTTTGTTTTCATAGCTGTCACaGTCAGAgATACAAAACTGGCTGGTCGACtAT
TGGGTAaTTTGGCCAAAATTTGAAATCTGTAAGGTAAAcCTGGTTTGAACCCATTACGAC
CGACAGTGTCAAGGGTCAAAGGTATCTTTGTTATTTCTGTTGATCCATGAGTCTCTGTTC
TGGCGATGCCAGTCACAAGCTCCGTGAACTCAACATCCAATATAAGATACCTGCTCTGGA
TAGAATTAACGCTCCCGAGATTTC
>isotig00153  gene=isogroup00008  length=3984  numContigs=15
CAATCagAAGACATGATttCAgAAAACACAGCTTAGTTTATTGGTCAACATTAGATtAtA
TCTGCACATACAGTTCATGgCAaCAAATGATGTAAAAATAaGTATAAAATGgACAGCTGC
TtGATaGGGATTTtCcTTTGGGATtAaTTCAAaGTTGTGAAGGCAAGATCTTGGATGGAC
TGGGtCTAATCTtGTGAACAAGGGTGGTAGGACTTGTACGTCACAACACCACCTTCGTAG
TAGTCGTAGACTTTGATGAAAGCTGGTCTCGTATTCTTCACGTGGATaTCCCTCTTCAGC
ACCAGAACAAAACTGGTTGAGTACCCTCGTGAAAATTGATTGAAGTACAACGAGAACGGT
TTGCCTTCTtCAAAGTGATCGTATCTCATCAAGCCAATGTCTTGTCCAGTTGAGTATAAA
TAATCGATGTATCTTTCCAaCTCATTTGTATCCACGGAATAaCCTGATACCATCTTTACG
TCGACTACGGCCATATTGGTAAACTCGTTtTtGGCGTCTAAATATGATACTGTTATGTCC
AGATAAACTCTACTACAGTCCTGCTGGGGAGTGTGATCTCTAGCTTCAACCTGGACATCA
AAATACTGACTTACAATTCGCAAAACTGGCAAGTTATACTGCATCACAGCCTGGAATAAG
ACACATCCTTCGCCTTCACCAAATACACGCAATGTATTAGGACACTGTCGTATGTCAAAT
TCTTCCATGACCAGATCATtctCGTTTGTAACCTCGCAATGTTCATGCTGCAAGTCaCCT
TCTGTCGTGGCAATATCTACAACGACTGATTTGTCGTCGCTGTGAACACGTTCGGCGTAG
GAAGCCAGAGCCTCAAGCCCAaTGACTGTGTCCTGCGTGGAAGTGAACCCTCCATGACTG
TTCCGCTGCTCGTTAAGCCATTCTACAATTAGTCGTGCATCCAGAAGGAACTGTGGGTCA
TCTTGGCTAGCCTCCAGATAGATTAGCAATACATATGAGGTCATCTCTATTTCTGCTGGA
TCAGCTTTGCAgCTGtCTGCTgCCCCCTCACAGGGAGGGGCATCATCCCGGGTCCAGTGT
AACGTGCCATCTCCTGTGACAGCTATTTCTTGTAACTTGGTCAAACCTGATCGGTAGATG
GGGTTGATATTCACCTTTGCTAGAGCATATGTAACAAGGGCAAGTGTGTAGGTATCGTCT
ATTCCATCATCAAGAGCCCGGAATAAACAATAAACTGCTCGGAACATGACTGTACTAGTT
GCTGGTTCCCCAGCTTCAATCAGCGCAATAGTGGTATAGGCAGTTAGGGTTACACCATTG
GAGTGACCACCCTGCATAGATTTGTGTATGACTCTCCCTCGTGGAATGAAGCATCCAGTA
TCATcATCTagGgcGTtGTtAaCCAACcAaTcCCtCGTTACTTcCaAATCTcTGCtGTcA
ATATCTATgAATTCTGAGGCCATTGCAAACGACTTAAGAACAAAAGCTGTCAACCATGTA
CTTCCTTCGCCATCTCTCTGGCCGAATGCACTGTAGGATCCATCATTCAAcCTGTACtGA
AGtTCtcTctCATAtCCTATcTGCATATATTCcTTGGCTTgaTTGtACACTTCGGGgAag
TTCACACGTTGATTAGTGTGAACCAAATACATCAGGACGAAGATGTTAGGTGTGAAACCA
ATCATgTTCTGTTCCCCACAGCCGGTGGGCATGCGAAGGAGGGATCCCAGATTTGTCAGT
aCCGGGCCaagAACAtTTCCTGtAAcCTGTACtTTACATGATCCTGTTCCAGGGACAGTA
TTGAATGGAAATTCAAGAGAGACTTCTTGgAGAAACGAACCACCCTCAGCATCATCTGGA
CAGATCAAGAAGTTGATTGCCCTTTCCACTTCAGTACCCTCTGCCTCAACtAGAACaGTc
ctAtTCACTGcATcCCAGACATCtAATAGttCATCTAtACTGTTCcCtGTTTTtCcACAC
CtGGTaAATctTGAGAAGGAGGtATATATTCCCCAAGCGCTATGATTGGTATCTTGCCCA
ATACTCGTGGTATTATGTtAAATTCAACAGATCCaGCTTGTCCTCCACACACGCACAGGT
ATTTGaAGAAATcTTgAtcCTGTATGCTaAAgTAGGAAGAAGGCtCAAGACGCACGaCCA
CCGTGAAGCATTCACTAAGGTAGTTAAACACTGTTATCTTCAAGGGAAATTCTTCATCCT
GTATGaCTGAATAaGGCaACACGGTTgAGATGAAAAaCGGTtGGaAAACACGtaAGGAta
tCGGTTCTGCTATTcCGATTCCATGTTCAgCAGAGGTGCAGAAGCCTGTCGTGACCCAGT
CAGTAATGGAGTGGGGGACGGTGTGACTGACAGTGCTTACCCCTTcTTTGCCTATCGTGG
aCaAATGCCAAAgCCAAGTGTCaGGgAAATGGgTTCgAAGTTGaTAAATaGgaCCAGATT
tAGGTACTTCaGgTaTTATGTCAGCCCTATTCACAACATTGAAATCAGGGAGACCACCAG
GTCCAGGTACACCTCTTAATCCAGGATTTCCCATCGCTGTAGGAAAGTGTTTGGAgTAAG
GCGTGTATCTCAtGTAATGAGTAGTAGATGTTCGAGTTTCTGTGtAAACGTAGCAtGGAC
GTGTCTCAATGATAAGGTTAGACAAAATTTGAACACCTGAGCTCTGGAAAGCTTCTAAGG
AATCAAAATGTAGCGATTTGCTCCATGTTCTGGTTGAAGTTCTAGGTGGAGGTGGAAGtC
GAGGTGGaAGTCGAgGTGGAAATCgAGGTGGAAATTgAGGTGGAAATCGAGGTAGCTGAA
GGCTTGGGAACCGACCAAAGGAAGGAATTGATCGTTTGGACATGTCTCGTGCTGTGACTG
GACAACTCTCATTCAGTCCATGTTCTTCTACAGCAAACATCGACATTGGTGAAAAcaCcT
GTtCagAAGtGATCCTGTTGCTGTCAgCTAAAAGTAAAATGctTTTAtCGACAGATCCAA
TAGCACACAATGATAGTGGAGAAGCACGGATGTTGAGTAACACATCTGATCCTGGGTAAA
CTTGTCCACTGTTGAAATCTAACGaAACATCATTTTCAAAGGCTAATTTGACTTTGAACt
CttGTctGGCtgAAACcACTTCGCCATcTTGTCTGGTGAAGTAGAGGAGGATGGTGGCAC
TTGGTGCCATTTTCTGTGTCACTGGAACAGGGATCGATACACTCCCCAGAATAGCGTCTG
GAAAAGGTTCCAGGTTCGGAGGATCTGTTGTCAGACTTTCCAAATGCTGTCTCACTGTAG
TAGGGTCTCCTCTACGGTCAAGCTCTACATGACGTGAAATAACTGATGTCTGCTCGGACA
TACCGGATGACCAAGTCTGAGTACCGGACGTAACAAGATTCCGGTTTGCGGACACAATAT
AGCTAAACTCCAGAATGGTATCAGCATCAGATTCTGGAATAGTGAACTCGACCTCAACAT
CAAGATTTTCACCCACAGGGTAAACAGAGGTCAAAGGtCTTATAGCAAGGAAACtGCCAC
TGGGCGAATaCCAGGCATCAATATATTTtCTGGaGCGgACAGgTAGAATCTGAGAATCTG
GATGACGATAAGTGACCTCCAGTTTCAATTCTGTTATATATGGGTCAAATGGTGCTCTAA
ACTCTGCATTTACTCTTCCGTCTTGATCAGTGGTGTAGGTCTCTTCAAAGCTGAAGTCAC
CCAtTCCtTTTGTTTTCATAGCTGTCACaGTCAGAgATACAAAACTGGCTGGTCGACtAT
TGGGTAaTTTGGCCAAAATTTGAAATCTGTAAGGTAAAcCTGGTTTGAACCCATTACGAC
CGACAGTGTCAAGGGTCAAAGGTATCTTTGTTATTTCTGTTGATCCATGAGTCTCTGTTC
TGGCGATGCCAGTCACAAGCTCCGTGAACTCAACATCCAATATAAGATACCTGCTCTGGA
TAGAATTAACGCTCCCGAGATTTC
>isotig00154  gene=isogroup00008  length=3984  numContigs=15
CAATCagAAGACATGATttCAgAAAACACAGCTTAGTTTATTGGTCAACATTAGATtAtA
TCTGCACATACAGTTCATGgCAaCAAATGATGTAAAAATAaGTATAAAATGgACAGCTGC
TtGATaGGGATTTtCcTTTGGGATtAaTTCAAaGTTGTGAAGGCAAGATCTTGGATGGAC
TGGGtCTAATCTtGTGAACAAGGGTGGTAGGACTTGTACGTCACAACACCACCTTCGTAG
TAGTCGTAGACTTTGATGAAAGCTGGTCTCGTATTCTTCACGTGGATaTCCCTCTTCAGC
ACCAGAACAAAACTGGTTGAGTACCCTCGTGAAAATTGATTGAAGTACAACGAGAACGGT
TTGCCTTCTtCAAAGTGATCGTATCTCATCAAGCCAATGTCTTGTCCAGTTGAGTATAAA
TAATCGATGTATCTTTCCAaCTCATTTGTATCCACGGAATAaCCTGATACCATCTTTACG
TCGACTACGGCCATATTGGTAAACTCGTTtTtGGCGTCTAAATATGATACTGTTATATCC
AGATAAACTCTACTACAGTCCTGCTGGGGAGTGTGATCTCTAGCTTCAACCTGGACATCA
AAATACTGACTTACAATTCGCAAAACTGGCAAGTTATACTGCATCACAGCCTGGAATAAG
ACACATCCTTCGCCTTCACCAAATACACGCAATGTATTAGGACACTGTCGTATGTCAAAT
TCTTCCATGACCAGATCATtctCGTTTGTAACCTCGCAATGTTCATGCTGCAAGTCaCCT
TCTGTCGTGGAAATATCTACAATGACTGATTTGTCATCGCTGTGAACACGTTCGGCATAG
GAAGCCAGAGCCTCAAGCCCAaTGACTGTGTCCTGCGTGGAAGTGAACCCTCCATGACTG
TTCCGCTGCTCGTTAAGCCATTCTACAATTAGTCGTGCATCCAGAAGGAACTGTGGGTCA
TCTTGGCTAGCCTCCAGATAGATTAGCAATACATATGAGGTCATCTCTATTTCTGCTGGA
TCAGCTTTGCAgCTGtCTGCTgCCCCCTCACAGGGAGGGGCATCATCCCGGGTCCAGTGT
AACGTGCCATCTCCTGTGACAGCTATTTCTTGTAACTTGGTCAAACCTGATCGGTAGATG
GGGTTGATATTCACCTTTGCTAGAGCATATGTAACAAGGGCAAGTGTGTAGGTATCGTCT
ATTCCATCATCAAGAGCCCGGAATAAACAATAAACTGCTCGGAACATGACTGTACTAGTT
GCTGGTTCCCCAGCTTCAATCAGCGCAATAGTGGTATAGGCAGTTAGGGTTACACCATTG
GAGTGACCACCCTGCATAGATTTGTGTATGACTCTCCCTCGTGGAATGAAGCATCCAGTA
TCATcATCTagGgcGTtGTtAaCCAACcAaTcCCtCGTTACTTcCaAATCTcTGCtGTcA
ATATCTATgAATTCTGAGGCCATTGCAAACGACTTAAGAACAAAAGCTGTCAACCATGTA
CTTCCTTCGCCATCTCTCTGGCCGAATGCACTGTAGGATCCATCATTCAAcCTGTACtGA
AGtTCtcTctCATAtCCTATcTGCATATATTCcTTGGCTTgaTTGtACACTTCGGGgAag
TTCACACGTTGATTAGTGTGAACCAAATACATCAGGACGAAGATGTTAGGTGTGAAACCA
ATCATgTTCTGTTCCCCACAGCCGGTGGGCATGCGAAGGAGGGATCCCAGATTTGTCAGT
aCCGGGCCaagAACAtTTCCTGtAAcCTGTACtTTACATGATCCTGTTCCAGGGACAGTA
TTGAATGGAAATTCAAGAGAGACTTCTTGgAGAAACGAACCACCCTCAGCATCATCTGGA
CAGATCAAGAAGTTGATTGCCCTTTCCACTTCAGTACCCTCTGCCTCAACtAGAACaGTc
ctAtTCACTGcATcCCAGACATCtAATAGttCATCTAtACTGTTCcCtGTTTTtCcACAC
CtGGTaAATctTGAGAAGGAGGtATATATTCCCCAAGCGCTATGATTGGTATCTTGCCCA
ATACTCGTGGTATTATGTtAAATTCAACAGATCCaGCTTGTCCTCCACACACGCACAGGT
ATTTGaAGAAATcTTgAtcCTGTATGCTaAAgTAGGAAGAAGGCtCAAGACGCACGaCCA
CCGTGAAGCATTCACTAAGGTAGTTAAACACTGTTATCTTCAAGGGAAATTCTTCATCCT
GTATGaCTGAATAaGGCaACACGGTTgAGATGAAAAaCGGTtGGaAAACACGtaAGGAta
tCGGTTCTGCTATTcCGATTCCATGTTCAgCAGAGGTGCAGAAGCCTGTCGTGACCCAGT
CAGTAATGGAGTGGGGGACGGTGTGACTGACAGTGCTTACCCCTTcTTTGCCTATCGTGG
aCaAATGCCAAAgCCAAGTGTCaGGgAAATGGgTTCgAAGTTGaTAAATaGgaCCAGATT
tAGGTACTTCaGgTaTTATGTCAGCCCTATTCACAACATTGAAATCAGGGAGACCACCAG
GTCCAGGTACACCTCTTAATCCAGGATTTCCCATCGCTGTAGGAAAGTGTTTGGAgTAAG
GCGTGTATCTCAtGTAATGAGTAGTAGATGTTCGAGTTTCTGTGtAAACGTAGCAtGGAC
GTGTCTCAATGATAAGGTTAGACAAAATTTGAACACCTGAGCTCTGGAAAGCTTCTAAGG
AATCAAAATGTAGCGATTTGCTCCATGTTCTGGTTGAAGTTCTAGGTGGAGGTGGAAGtC
GAGGTGGaAGTCGAgGTGGAAATCgAGGTGGAAATTgAGGTGGAAATCGAGGTAGCTGAA
GGCTTGGGAACCGACCAAAGGAAGGAATTGATCGTTTGGACATGTCTCGTGCTGTGACTG
GACAACTCTCATTCAGTCCATGTTCTTCTACAGCAAACATCGACATTGGTGAAAAcaCcT
GTtCagAAGtGATCCTGTTGCTGTCAgCTAAAAGTAAAATGctTTTAtCGACAGATCCAA
TAGCACACAATGATAGTGGAGAAGCACGGATGTTGAGTAACACATCTGATCCTGGGTAAA
CTTGTCCACTGTTGAAATCTAACGaAACATCATTTTCAAAGGCTAATTTGACTTTGAACt
CttGTctGGCtgAAACcACTTCGCCATcTTGTCTGGTGAAGTAGAGGAGGATGGTGGCAC
TTGGTGCCATTTTCTGTGTCACTGGAACAGGGATCGATACACTCCCCAGAATAGCGTCTG
GAAAAGGTTCCAGGTTCGGAGGATCTGTTGTCAGACTTTCCAAATGCTGTCTCACTGTAG
TAGGGTCTCCTTTACGGTCAAGCTCTACGTGACGTGAAATAACTGATGTCTGCTCGGACA
TACCGGATGACCAAGTCTGAGTACCGGACGTAACAAGATtCCGGTTTGCGGATACAATAT
AGCTAAACTCCAGAATGGTATCAGCATCAGATTCTGGAATAGTGAACTCCACCTCAACAT
CAAGATTTtCACCcACAGGGTAAACAGAGGTCAAAGGTCTTATAGCAAGGAAACTGCCAC
TGGGCGAATACCAGGCATCAATATATTTGCTGGaGCGgACAGgTAGAATCTGAGAATCTG
GATGACGATAAGTGACCTCCAGTTTCAATTCTGTTATATATGGGTCAAATGGTGCTCTAA
ACTCTGCATTTACTCTTCCGTCTTGATCAGTGGTGTAGGTCTCTTCAAAGCTGAAGTCAC
CCAtTCCtTTTGTTTTCATAGCTGTCACaGTCAGAgATACAAAACTGGCTGGTCGACtAT
TGGGTAaTTTGGCCAAAATTTGAAATCTGTAAGGTAAAcCTGGTTTGAACCCATTACGAC
CGACAGTGTCAAGGGTCAAAGGTATCTTTGTTATTTCTGTTGATCCATGAGTCTCTGTTC
TGGCGATGCCAGTCACAAGCTCCGTGAACTCAACATCCAATATAAGATACCTGCTCTGGA
TAGAATTAACGCTCCCGAGATTTC
>isotig00155  gene=isogroup00008  length=3984  numContigs=11
CAATCagAAGACATGATttCAgAAAACACAGCTTAGTTTATTGGTCAACATTAGATtAtA
TCTGCACATACAGTTCATGgCAaCAAATGATGTAAAAATAaGTATAAAATGgACAGCTGC
TtGATaGGGATTTtCcTTTGGGATtAaTTCAAaGTTGTGAAGGCAAGATCTTGGATGGAC
TGGGtCTAATCTtGTGAACAAGGGTGGTAGGACTTGTACGTCACAACACCACCTTCGTAG
TAGTCGTAGACTTTGATGAAAGCTGGTCTCGTATTCTTCACGTGGATaTCCCTCTTCAGC
ACCAGAACAAAACTGGTTGAGTACCCTCGTGAAAATTGATTGAAGTACAACGAGAACGGT
TTGCCTTCTtCAAAGTGATCGTATCTCATCAAGCCAATGTCTTGTCCAGTTGAGTATAAA
TAATCGATGTATCTTTCCAaCTCATTTGTATCCACGGAATAaCCTGATACCATCTTTACG
TCGACTACGGCCATATTGGTAAACTCGTTtTtGGCGTCTAAATATGATACTGTTATGTCC
AGATAAACTCTACTACAGTCCTGCTGGGGAGTGTGATCTCTAGCTTCAACCTGGACATCA
AAATACTGACTTACAATTCGCAAAACTGGCAAGTTATACTGCATCACAGCCTGGAATAAG
ACACATCCTTCGCCTTCACCAAATACACGCAATGTATTAGGACACTGTCGTATGTCAAAT
TCCTCCATGACCAGATCATTTTCATTTGTAACCTCGCAATGTTCATGCTGCAAGTCGCCT
TCTGTCGTGGAAATATCTACAACGACTGATTTGTCGTCGCTGTGAACACGTTCGGCGTAG
GAAGCCAGAGCCTCAAGCCCGATGACTGTGTCCTGCGTGGAAGTGAACCCTCCTTGACTG
TTCCGCTGCTCGTTAAGCCATTCTACAATTAGTCGTGCATCCAGAAGGAACTGTGGGTCA
TCTTGGCTAGCCTCCAGATAGATTAGCAATACATATGAGGTCATCTCTATTTCTGCTGGA
TCAGCTTTGCAGCTGCCTGCTTCCACCTCACAGGGAGGGGCATCATCCCGGGTCCAGTGT
AACGTGCCATCTCCTGTGACAGCTATTTCTTGTAACTTGGTCAAGCCTGATCGGTAGATG
GGGTTGATATTCACCTTTGCTAGAGCATATGTAACAAGGGCAAGTGTGTAGGTATCGTCT
ATTCCATCATCAAGAGCCCGGAATAAACAATAAACTGCTCGGAACATGACTGTACTAGTT
GCTGGTTCCCCAGCTTCAATCAGCGCAATAGTGGTATAGGCAGTTAGGGTTACACCATTG
GAGTGACCACCCTGCATAGATTTGTGTATGACTCTCCCTCGTGGAATGAAGCATCCAGTA
TCATcATCTagGgcGTtGTtAaCCAACcAaTcCCtCGTTACTTcCaAATCTcTGCtGTcA
ATATCTATgAATTCTGAGGCCATTGCAAACGACTTAAGAACAAAAGCTGTCAACCATGTA
CTTCCTTCGCCATCTCTCTGGCCGAATGCACTGTAGGATCCATCATTCAAcCTGTACtGA
AGtTCtcTctCATAtCCTATcTGCATATATTCcTTGGCTTgaTTGtACACTTCGGGgAag
TTCACACGTTGATTAGTGTGAACCAAATACATCAGGACGAAGATGTTAGGTGTGAAACCA
ATCATgTTCTGTTCCCCACAGCCGGTGGGCATGCGAAGGAGGGATCCCAGATTTGTCAGT
aCCGGGCCaagAACAtTTCCTGtAAcCTGTACtTTACATGATCCTGTTCCAGGGACAGTA
TTGAATGGAAATTCAAGAGAGACTTCTTGgAGAAACGAACCACCCTCAGCATCATCTGGA
CAGATCAAGAAGTTGATTGCCCTTTCCACTTCAGTACCCTCTGCCTCAACtAGAACaGTc
ctAtTCACTGcATcCCAGACATCtAATAGttCATCTAtACTGTTCcCtGTTTTtCcACAC
CtGGTaAATctTGAGAAGGAGGtATATATTCCCCAAGCGCTATGATTGGTATCTTGCCCA
ATACTCGTGGTATTATGTtAAATTCAACAGATCCaGCTTGTCCTCCACACACGCACAGGT
ATTTGaAGAAATcTTgAtcCTGTATGCTaAAgTAGGAAGAAGGCtCAAGACGCACGaCCA
CCGTGAAGCATTCACTAAGGTAGTTAAACACTGTTATCTTCAAGGGAAATTCTTCATCCT
GTATGaCTGAATAaGGCaACACGGTTgAGATGAAAAaCGGTtGGaAAACACGtaAGGAta
tCGGTTCTGCTATTcCGATTCCATGTTCAgCAGAGGTGCAGAAGCCTGTCGTGACCCAGT
CAGTAATGGAGTGGGGGACGGTGTGACTGACAGTGCTTACCCCTTcTTTGCCTATCGTGG
aCaAATGCCAAAgCCAAGTGTCaGGgAAATGGgTTCgAAGTTGaTAAATaGgaCCAGATT
tAGGTACTTCaGgTaTTATGTCAGCCCTATTCACAACATTGAAATCAGGGAGACCACCAG
GTCCAGGTACACCTCTTAATCCAGGATTTCCCATCGCTGTAGGAAAGTGTTTGGAgTAAG
GCGTGTATCTCAtGTAATGAGTAGTAGATGTTCGAGTTTCTGTGtAAACGTAGCAtGGAC
GTGTCTCAATGATAAGGTTAGACAAAATTTGAACACCTGAGCTCTGGAAAGCTTCTAAGG
AATCAAAATGTAGCGATTTGCTCCATGTTCTGGTTGAAGTTCTAGGTGGAGGTGGAAGtC
GAGGTGGaAGTCGAgGTGGAAATCgAGGTGGAAATTgAGGTGGAAATCGAGGTAGCTGAA
GGCTTGGGAACCGACCAAAGGAAGGAATTGATCGTTTGGACATGTCTCGTGCTGTGACTG
GACAACTCTCATTCAGTCCATGTTCTTCTACAGCAAACATCGACATTGGTGAAAAcaCcT
GTtCagAAGtGATCCTGTTGCTGTCAgCTAAAAGTAAAATGctTTTAtCGACAGATCCAA
TAGCACACAATGATAGTGGAGAAGCACGGATGTTGAGTAACACATCTGATCCTGGGTAAA
CTTGTCCACTGTTGAAATCTAACGaAACATCATTTTCAAAGGCTAATTTGACTTTGAACt
CttGTctGGCtgAAACcACTTCGCCATcTTGTCTGGTGAAGTAGAGGAGGATGGTGGCAC
TTGGTGCCATTTTCTGTGTCACTGGAACAGGGATCGATACACTCCCCAGAATAGCGTCTG
GAAAAGGTTCCAGGTTCGGAGGATCTGTTGTCAGACTTTCCAAATGCTGTCTCACTGTAG
TAGGGTCTCCTCTACGGTCAAGCTCTACATGACGTGAAATAACTGATGTCTGCTCGGACA
TACCGGATGACCAAGTCTGAGTACCGGACGTAACAAGATTCCGGTTTGCGGACACAATAT
AGCTAAACTCCAGAATGGTATCAGCATCAGATTCTGGAATAGTGAACTCGACCTCAACAT
CAAGATTTTCACCCACAGGGTAAACAGAGGTCAAAGGtCTTATAGCAAGGAAACtGCCAC
TGGGCGAATaCCAGGCATCAATATATTTtCTGGaGCGgACAGgTAGAATCTGAGAATCTG
GATGACGATAAGTGACCTCCAGTTTCAATTCTGTTATATATGGGTCAAATGGTGCTCTAA
ACTCTGCATTTACTCTTCCGTCTTGATCAGTGGTGTAGGTCTCTTCAAAGCTGAAGTCAC
CCAtTCCtTTTGTTTTCATAGCTGTCACaGTCAGAgATACAAAACTGGCTGGTCGACtAT
TGGGTAaTTTGGCCAAAATTTGAAATCTGTAAGGTAAAcCTGGTTTGAACCCATTACGAC
CGACAGTGTCAAGGGTCAAAGGTATCTTTGTTATTTCTGTTGATCCATGAGTCTCTGTTC
TGGCGATGCCAGTCACAAGCTCCGTGAACTCAACATCCAATATAAGATACCTGCTCTGGA
TAGAATTAACGCTCCCGAGATTTC
>isotig00156  gene=isogroup00008  length=3984  numContigs=13
CAATCagAAGACATGATttCAgAAAACACAGCTTAGTTTATTGGTCAACATTAGATtAtA
TCTGCACATACAGTTCATGgCAaCAAATGATGTAAAAATAaGTATAAAATGgACAGCTGC
TtGATaGGGATTTtCcTTTGGGATtAaTTCAAaGTTGTGAAGGCAAGATCTTGGATGGAC
TGGGtCTAATCTtGTGAACAAGGGTGGTAGGACTTGTACGTCACAACACCACCTTCGTAG
TAGTCGTAGACTTTGATGAAAGCTGGTCTCGTATTCTTCACGTGGATaTCCCTCTTCAGC
ACCAGAACAAAACTGGTTGAGTACCCTCGTGAAAATTGATTGAAGTACAACGAGAACGGT
TTGCCTTCTtCAAAGTGATCGTATCTCATCAAGCCAATGTCTTGTCCAGTTGAGTATAAA
TAATCGATGTATCTTTCCAaCTCATTTGTATCCACGGAATAaCCTGATACCATCTTTACG
TCGACTACGGCCATATTGGTAAACTCGTTtTtGGCGTCTAAATATGATACTGTTATATCC
AGATAAACTCTACTACAGTCCTGCTGGGGAGTGTGATCTCTAGCTTCAACCTGGACATCA
AAATACTGACTTACAATTCGCAAAACTGGCAAGTTATACTGCATCACAGCCTGGAATAAG
ACACATCCTTCGCCTTCACCAAATACACGCAATGTATTAGGACACTGTCGTATGTCAAAT
TCTTCCATGACCAGATCATtctCGTTTGTAACCTCGCAATGTTCATGCTGCAAGTCaCCT
TCTGTCGTGGAAATATCTACAATGACTGATTTGTCATCGCTGTGAACACGTTCGGCATAG
GAAGCCAGAGCCTCAAGCCCAaTGACTGTGTCCTGCGTGGAAGTGAACCCTCCATGACTG
TTCCGCTGCTCGTTAAGCCATTCTACAATTAGTCGTGCATCCAGAAGGAACTGTGGGTCA
TCTTGGCTAGCCTCCAGATAGATTAGCAATACATATGAGGTCATCTCTATTTCTGCTGGA
TCAGCTTTGCAgCTGtCTGCTgCCCCCTCACAGGGAGGGGCATCATCCCGGGTCCAGTGT
AACGTGCCATCTCCTGTGACAGCTATTTCTTGTAACTTGGTCAAGCCTGATCGGTAGATG
GGGTTGATATTCACCTTTGCTAGAGCATATGTAACAAGGGCAAGTGTGTAGGTATCGTCT
ATCCCGTCATCAAGAGCCCGGAATAAACAATAAACTGCTCGGAACATGACTGTACTAGTT
GCTGGTTCCCCAGCTTCAATCAGCGCAATAGTGGTATAGGCAGTTAGGGTTACACCATTG
GAGTGACCACCCTGCATAGATTTGTGTATGACTCTCCCTCGTGGAATGAAGCATCCAGTA
TCATcATCTagGgcGTtGTtAaCCAACcAaTcCCtCGTTACTTcCaAATCTcTGCtGTcA
ATATCTATgAATTCTGAGGCCATTGCAAACGACTTAAGAACAAAAGCTGTCAACCATGTA
CTTCCTTCGCCATCTCTCTGGCCGAATGCACTGTAGGATCCATCATTCAAcCTGTACtGA
AGtTCtcTctCATAtCCTATcTGCATATATTCcTTGGCTTgaTTGtACACTTCGGGgAag
TTCACACGTTGATTAGTGTGAACCAAATACATCAGGACGAAGATGTTAGGTGTGAAACCA
ATCATgTTCTGTTCCCCACAGCCGGTGGGCATGCGAAGGAGGGATCCCAGATTTGTCAGT
aCCGGGCCaagAACAtTTCCTGtAAcCTGTACtTTACATGATCCTGTTCCAGGGACAGTA
TTGAATGGAAATTCAAGAGAGACTTCTTGgAGAAACGAACCACCCTCAGCATCATCTGGA
CAGATCAAGAAGTTGATTGCCCTTTCCACTTCAGTACCCTCTGCCTCAACtAGAACaGTc
ctAtTCACTGcATcCCAGACATCtAATAGttCATCTAtACTGTTCcCtGTTTTtCcACAC
CtGGTaAATctTGAGAAGGAGGtATATATTCCCCAAGCGCTATGATTGGTATCTTGCCCA
ATACTCGTGGTATTATGTtAAATTCAACAGATCCaGCTTGTCCTCCACACACGCACAGGT
ATTTGaAGAAATcTTgAtcCTGTATGCTaAAgTAGGAAGAAGGCtCAAGACGCACGaCCA
CCGTGAAGCATTCACTAAGGTAGTTAAACACTGTTATCTTCAAGGGAAATTCTTCATCCT
GTATGaCTGAATAaGGCaACACGGTTgAGATGAAAAaCGGTtGGaAAACACGtaAGGAta
tCGGTTCTGCTATTcCGATTCCATGTTCAgCAGAGGTGCAGAAGCCTGTCGTGACCCAGT
CAGTAATGGAGTGGGGGACGGTGTGACTGACAGTGCTTACCCCTTcTTTGCCTATCGTGG
aCaAATGCCAAAgCCAAGTGTCaGGgAAATGGgTTCgAAGTTGaTAAATaGgaCCAGATT
tAGGTACTTCaGgTaTTATGTCAGCCCTATTCACAACATTGAAATCAGGGAGACCACCAG
GTCCAGGTACACCTCTTAATCCAGGATTTCCCATCGCTGTAGGAAAGTGTTTGGAgTAAG
GCGTGTATCTCAtGTAATGAGTAGTAGATGTTCGAGTTTCTGTGtAAACGTAGCAtGGAC
GTGTCTCAATGATAAGGTTAGACAAAATTTGAACACCTGAGCTCTGGAAAGCTTCTAAGG
AATCAAAATGTAGCGATTTGCTCCATGTTCTGGTTGAAGTTCTAGGTGGAGGTGGAAGtC
GAGGTGGaAGTCGAgGTGGAAATCgAGGTGGAAATTgAGGTGGAAATCGAGGTAGCTGAA
GGCTTGGGAACCGACCAAAGGAAGGAATTGATCGTTTGGACATGTCTCGTGCTGTGACTG
GACAACTCTCATTCAGTCCATGTTCTTCTACAGCAAACATCGACATTGGTGAAAAcaCcT
GTtCagAAGtGATCCTGTTGCTGTCAgCTAAAAGTAAAATGctTTTAtCGACAGATCCAA
TAGCACACAATGATAGTGGAGAAGCACGGATGTTGAGTAACACATCTGATCCTGGGTAAA
CTTGTCCACTGTTGAAATCTAACGaAACATCATTTTCAAAGGCTAATTTGACTTTGAACt
CttGTctGGCtgAAACcACTTCGCCATcTTGTCTGGTGAAGTAGAGGAGGATGGTGGCAC
TTGGTGCCATTTTCTGTGTCACTGGAACAGGGATCGATACACTCCCCAGAATAGCGTCTG
GAAAAGGTTCCAGGTTCGGAGGATCTGTTGTCAGACTTTCCAAATGCTGTCTCACTGTAG
TAGGGTCTCCTCTACGGTCAAGCTCTACATGACGTGAAATAACTGATGTCTGCTCGGACA
TACCGGATGACCAAGTCTGAGTACCGGACGTAACAAGATTCCGGTTTGCGGACACAATAT
AGCTAAACTCCAGAATGGTATCAGCATCAGATTCTGGAATAGTGAACTCGACCTCAACAT
CAAGATTTTCACCCACAGGGTAAACAGAGGTCAAAGGtCTTATAGCAAGGAAACtGCCAC
TGGGCGAATaCCAGGCATCAATATATTTtCTGGaGCGgACAGgTAGAATCTGAGAATCTG
GATGACGATAAGTGACCTCCAGTTTCAATTCTGTTATATATGGGTCAAATGGTGCTCTAA
ACTCTGCATTTACTCTTCCGTCTTGATCAGTGGTGTAGGTCTCTTCAAAGCTGAAGTCAC
CCAtTCCtTTTGTTTTCATAGCTGTCACaGTCAGAgATACAAAACTGGCTGGTCGACtAT
TGGGTAaTTTGGCCAAAATTTGAAATCTGTAAGGTAAAcCTGGTTTGAACCCATTACGAC
CGACAGTGTCAAGGGTCAAAGGTATCTTTGTTATTTCTGTTGATCCATGAGTCTCTGTTC
TGGCGATGCCAGTCACAAGCTCCGTGAACTCAACATCCAATATAAGATACCTGCTCTGGA
TAGAATTAACGCTCCCGAGATTTC
>isotig00157  gene=isogroup00008  length=3984  numContigs=13
CAATCagAAGACATGATttCAgAAAACACAGCTTAGTTTATTGGTCAACATTAGATtAtA
TCTGCACATACAGTTCATGgCAaCAAATGATGTAAAAATAaGTATAAAATGgACAGCTGC
TtGATaGGGATTTtCcTTTGGGATtAaTTCAAaGTTGTGAAGGCAAGATCTTGGATGGAC
TGGGtCTAATCTtGTGAACAAGGGTGGTAGGACTTGTACGTCACAACACCACCTTCGTAG
TAGTCGTAGACTTTGATGAAAGCTGGTCTCGTATTCTTCACGTGGATaTCCCTCTTCAGC
ACCAGAACAAAACTGGTTGAGTACCCTCGTGAAAATTGATTGAAGTACAACGAGAACGGT
TTGCCTTCTtCAAAGTGATCGTATCTCATCAAGCCAATGTCTTGTCCAGTTGAGTATAAA
TAATCGATGTATCTTTCCAaCTCATTTGTATCCACGGAATAaCCTGATACCATCTTTACG
TCGACTACGGCCATATTGGTAAACTCGTTtTtGGCGTCTAAATATGATACTGTTATATCC
AGATAAACTCTACTACAGTCCTGCTGGGGAGTGTGATCTCTAGCTTCAACCTGGACATCA
AAATACTGACTTACAATTCGCAAAACTGGCAAGTTATACTGCATCACAGCCTGGAATAAG
ACACATCCTTCGCCTTCACCAAATACACGCAATGTATTAGGACACTGTCGTATGTCAAAT
TCTTCCATGACCAGATCATtctCGTTTGTAACCTCGCAATGTTCATGCTGCAAGTCaCCT
TCTGTCGTGGAAATATCTACAATGACTGATTTGTCATCGCTGTGAACACGTTCGGCATAG
GAAGCCAGAGCCTCAAGCCCAaTGACTGTGTCCTGCGTGGAAGTGAACCCTCCATGACTG
TTCCGCTGCTCGTTAAGCCATTCTACAATTAGTCGTGCATCCAGAAGGAACTGTGGGTCA
TCTTGGCTAGCCTCCAGATAGATTAGCAATACATATGAGGTCATCTCTATTTCTGCTGGA
TCAGCTTTGCAgCTGCCTGCTTCTCCCTCACAGGGAGGGGCATCATCCCGAGTCCAGTGT
AACGTGCCATCTCCTGTGACAGCTATTTCTTGTAACTTGGTCAAACCTGATCTGTAGATg
GGGTTgATATTCACCTTTGCGAGAGCATATGTAACAAGGGCAAGTGTGTAGGTATCGTCT
ATTCCATCATCAAGAGCCCGGAATAAACAATAAACTGCTCGGAACATGACTGTACTAGTT
GCTGGTTCCCCAGCTTCAATCAGCGCAATAGTGGTATAGGCAGTTAGGGTTACACCATTG
GAGTGACCACCCTGCATAGATTTGTGTATGACTCTCCCTCGTGGAATGAAGCATCCAGTA
TCATcATCTagGgcGTtGTtAaCCAACcAaTcCCtCGTTACTTcCaAATCTcTGCtGTcA
ATATCTATgAATTCTGAGGCCATTGCAAACGACTTAAGAACAAAAGCTGTCAACCATGTA
CTTCCTTCGCCATCTCTCTGGCCGAATGCACTGTAGGATCCATCATTCAAcCTGTACtGA
AGtTCtcTctCATAtCCTATcTGCATATATTCcTTGGCTTgaTTGtACACTTCGGGgAag
TTCACACGTTGATTAGTGTGAACCAAATACATCAGGACGAAGATGTTAGGTGTGAAACCA
ATCATgTTCTGTTCCCCACAGCCGGTGGGCATGCGAAGGAGGGATCCCAGATTTGTCAGT
aCCGGGCCaagAACAtTTCCTGtAAcCTGTACtTTACATGATCCTGTTCCAGGGACAGTA
TTGAATGGAAATTCAAGAGAGACTTCTTGgAGAAACGAACCACCCTCAGCATCATCTGGA
CAGATCAAGAAGTTGATTGCCCTTTCCACTTCAGTACCCTCTGCCTCAACtAGAACaGTc
ctAtTCACTGcATcCCAGACATCtAATAGttCATCTAtACTGTTCcCtGTTTTtCcACAC
CtGGTaAATctTGAGAAGGAGGtATATATTCCCCAAGCGCTATGATTGGTATCTTGCCCA
ATACTCGTGGTATTATGTtAAATTCAACAGATCCaGCTTGTCCTCCACACACGCACAGGT
ATTTGaAGAAATcTTgAtcCTGTATGCTaAAgTAGGAAGAAGGCtCAAGACGCACGaCCA
CCGTGAAGCATTCACTAAGGTAGTTAAACACTGTTATCTTCAAGGGAAATTCTTCATCCT
GTATGaCTGAATAaGGCaACACGGTTgAGATGAAAAaCGGTtGGaAAACACGtaAGGAta
tCGGTTCTGCTATTcCGATTCCATGTTCAgCAGAGGTGCAGAAGCCTGTCGTGACCCAGT
CAGTAATGGAGTGGGGGACGGTGTGACTGACAGTGCTTACCCCTTcTTTGCCTATCGTGG
aCaAATGCCAAAgCCAAGTGTCaGGgAAATGGgTTCgAAGTTGaTAAATaGgaCCAGATT
tAGGTACTTCaGgTaTTATGTCAGCCCTATTCACAACATTGAAATCAGGGAGACCACCAG
GTCCAGGTACACCTCTTAATCCAGGATTTCCCATCGCTGTAGGAAAGTGTTTGGAgTAAG
GCGTGTATCTCAtGTAATGAGTAGTAGATGTTCGAGTTTCTGTGtAAACGTAGCAtGGAC
GTGTCTCAATGATAAGGTTAGACAAAATTTGAACACCTGAGCTCTGGAAAGCTTCTAAGG
AATCAAAATGTAGCGATTTGCTCCATGTTCTGGTTGAAGTTCTAGGTGGAGGTGGAAGtC
GAGGTGGaAGTCGAgGTGGAAATCgAGGTGGAAATTgAGGTGGAAATCGAGGTAGCTGAA
GGCTTGGGAACCGACCAAAGGAAGGAATTGATCGTTTGGACATGTCTCGTGCTGTGACTG
GACAACTCTCATTCAGTCCATGTTCTTCTACAGCAAACATCGACATTGGTGAAAAcaCcT
GTtCagAAGtGATCCTGTTGCTGTCAgCTAAAAGTAAAATGctTTTAtCGACAGATCCAA
TAGCACACAATGATAGTGGAGAAGCACGGATGTTGAGTAACACATCTGATCCTGGGTAAA
CTTGTCCACTGTTGAAATCTAACGaAACATCATTTTCAAAGGCTAATTTGACTTTGAACt
CttGTctGGCtgAAACcACTTCGCCATcTTGTCTGGTGAAGTAGAGGAGGATGGTGGCAC
TTGGTGCCATTTTCTGTGTCACTGGAACAGGGATCGATACACTCCCCAGAATAGCGTCTG
GAAAAGGTTCCAGGTTCGGAGGATCTGTTGTCAGACTTTCCAAATGCTGTCTCACTGTAG
TAGGGTCTCCTCTACGGTCAAGCTCTACATGACGTGAAATAACTGATGTCTGCTCGGACA
TACCGGATGACCAAGTCTGAGTACCGGACGTAACAAGATTCCGGTTTGCGGACACAATAT
AGCTAAACTCCAGAATGGTATCAGCATCAGATTCTGGAATAGTGAACTCGACCTCAACAT
CAAGATTTTCACCCACAGGGTAAACAGAGGTCAAAGGtCTTATAGCAAGGAAACtGCCAC
TGGGCGAATaCCAGGCATCAATATATTTtCTGGaGCGgACAGgTAGAATCTGAGAATCTG
GATGACGATAAGTGACCTCCAGTTTCAATTCTGTTATATATGGGTCAAATGGTGCTCTAA
ACTCTGCATTTACTCTTCCGTCTTGATCAGTGGTGTAGGTCTCTTCAAAGCTGAAGTCAC
CCAtTCCtTTTGTTTTCATAGCTGTCACaGTCAGAgATACAAAACTGGCTGGTCGACtAT
TGGGTAaTTTGGCCAAAATTTGAAATCTGTAAGGTAAAcCTGGTTTGAACCCATTACGAC
CGACAGTGTCAAGGGTCAAAGGTATCTTTGTTATTTCTGTTGATCCATGAGTCTCTGTTC
TGGCGATGCCAGTCACAAGCTCCGTGAACTCAACATCCAATATAAGATACCTGCTCTGGA
TAGAATTAACGCTCCCGAGATTTC
>isotig00158  gene=isogroup00008  length=3984  numContigs=15
CAATCagAAGACATGATttCAgAAAACACAGCTTAGTTTATTGGTCAACATTAGATtAtA
TCTGCACATACAGTTCATGgCAaCAAATGATGTAAAAATAaGTATAAAATGgACAGCTGC
TtGATaGGGATTTtCcTTTGGGATtAaTTCAAaGTTGTGAAGGCAAGATCTTGGATGGAC
TGGGtCTAATCTtGTGAACAAGGGTGGTAGGACTTGTACGTCACAACACCACCTTCGTAG
TAGTCGTAGACTTTGATGAAAGCTGGTCTCGTATTCTTCACGTGGATaTCCCTCTTCAGC
ACCAGAACAAAACTGGTTGAGTACCCTCGTGAAAATTGATTGAAGTACAACGAGAACGGT
TTGCCTTCTtCAAAGTGATCGTATCTCATCAAGCCAATGTCTTGTCCAGTTGAGTATAAA
TAATCGATGTATCTTTCCAaCTCATTTGTATCCACGGAATAaCCTGATACCATCTTTACG
TCGACTACGGCCATATTGGTAAACTCGTTtTtGGCGTCTAAATATGATACTGTTATATCC
AGATAAACTCTACTACAGTCCTGCTGGGGAGTGTGATCTCTAGCTTCAACCTGGACATCA
AAATACTGACTTACAATTCGCAAAACTGGCAAGTTATACTGCATCACAGCCTGGAATAAG
ACACATCCTTCGCCTTCACCAAATACACGCAATGTATTAGGACACTGTCGTATGTCAAAT
TCTTCCATGACCAGATCATtctCGTTTGTAACCTCGCAATGTTCATGCTGCAAGTCaCCT
TCTGTCGTGGCAATATCTACAACGACTGATTTGTCGTCGCTGTGAACACGTTCGGCGTAG
GAAGCCAGAGCCTCAAGCCCAaTGACTGTGTCCTGCGTGGAAGTGAACCCTCCATGACTG
TTCCGCTGCTCGTTAAGCCATTCTACAATTAGTCGTGCATCCAGAAGGAACTGTGGGTCA
TCTTGGCTAGCCTCCAGATAGATTAGCAATACATATGAGGTCATCTCTATTTCTGCTGGA
TCAGCTTTGCAgCTGtCTGCTgCCCCCTCACAGGGAGGGGCATCATCCCGGGTCCAGTGT
AACGTGCCATCTCCTGTGACAGCTATTTCTTGTAACTTGGTCAAACCTGATCGGTAGATG
GGGTTGATATTCACCTTTGCTAGAGCATATGTAACAAGGGCAAGTGTGTAGGTATCGTCT
ATTCCATCATCAAGAGCCCGGAATAAACAATAAACTGCTCGGAACATGACTGTACTAGTT
GCTGGTTCCCCAGCTTCAATCAGCGCAATAGTGGTATAGGCAGTTAGGGTTACACCATTG
GAGTGACCACCCTGCATAGATTTGTGTATGACTCTCCCTCGTGGAATGAAGCATCCAGTA
TCATcATCTagGgcGTtGTtAaCCAACcAaTcCCtCGTTACTTcCaAATCTcTGCtGTcA
ATATCTATgAATTCTGAGGCCATTGCAAACGACTTAAGAACAAAAGCTGTCAACCATGTA
CTTCCTTCGCCATCTCTCTGGCCGAATGCACTGTAGGATCCATCATTCAAcCTGTACtGA
AGtTCtcTctCATAtCCTATcTGCATATATTCcTTGGCTTgaTTGtACACTTCGGGgAag
TTCACACGTTGATTAGTGTGAACCAAATACATCAGGACGAAGATGTTAGGTGTGAAACCA
ATCATgTTCTGTTCCCCACAGCCGGTGGGCATGCGAAGGAGGGATCCCAGATTTGTCAGT
aCCGGGCCaagAACAtTTCCTGtAAcCTGTACtTTACATGATCCTGTTCCAGGGACAGTA
TTGAATGGAAATTCAAGAGAGACTTCTTGgAGAAACGAACCACCCTCAGCATCATCTGGA
CAGATCAAGAAGTTGATTGCCCTTTCCACTTCAGTACCCTCTGCCTCAACtAGAACaGTc
ctAtTCACTGcATcCCAGACATCtAATAGttCATCTAtACTGTTCcCtGTTTTtCcACAC
CtGGTaAATctTGAGAAGGAGGtATATATTCCCCAAGCGCTATGATTGGTATCTTGCCCA
ATACTCGTGGTATTATGTtAAATTCAACAGATCCaGCTTGTCCTCCACACACGCACAGGT
ATTTGaAGAAATcTTgAtcCTGTATGCTaAAgTAGGAAGAAGGCtCAAGACGCACGaCCA
CCGTGAAGCATTCACTAAGGTAGTTAAACACTGTTATCTTCAAGGGAAATTCTTCATCCT
GTATGaCTGAATAaGGCaACACGGTTgAGATGAAAAaCGGTtGGaAAACACGtaAGGAta
tCGGTTCTGCTATTcCGATTCCATGTTCAgCAGAGGTGCAGAAGCCTGTCGTGACCCAGT
CAGTAATGGAGTGGGGGACGGTGTGACTGACAGTGCTTACCCCTTcTTTGCCTATCGTGG
aCaAATGCCAAAgCCAAGTGTCaGGgAAATGGgTTCgAAGTTGaTAAATaGgaCCAGATT
tAGGTACTTCaGgTaTTATGTCAGCCCTATTCACAACATTGAAATCAGGGAGACCACCAG
GTCCAGGTACACCTCTTAATCCAGGATTTCCCATCGCTGTAGGAAAGTGTTTGGAgTAAG
GCGTGTATCTCAtGTAATGAGTAGTAGATGTTCGAGTTTCTGTGtAAACGTAGCAtGGAC
GTGTCTCAATGATAAGGTTAGACAAAATTTGAACACCTGAGCTCTGGAAAGCTTCTAAGG
AATCAAAATGTAGCGATTTGCTCCATGTTCTGGTTGAAGTTCTAGGTGGAGGTGGAAGtC
GAGGTGGaAGTCGAgGTGGAAATCgAGGTGGAAATTgAGGTGGAAATCGAGGTAGCTGAA
GGCTTGGGAACCGACCAAAGGAAGGAATTGATCGTTTGGACATGTCTCGTGCTGTGACTG
GACAACTCTCATTCAGTCCATGTTCTTCTACAGCAAACATCGACATTGGTGAAAAcaCcT
GTtCagAAGtGATCCTGTTGCTGTCAgCTAAAAGTAAAATGctTTTAtCGACAGATCCAA
TAGCACACAATGATAGTGGAGAAGCACGGATGTTGAGTAACACATCTGATCCTGGGTAAA
CTTGTCCACTGTTGAAATCTAACGaAACATCATTTTCAAAGGCTAATTTGACTTTGAACt
CttGTctGGCtgAAACcACTTCGCCATcTTGTCTGGTGAAGTAGAGGAGGATGGTGGCAC
TTGGTGCCATTTTCTGTGTCACTGGAACAGGGATCGATACACTCCCCAGAATAGCGTCTG
GAAAAGGTTCCAGGTTCGGAGGATCTGTTGTCAGACTTTCCAAATGCTGTCTCACTGTAG
TAGGGTCTCCTTTACGGTCAAGCTCTACGTGACGTGAAATAACTGATGTCTGCTCGGACA
TACCGGATGACCAAGTCTGAGTACCGGACGTAACAAGATtCCGGTTTGCGGATACAATAT
AGCTAAACTCCAGAATGGTATCAGCATCAGATTCTGGAATAGTGAACTCCACCTCAACAT
CAAGATTTtCACCcACAGGGTAAACAGAGGTCAAAGGTCTTATAGCAAGGAAACTGCCAC
TGGGCGAATACCAGGCATCAATATATTTGCTGGaGCGgACAGgTAGAATCTGAGAATCTG
GATGACGATAAGTGACCTCCAGTTTCAATTCTGTTATATATGGGTCAAATGGTGCTCTAA
ACTCTGCATTTACTCTTCCGTCTTGATCAGTGGTGTAGGTCTCTTCAAAGCTGAAGTCAC
CCAtTCCtTTTGTTTTCATAGCTGTCACaGTCAGAgATACAAAACTGGCTGGTCGACtAT
TGGGTAaTTTGGCCAAAATTTGAAATCTGTAAGGTAAAcCTGGTTTGAACCCATTACGAC
CGACAGTGTCAAGGGTCAAAGGTATCTTTGTTATTTCTGTTGATCCATGAGTCTCTGTTC
TGGCGATGCCAGTCACAAGCTCCGTGAACTCAACATCCAATATAAGATACCTGCTCTGGA
TAGAATTAACGCTCCCGAGATTTC
>isotig00159  gene=isogroup00008  length=3984  numContigs=15
CAATCagAAGACATGATttCAgAAAACACAGCTTAGTTTATTGGTCAACATTAGATtAtA
TCTGCACATACAGTTCATGgCAaCAAATGATGTAAAAATAaGTATAAAATGgACAGCTGC
TtGATaGGGATTTtCcTTTGGGATtAaTTCAAaGTTGTGAAGGCAAGATCTTGGATGGAC
TGGGtCTAATCTtGTGAACAAGGGTGGTAGGACTTGTACGTCACAACACCACCTTCGTAG
TAGTCGTAGACTTTGATGAAAGCTGGTCTCGTATTCTTCACGTGGATaTCCCTCTTCAGC
ACCAGAACAAAACTGGTTGAGTACCCTCGTGAAAATTGATTGAAGTACAACGAGAACGGT
TTGCCTTCTtCAAAGTGATCGTATCTCATCAAGCCAATGTCTTGTCCAGTTGAGTATAAA
TAATCGATGTATCTTTCCAaCTCATTTGTATCCACGGAATAaCCTGATACCATCTTTACG
TCGACTACGGCCATATTGGTAAACTCGTTtTtGGCGTCTAAATATGATACTGTTATGTCC
AGATAAACTCTACTACAGTCCTGCTGGGGAGTGTGATCTCTAGCTTCAACCTGGACATCA
AAATACTGACTTACAATTCGCAAAACTGGCAAGTTATACTGCATCACAGCCTGGAATAAG
ACACATCCTTCGCCTTCACCAAATACACGCAATGTATTAGGACACTGTCGTATGTCAAAT
TCTTCCATGACCAGATCATtctCGTTTGTAACCTCGCAATGTTCATGCTGCAAGTCaCCT
TCTGTCGTGGAAATATCTACAATGACTGATTTGTCATCGCTGTGAACACGTTCGGCATAG
GAAGCCAGAGCCTCAAGCCCAaTGACTGTGTCCTGCGTGGAAGTGAACCCTCCATGACTG
TTCCGCTGCTCGTTAAGCCATTCTACAATTAGTCGTGCATCCAGAAGGAACTGTGGGTCA
TCTTGGCTAGCCTCCAGATAGATTAGCAATACATATGAGGTCATCTCTATTTCTGCTGGA
TCAGCTTTGCAgCTGtCTGCTgCCCCCTCACAGGGAGGGGCATCATCCCGGGTCCAGTGT
AACGTGCCATCTCCTGTGACAGCTATTTCTTGTAACTTGGTCAAACCTGATCGGTAGATG
GGGTTGATATTCACCTTTGCTAGAGCATATGTAACAAGGGCAAGTGTGTAGGTATCGTCT
ATTCCATCATCAAGAGCCCGGAATAAACAATAAACTGCTCGGAACATGACTGTACTAGTT
GCTGGTTCCCCAGCTTCAATCAGCGCAATAGTGGTATAGGCAGTTAGGGTTACACCATTG
GAGTGACCACCCTGCATAGATTTGTGTATGACTCTCCCTCGTGGAATGAAGCATCCAGTA
TCATcATCTagGgcGTtGTtAaCCAACcAaTcCCtCGTTACTTcCaAATCTcTGCtGTcA
ATATCTATgAATTCTGAGGCCATTGCAAACGACTTAAGAACAAAAGCTGTCAACCATGTA
CTTCCTTCGCCATCTCTCTGGCCGAATGCACTGTAGGATCCATCATTCAAcCTGTACtGA
AGtTCtcTctCATAtCCTATcTGCATATATTCcTTGGCTTgaTTGtACACTTCGGGgAag
TTCACACGTTGATTAGTGTGAACCAAATACATCAGGACGAAGATGTTAGGTGTGAAACCA
ATCATgTTCTGTTCCCCACAGCCGGTGGGCATGCGAAGGAGGGATCCCAGATTTGTCAGT
aCCGGGCCaagAACAtTTCCTGtAAcCTGTACtTTACATGATCCTGTTCCAGGGACAGTA
TTGAATGGAAATTCAAGAGAGACTTCTTGgAGAAACGAACCACCCTCAGCATCATCTGGA
CAGATCAAGAAGTTGATTGCCCTTTCCACTTCAGTACCCTCTGCCTCAACtAGAACaGTc
ctAtTCACTGcATcCCAGACATCtAATAGttCATCTAtACTGTTCcCtGTTTTtCcACAC
CtGGTaAATctTGAGAAGGAGGtATATATTCCCCAAGCGCTATGATTGGTATCTTGCCCA
ATACTCGTGGTATTATGTtAAATTCAACAGATCCaGCTTGTCCTCCACACACGCACAGGT
ATTTGaAGAAATcTTgAtcCTGTATGCTaAAgTAGGAAGAAGGCtCAAGACGCACGaCCA
CCGTGAAGCATTCACTAAGGTAGTTAAACACTGTTATCTTCAAGGGAAATTCTTCATCCT
GTATGaCTGAATAaGGCaACACGGTTgAGATGAAAAaCGGTtGGaAAACACGtaAGGAta
tCGGTTCTGCTATTcCGATTCCATGTTCAgCAGAGGTGCAGAAGCCTGTCGTGACCCAGT
CAGTAATGGAGTGGGGGACGGTGTGACTGACAGTGCTTACCCCTTcTTTGCCTATCGTGG
aCaAATGCCAAAgCCAAGTGTCaGGgAAATGGgTTCgAAGTTGaTAAATaGgaCCAGATT
tAGGTACTTCaGgTaTTATGTCAGCCCTATTCACAACATTGAAATCAGGGAGACCACCAG
GTCCAGGTACACCTCTTAATCCAGGATTTCCCATCGCTGTAGGAAAGTGTTTGGAgTAAG
GCGTGTATCTCAtGTAATGAGTAGTAGATGTTCGAGTTTCTGTGtAAACGTAGCAtGGAC
GTGTCTCAATGATAAGGTTAGACAAAATTTGAACACCTGAGCTCTGGAAAGCTTCTAAGG
AATCAAAATGTAGCGATTTGCTCCATGTTCTGGTTGAAGTTCTAGGTGGAGGTGGAAGtC
GAGGTGGaAGTCGAgGTGGAAATCgAGGTGGAAATTgAGGTGGAAATCGAGGTAGCTGAA
GGCTTGGGAACCGACCAAAGGAAGGAATTGATCGTTTGGACATGTCTCGTGCTGTGACTG
GACAACTCTCATTCAGTCCATGTTCTTCTACAGCAAACATCGACATTGGTGAAAAcaCcT
GTtCagAAGtGATCCTGTTGCTGTCAgCTAAAAGTAAAATGctTTTAtCGACAGATCCAA
TAGCACACAATGATAGTGGAGAAGCACGGATGTTGAGTAACACATCTGATCCTGGGTAAA
CTTGTCCACTGTTGAAATCTAACGaAACATCATTTTCAAAGGCTAATTTGACTTTGAACt
CttGTctGGCtgAAACcACTTCGCCATcTTGTCTGGTGAAGTAGAGGAGGATGGTGGCAC
TTGGTGCCATTTTCTGTGTCACTGGAACAGGGATCGATACACTCCCCAGAATAGCGTCTG
GAAAAGGTTCCAGGTTCGGAGGATCTGTTGTCAGACTTTCCAAATGCTGTCTCACTGTAG
TAGGGTCTCCTTTACGGTCAAGCTCTACGTGACGTGAAATAACTGATGTCTGCTCGGACA
TACCGGATGACCAAGTCTGAGTACCGGACGTAACAAGATtCCGGTTTGCGGATACAATAT
AGCTAAACTCCAGAATGGTATCAGCATCAGATTCTGGAATAGTGAACTCCACCTCAACAT
CAAGATTTtCACCcACAGGGTAAACAGAGGTCAAAGGTCTTATAGCAAGGAAACTGCCAC
TGGGCGAATACCAGGCATCAATATATTTGCTGGaGCGgACAGgTAGAATCTGAGAATCTG
GATGACGATAAGTGACCTCCAGTTTCAATTCTGTTATATATGGGTCAAATGGTGCTCTAA
ACTCTGCATTTACTCTTCCGTCTTGATCAGTGGTGTAGGTCTCTTCAAAGCTGAAGTCAC
CCAtTCCtTTTGTTTTCATAGCTGTCACaGTCAGAgATACAAAACTGGCTGGTCGACtAT
TGGGTAaTTTGGCCAAAATTTGAAATCTGTAAGGTAAAcCTGGTTTGAACCCATTACGAC
CGACAGTGTCAAGGGTCAAAGGTATCTTTGTTATTTCTGTTGATCCATGAGTCTCTGTTC
TGGCGATGCCAGTCACAAGCTCCGTGAACTCAACATCCAATATAAGATACCTGCTCTGGA
TAGAATTAACGCTCCCGAGATTTC
>isotig00160  gene=isogroup00008  length=3984  numContigs=13
CAATCagAAGACATGATttCAgAAAACACAGCTTAGTTTATTGGTCAACATTAGATtAtA
TCTGCACATACAGTTCATGgCAaCAAATGATGTAAAAATAaGTATAAAATGgACAGCTGC
TtGATaGGGATTTtCcTTTGGGATtAaTTCAAaGTTGTGAAGGCAAGATCTTGGATGGAC
TGGGtCTAATCTtGTGAACAAGGGTGGTAGGACTTGTACGTCACAACACCACCTTCGTAG
TAGTCGTAGACTTTGATGAAAGCTGGTCTCGTATTCTTCACGTGGATaTCCCTCTTCAGC
ACCAGAACAAAACTGGTTGAGTACCCTCGTGAAAATTGATTGAAGTACAACGAGAACGGT
TTGCCTTCTtCAAAGTGATCGTATCTCATCAAGCCAATGTCTTGTCCAGTTGAGTATAAA
TAATCGATGTATCTTTCCAaCTCATTTGTATCCACGGAATAaCCTGATACCATCTTTACG
TCGACTACGGCCATATTGGTAAACTCGTTtTtGGCGTCTAAATATGATACTGTTATATCC
AGATAAACTCTACTACAGTCCTGCTGGGGAGTGTGATCTCTAGCTTCAACCTGGACATCA
AAATACTGACTTACAATTCGCAAAACTGGCAAGTTATACTGCATCACAGCCTGGAATAAG
ACACATCCTTCGCCTTCACCAAATACACGCAATGTATTAGGACACTGTCGTATGTCAAAT
TCTTCCATGACCAGATCATtctCGTTTGTAACCTCGCAATGTTCATGCTGCAAGTCaCCT
TCTGTCGTGGCAATATCTACAACGACTGATTTGTCGTCGCTGTGAACACGTTCGGCGTAG
GAAGCCAGAGCCTCAAGCCCAaTGACTGTGTCCTGCGTGGAAGTGAACCCTCCATGACTG
TTCCGCTGCTCGTTAAGCCATTCTACAATTAGTCGTGCATCCAGAAGGAACTGTGGGTCA
TCTTGGCTAGCCTCCAGATAGATTAGCAATACATATGAGGTCATCTCTATTTCTGCTGGA
TCAGCTTTGCAgCTGCCTGCTTCTCCCTCACAGGGAGGGGCATCATCCCGAGTCCAGTGT
AACGTGCCATCTCCTGTGACAGCTATTTCTTGTAACTTGGTCAAACCTGATCTGTAGATg
GGGTTgATATTCACCTTTGCGAGAGCATATGTAACAAGGGCAAGTGTGTAGGTATCGTCT
ATTCCATCATCAAGAGCCCGGAATAAACAATAAACTGCTCGGAACATGACTGTACTAGTT
GCTGGTTCCCCAGCTTCAATCAGCGCAATAGTGGTATAGGCAGTTAGGGTTACACCATTG
GAGTGACCACCCTGCATAGATTTGTGTATGACTCTCCCTCGTGGAATGAAGCATCCAGTA
TCATcATCTagGgcGTtGTtAaCCAACcAaTcCCtCGTTACTTcCaAATCTcTGCtGTcA
ATATCTATgAATTCTGAGGCCATTGCAAACGACTTAAGAACAAAAGCTGTCAACCATGTA
CTTCCTTCGCCATCTCTCTGGCCGAATGCACTGTAGGATCCATCATTCAAcCTGTACtGA
AGtTCtcTctCATAtCCTATcTGCATATATTCcTTGGCTTgaTTGtACACTTCGGGgAag
TTCACACGTTGATTAGTGTGAACCAAATACATCAGGACGAAGATGTTAGGTGTGAAACCA
ATCATgTTCTGTTCCCCACAGCCGGTGGGCATGCGAAGGAGGGATCCCAGATTTGTCAGT
aCCGGGCCaagAACAtTTCCTGtAAcCTGTACtTTACATGATCCTGTTCCAGGGACAGTA
TTGAATGGAAATTCAAGAGAGACTTCTTGgAGAAACGAACCACCCTCAGCATCATCTGGA
CAGATCAAGAAGTTGATTGCCCTTTCCACTTCAGTACCCTCTGCCTCAACtAGAACaGTc
ctAtTCACTGcATcCCAGACATCtAATAGttCATCTAtACTGTTCcCtGTTTTtCcACAC
CtGGTaAATctTGAGAAGGAGGtATATATTCCCCAAGCGCTATGATTGGTATCTTGCCCA
ATACTCGTGGTATTATGTtAAATTCAACAGATCCaGCTTGTCCTCCACACACGCACAGGT
ATTTGaAGAAATcTTgAtcCTGTATGCTaAAgTAGGAAGAAGGCtCAAGACGCACGaCCA
CCGTGAAGCATTCACTAAGGTAGTTAAACACTGTTATCTTCAAGGGAAATTCTTCATCCT
GTATGaCTGAATAaGGCaACACGGTTgAGATGAAAAaCGGTtGGaAAACACGtaAGGAta
tCGGTTCTGCTATTcCGATTCCATGTTCAgCAGAGGTGCAGAAGCCTGTCGTGACCCAGT
CAGTAATGGAGTGGGGGACGGTGTGACTGACAGTGCTTACCCCTTcTTTGCCTATCGTGG
aCaAATGCCAAAgCCAAGTGTCaGGgAAATGGgTTCgAAGTTGaTAAATaGgaCCAGATT
tAGGTACTTCaGgTaTTATGTCAGCCCTATTCACAACATTGAAATCAGGGAGACCACCAG
GTCCAGGTACACCTCTTAATCCAGGATTTCCCATCGCTGTAGGAAAGTGTTTGGAgTAAG
GCGTGTATCTCAtGTAATGAGTAGTAGATGTTCGAGTTTCTGTGtAAACGTAGCAtGGAC
GTGTCTCAATGATAAGGTTAGACAAAATTTGAACACCTGAGCTCTGGAAAGCTTCTAAGG
AATCAAAATGTAGCGATTTGCTCCATGTTCTGGTTGAAGTTCTAGGTGGAGGTGGAAGtC
GAGGTGGaAGTCGAgGTGGAAATCgAGGTGGAAATTgAGGTGGAAATCGAGGTAGCTGAA
GGCTTGGGAACCGACCAAAGGAAGGAATTGATCGTTTGGACATGTCTCGTGCTGTGACTG
GACAACTCTCATTCAGTCCATGTTCTTCTACAGCAAACATCGACATTGGTGAAAAcaCcT
GTtCagAAGtGATCCTGTTGCTGTCAgCTAAAAGTAAAATGctTTTAtCGACAGATCCAA
TAGCACACAATGATAGTGGAGAAGCACGGATGTTGAGTAACACATCTGATCCTGGGTAAA
CTTGTCCACTGTTGAAATCTAACGaAACATCATTTTCAAAGGCTAATTTGACTTTGAACt
CttGTctGGCtgAAACcACTTCGCCATcTTGTCTGGTGAAGTAGAGGAGGATGGTGGCAC
TTGGTGCCATTTTCTGTGTCACTGGAACAGGGATCGATACACTCCCCAGAATAGCGTCTG
GAAAAGGTTCCAGGTTCGGAGGATCTGTTGTCAGACTTTCCAAATGCTGTCTCACTGTAG
TAGGGTCTCCTCTACGGTCAAGCTCTACATGACGTGAAATAACTGATGTCTGCTCGGACA
TACCGGATGACCAAGTCTGAGTACCGGACGTAACAAGATTCCGGTTTGCGGACACAATAT
AGCTAAACTCCAGAATGGTATCAGCATCAGATTCTGGAATAGTGAACTCGACCTCAACAT
CAAGATTTTCACCCACAGGGTAAACAGAGGTCAAAGGtCTTATAGCAAGGAAACtGCCAC
TGGGCGAATaCCAGGCATCAATATATTTtCTGGaGCGgACAGgTAGAATCTGAGAATCTG
GATGACGATAAGTGACCTCCAGTTTCAATTCTGTTATATATGGGTCAAATGGTGCTCTAA
ACTCTGCATTTACTCTTCCGTCTTGATCAGTGGTGTAGGTCTCTTCAAAGCTGAAGTCAC
CCAtTCCtTTTGTTTTCATAGCTGTCACaGTCAGAgATACAAAACTGGCTGGTCGACtAT
TGGGTAaTTTGGCCAAAATTTGAAATCTGTAAGGTAAAcCTGGTTTGAACCCATTACGAC
CGACAGTGTCAAGGGTCAAAGGTATCTTTGTTATTTCTGTTGATCCATGAGTCTCTGTTC
TGGCGATGCCAGTCACAAGCTCCGTGAACTCAACATCCAATATAAGATACCTGCTCTGGA
TAGAATTAACGCTCCCGAGATTTC
>isotig00161  gene=isogroup00008  length=3984  numContigs=13
CAATCagAAGACATGATttCAgAAAACACAGCTTAGTTTATTGGTCAACATTAGATtAtA
TCTGCACATACAGTTCATGgCAaCAAATGATGTAAAAATAaGTATAAAATGgACAGCTGC
TtGATaGGGATTTtCcTTTGGGATtAaTTCAAaGTTGTGAAGGCAAGATCTTGGATGGAC
TGGGtCTAATCTtGTGAACAAGGGTGGTAGGACTTGTACGTCACAACACCACCTTCGTAG
TAGTCGTAGACTTTGATGAAAGCTGGTCTCGTATTCTTCACGTGGATaTCCCTCTTCAGC
ACCAGAACAAAACTGGTTGAGTACCCTCGTGAAAATTGATTGAAGTACAACGAGAACGGT
TTGCCTTCTtCAAAGTGATCGTATCTCATCAAGCCAATGTCTTGTCCAGTTGAGTATAAA
TAATCGATGTATCTTTCCAaCTCATTTGTATCCACGGAATAaCCTGATACCATCTTTACG
TCGACTACGGCCATATTGGTAAACTCGTTtTtGGCGTCTAAATATGATACTGTTATATCC
AGATAAACTCTACTACAGTCCTGCTGGGGAGTGTGATCTCTAGCTTCAACCTGGACATCA
AAATACTGACTTACAATTCGCAAAACTGGCAAGTTATACTGCATCACAGCCTGGAATAAG
ACACATCCTTCGCCTTCACCAAATACACGCAATGTATTAGGACACTGTCGTATGTCAAAT
TCTTCCATGACCAGATCATtctCGTTTGTAACCTCGCAATGTTCATGCTGCAAGTCaCCT
TCTGTCGTGGCAATATCTACAACGACTGATTTGTCGTCGCTGTGAACACGTTCGGCGTAG
GAAGCCAGAGCCTCAAGCCCAaTGACTGTGTCCTGCGTGGAAGTGAACCCTCCATGACTG
TTCCGCTGCTCGTTAAGCCATTCTACAATTAGTCGTGCATCCAGAAGGAACTGTGGGTCA
TCTTGGCTAGCCTCCAGATAGATTAGCAATACATATGAGGTCATCTCTATTTCTGCTGGA
TCAGCTTTGCAgCTGtCTGCTgCCCCCTCACAGGGAGGGGCATCATCCCGGGTCCAGTGT
AACGTGCCATCTCCTGTGACAGCTATTTCTTGTAACTTGGTCAAGCCTGATCGGTAGATG
GGGTTGATATTCACCTTTGCTAGAGCATATGTAACAAGGGCAAGTGTGTAGGTATCGTCT
ATCCCGTCATCAAGAGCCCGGAATAAACAATAAACTGCTCGGAACATGACTGTACTAGTT
GCTGGTTCCCCAGCTTCAATCAGCGCAATAGTGGTATAGGCAGTTAGGGTTACACCATTG
GAGTGACCACCCTGCATAGATTTGTGTATGACTCTCCCTCGTGGAATGAAGCATCCAGTA
TCATcATCTagGgcGTtGTtAaCCAACcAaTcCCtCGTTACTTcCaAATCTcTGCtGTcA
ATATCTATgAATTCTGAGGCCATTGCAAACGACTTAAGAACAAAAGCTGTCAACCATGTA
CTTCCTTCGCCATCTCTCTGGCCGAATGCACTGTAGGATCCATCATTCAAcCTGTACtGA
AGtTCtcTctCATAtCCTATcTGCATATATTCcTTGGCTTgaTTGtACACTTCGGGgAag
TTCACACGTTGATTAGTGTGAACCAAATACATCAGGACGAAGATGTTAGGTGTGAAACCA
ATCATgTTCTGTTCCCCACAGCCGGTGGGCATGCGAAGGAGGGATCCCAGATTTGTCAGT
aCCGGGCCaagAACAtTTCCTGtAAcCTGTACtTTACATGATCCTGTTCCAGGGACAGTA
TTGAATGGAAATTCAAGAGAGACTTCTTGgAGAAACGAACCACCCTCAGCATCATCTGGA
CAGATCAAGAAGTTGATTGCCCTTTCCACTTCAGTACCCTCTGCCTCAACtAGAACaGTc
ctAtTCACTGcATcCCAGACATCtAATAGttCATCTAtACTGTTCcCtGTTTTtCcACAC
CtGGTaAATctTGAGAAGGAGGtATATATTCCCCAAGCGCTATGATTGGTATCTTGCCCA
ATACTCGTGGTATTATGTtAAATTCAACAGATCCaGCTTGTCCTCCACACACGCACAGGT
ATTTGaAGAAATcTTgAtcCTGTATGCTaAAgTAGGAAGAAGGCtCAAGACGCACGaCCA
CCGTGAAGCATTCACTAAGGTAGTTAAACACTGTTATCTTCAAGGGAAATTCTTCATCCT
GTATGaCTGAATAaGGCaACACGGTTgAGATGAAAAaCGGTtGGaAAACACGtaAGGAta
tCGGTTCTGCTATTcCGATTCCATGTTCAgCAGAGGTGCAGAAGCCTGTCGTGACCCAGT
CAGTAATGGAGTGGGGGACGGTGTGACTGACAGTGCTTACCCCTTcTTTGCCTATCGTGG
aCaAATGCCAAAgCCAAGTGTCaGGgAAATGGgTTCgAAGTTGaTAAATaGgaCCAGATT
tAGGTACTTCaGgTaTTATGTCAGCCCTATTCACAACATTGAAATCAGGGAGACCACCAG
GTCCAGGTACACCTCTTAATCCAGGATTTCCCATCGCTGTAGGAAAGTGTTTGGAgTAAG
GCGTGTATCTCAtGTAATGAGTAGTAGATGTTCGAGTTTCTGTGtAAACGTAGCAtGGAC
GTGTCTCAATGATAAGGTTAGACAAAATTTGAACACCTGAGCTCTGGAAAGCTTCTAAGG
AATCAAAATGTAGCGATTTGCTCCATGTTCTGGTTGAAGTTCTAGGTGGAGGTGGAAGtC
GAGGTGGaAGTCGAgGTGGAAATCgAGGTGGAAATTgAGGTGGAAATCGAGGTAGCTGAA
GGCTTGGGAACCGACCAAAGGAAGGAATTGATCGTTTGGACATGTCTCGTGCTGTGACTG
GACAACTCTCATTCAGTCCATGTTCTTCTACAGCAAACATCGACATTGGTGAAAAcaCcT
GTtCagAAGtGATCCTGTTGCTGTCAgCTAAAAGTAAAATGctTTTAtCGACAGATCCAA
TAGCACACAATGATAGTGGAGAAGCACGGATGTTGAGTAACACATCTGATCCTGGGTAAA
CTTGTCCACTGTTGAAATCTAACGaAACATCATTTTCAAAGGCTAATTTGACTTTGAACt
CttGTctGGCtgAAACcACTTCGCCATcTTGTCTGGTGAAGTAGAGGAGGATGGTGGCAC
TTGGTGCCATTTTCTGTGTCACTGGAACAGGGATCGATACACTCCCCAGAATAGCGTCTG
GAAAAGGTTCCAGGTTCGGAGGATCTGTTGTCAGACTTTCCAAATGCTGTCTCACTGTAG
TAGGGTCTCCTCTACGGTCAAGCTCTACATGACGTGAAATAACTGATGTCTGCTCGGACA
TACCGGATGACCAAGTCTGAGTACCGGACGTAACAAGATTCCGGTTTGCGGACACAATAT
AGCTAAACTCCAGAATGGTATCAGCATCAGATTCTGGAATAGTGAACTCGACCTCAACAT
CAAGATTTTCACCCACAGGGTAAACAGAGGTCAAAGGtCTTATAGCAAGGAAACtGCCAC
TGGGCGAATaCCAGGCATCAATATATTTtCTGGaGCGgACAGgTAGAATCTGAGAATCTG
GATGACGATAAGTGACCTCCAGTTTCAATTCTGTTATATATGGGTCAAATGGTGCTCTAA
ACTCTGCATTTACTCTTCCGTCTTGATCAGTGGTGTAGGTCTCTTCAAAGCTGAAGTCAC
CCAtTCCtTTTGTTTTCATAGCTGTCACaGTCAGAgATACAAAACTGGCTGGTCGACtAT
TGGGTAaTTTGGCCAAAATTTGAAATCTGTAAGGTAAAcCTGGTTTGAACCCATTACGAC
CGACAGTGTCAAGGGTCAAAGGTATCTTTGTTATTTCTGTTGATCCATGAGTCTCTGTTC
TGGCGATGCCAGTCACAAGCTCCGTGAACTCAACATCCAATATAAGATACCTGCTCTGGA
TAGAATTAACGCTCCCGAGATTTC
>isotig00162  gene=isogroup00008  length=3984  numContigs=13
CAATCagAAGACATGATttCAgAAAACACAGCTTAGTTTATTGGTCAACATTAGATtAtA
TCTGCACATACAGTTCATGgCAaCAAATGATGTAAAAATAaGTATAAAATGgACAGCTGC
TtGATaGGGATTTtCcTTTGGGATtAaTTCAAaGTTGTGAAGGCAAGATCTTGGATGGAC
TGGGtCTAATCTtGTGAACAAGGGTGGTAGGACTTGTACGTCACAACACCACCTTCGTAG
TAGTCGTAGACTTTGATGAAAGCTGGTCTCGTATTCTTCACGTGGATaTCCCTCTTCAGC
ACCAGAACAAAACTGGTTGAGTACCCTCGTGAAAATTGATTGAAGTACAACGAGAACGGT
TTGCCTTCTtCAAAGTGATCGTATCTCATCAAGCCAATGTCTTGTCCAGTTGAGTATAAA
TAATCGATGTATCTTTCCAaCTCATTTGTATCCACGGAATAaCCTGATACCATCTTTACG
TCGACTACGGCCATATTGGTAAACTCGTTtTtGGCGTCTAAATATGATACTGTTATGTCC
AGATAAACTCTACTACAGTCCTGCTGGGGAGTGTGATCTCTAGCTTCAACCTGGACATCA
AAATACTGACTTACAATTCGCAAAACTGGCAAGTTATACTGCATCACAGCCTGGAATAAG
ACACATCCTTCGCCTTCACCAAATACACGCAATGTATTAGGACACTGTCGTATGTCAAAT
TCTTCCATGACCAGATCATtctCGTTTGTAACCTCGCAATGTTCATGCTGCAAGTCaCCT
TCTGTCGTGGAAATATCTACAATGACTGATTTGTCATCGCTGTGAACACGTTCGGCATAG
GAAGCCAGAGCCTCAAGCCCAaTGACTGTGTCCTGCGTGGAAGTGAACCCTCCATGACTG
TTCCGCTGCTCGTTAAGCCATTCTACAATTAGTCGTGCATCCAGAAGGAACTGTGGGTCA
TCTTGGCTAGCCTCCAGATAGATTAGCAATACATATGAGGTCATCTCTATTTCTGCTGGA
TCAGCTTTGCAgCTGtCTGCTgCCCCCTCACAGGGAGGGGCATCATCCCGGGTCCAGTGT
AACGTGCCATCTCCTGTGACAGCTATTTCTTGTAACTTGGTCAAGCCTGATCGGTAGATG
GGGTTGATATTCACCTTTGCTAGAGCATATGTAACAAGGGCAAGTGTGTAGGTATCGTCT
ATCCCGTCATCAAGAGCCCGGAATAAACAATAAACTGCTCGGAACATGACTGTACTAGTT
GCTGGTTCCCCAGCTTCAATCAGCGCAATAGTGGTATAGGCAGTTAGGGTTACACCATTG
GAGTGACCACCCTGCATAGATTTGTGTATGACTCTCCCTCGTGGAATGAAGCATCCAGTA
TCATcATCTagGgcGTtGTtAaCCAACcAaTcCCtCGTTACTTcCaAATCTcTGCtGTcA
ATATCTATgAATTCTGAGGCCATTGCAAACGACTTAAGAACAAAAGCTGTCAACCATGTA
CTTCCTTCGCCATCTCTCTGGCCGAATGCACTGTAGGATCCATCATTCAAcCTGTACtGA
AGtTCtcTctCATAtCCTATcTGCATATATTCcTTGGCTTgaTTGtACACTTCGGGgAag
TTCACACGTTGATTAGTGTGAACCAAATACATCAGGACGAAGATGTTAGGTGTGAAACCA
ATCATgTTCTGTTCCCCACAGCCGGTGGGCATGCGAAGGAGGGATCCCAGATTTGTCAGT
aCCGGGCCaagAACAtTTCCTGtAAcCTGTACtTTACATGATCCTGTTCCAGGGACAGTA
TTGAATGGAAATTCAAGAGAGACTTCTTGgAGAAACGAACCACCCTCAGCATCATCTGGA
CAGATCAAGAAGTTGATTGCCCTTTCCACTTCAGTACCCTCTGCCTCAACtAGAACaGTc
ctAtTCACTGcATcCCAGACATCtAATAGttCATCTAtACTGTTCcCtGTTTTtCcACAC
CtGGTaAATctTGAGAAGGAGGtATATATTCCCCAAGCGCTATGATTGGTATCTTGCCCA
ATACTCGTGGTATTATGTtAAATTCAACAGATCCaGCTTGTCCTCCACACACGCACAGGT
ATTTGaAGAAATcTTgAtcCTGTATGCTaAAgTAGGAAGAAGGCtCAAGACGCACGaCCA
CCGTGAAGCATTCACTAAGGTAGTTAAACACTGTTATCTTCAAGGGAAATTCTTCATCCT
GTATGaCTGAATAaGGCaACACGGTTgAGATGAAAAaCGGTtGGaAAACACGtaAGGAta
tCGGTTCTGCTATTcCGATTCCATGTTCAgCAGAGGTGCAGAAGCCTGTCGTGACCCAGT
CAGTAATGGAGTGGGGGACGGTGTGACTGACAGTGCTTACCCCTTcTTTGCCTATCGTGG
aCaAATGCCAAAgCCAAGTGTCaGGgAAATGGgTTCgAAGTTGaTAAATaGgaCCAGATT
tAGGTACTTCaGgTaTTATGTCAGCCCTATTCACAACATTGAAATCAGGGAGACCACCAG
GTCCAGGTACACCTCTTAATCCAGGATTTCCCATCGCTGTAGGAAAGTGTTTGGAgTAAG
GCGTGTATCTCAtGTAATGAGTAGTAGATGTTCGAGTTTCTGTGtAAACGTAGCAtGGAC
GTGTCTCAATGATAAGGTTAGACAAAATTTGAACACCTGAGCTCTGGAAAGCTTCTAAGG
AATCAAAATGTAGCGATTTGCTCCATGTTCTGGTTGAAGTTCTAGGTGGAGGTGGAAGtC
GAGGTGGaAGTCGAgGTGGAAATCgAGGTGGAAATTgAGGTGGAAATCGAGGTAGCTGAA
GGCTTGGGAACCGACCAAAGGAAGGAATTGATCGTTTGGACATGTCTCGTGCTGTGACTG
GACAACTCTCATTCAGTCCATGTTCTTCTACAGCAAACATCGACATTGGTGAAAAcaCcT
GTtCagAAGtGATCCTGTTGCTGTCAgCTAAAAGTAAAATGctTTTAtCGACAGATCCAA
TAGCACACAATGATAGTGGAGAAGCACGGATGTTGAGTAACACATCTGATCCTGGGTAAA
CTTGTCCACTGTTGAAATCTAACGaAACATCATTTTCAAAGGCTAATTTGACTTTGAACt
CttGTctGGCtgAAACcACTTCGCCATcTTGTCTGGTGAAGTAGAGGAGGATGGTGGCAC
TTGGTGCCATTTTCTGTGTCACTGGAACAGGGATCGATACACTCCCCAGAATAGCGTCTG
GAAAAGGTTCCAGGTTCGGAGGATCTGTTGTCAGACTTTCCAAATGCTGTCTCACTGTAG
TAGGGTCTCCTCTACGGTCAAGCTCTACATGACGTGAAATAACTGATGTCTGCTCGGACA
TACCGGATGACCAAGTCTGAGTACCGGACGTAACAAGATTCCGGTTTGCGGACACAATAT
AGCTAAACTCCAGAATGGTATCAGCATCAGATTCTGGAATAGTGAACTCGACCTCAACAT
CAAGATTTTCACCCACAGGGTAAACAGAGGTCAAAGGtCTTATAGCAAGGAAACtGCCAC
TGGGCGAATaCCAGGCATCAATATATTTtCTGGaGCGgACAGgTAGAATCTGAGAATCTG
GATGACGATAAGTGACCTCCAGTTTCAATTCTGTTATATATGGGTCAAATGGTGCTCTAA
ACTCTGCATTTACTCTTCCGTCTTGATCAGTGGTGTAGGTCTCTTCAAAGCTGAAGTCAC
CCAtTCCtTTTGTTTTCATAGCTGTCACaGTCAGAgATACAAAACTGGCTGGTCGACtAT
TGGGTAaTTTGGCCAAAATTTGAAATCTGTAAGGTAAAcCTGGTTTGAACCCATTACGAC
CGACAGTGTCAAGGGTCAAAGGTATCTTTGTTATTTCTGTTGATCCATGAGTCTCTGTTC
TGGCGATGCCAGTCACAAGCTCCGTGAACTCAACATCCAATATAAGATACCTGCTCTGGA
TAGAATTAACGCTCCCGAGATTTC
>isotig00163  gene=isogroup00008  length=3984  numContigs=13
CAATCagAAGACATGATttCAgAAAACACAGCTTAGTTTATTGGTCAACATTAGATtAtA
TCTGCACATACAGTTCATGgCAaCAAATGATGTAAAAATAaGTATAAAATGgACAGCTGC
TtGATaGGGATTTtCcTTTGGGATtAaTTCAAaGTTGTGAAGGCAAGATCTTGGATGGAC
TGGGtCTAATCTtGTGAACAAGGGTGGTAGGACTTGTACGTCACAACACCACCTTCGTAG
TAGTCGTAGACTTTGATGAAAGCTGGTCTCGTATTCTTCACGTGGATaTCCCTCTTCAGC
ACCAGAACAAAACTGGTTGAGTACCCTCGTGAAAATTGATTGAAGTACAACGAGAACGGT
TTGCCTTCTtCAAAGTGATCGTATCTCATCAAGCCAATGTCTTGTCCAGTTGAGTATAAA
TAATCGATGTATCTTTCCAaCTCATTTGTATCCACGGAATAaCCTGATACCATCTTTACG
TCGACTACGGCCATATTGGTAAACTCGTTtTtGGCGTCTAAATATGATACTGTTATGTCC
AGATAAACTCTACTACAGTCCTGCTGGGGAGTGTGATCTCTAGCTTCAACCTGGACATCA
AAATACTGACTTACAATTCGCAAAACTGGCAAGTTATACTGCATCACAGCCTGGAATAAG
ACACATCCTTCGCCTTCACCAAATACACGCAATGTATTAGGACACTGTCGTATGTCAAAT
TCTTCCATGACCAGATCATtctCGTTTGTAACCTCGCAATGTTCATGCTGCAAGTCaCCT
TCTGTCGTGGAAATATCTACAATGACTGATTTGTCATCGCTGTGAACACGTTCGGCATAG
GAAGCCAGAGCCTCAAGCCCAaTGACTGTGTCCTGCGTGGAAGTGAACCCTCCATGACTG
TTCCGCTGCTCGTTAAGCCATTCTACAATTAGTCGTGCATCCAGAAGGAACTGTGGGTCA
TCTTGGCTAGCCTCCAGATAGATTAGCAATACATATGAGGTCATCTCTATTTCTGCTGGA
TCAGCTTTGCAgCTGCCTGCTTCTCCCTCACAGGGAGGGGCATCATCCCGAGTCCAGTGT
AACGTGCCATCTCCTGTGACAGCTATTTCTTGTAACTTGGTCAAACCTGATCTGTAGATg
GGGTTgATATTCACCTTTGCGAGAGCATATGTAACAAGGGCAAGTGTGTAGGTATCGTCT
ATTCCATCATCAAGAGCCCGGAATAAACAATAAACTGCTCGGAACATGACTGTACTAGTT
GCTGGTTCCCCAGCTTCAATCAGCGCAATAGTGGTATAGGCAGTTAGGGTTACACCATTG
GAGTGACCACCCTGCATAGATTTGTGTATGACTCTCCCTCGTGGAATGAAGCATCCAGTA
TCATcATCTagGgcGTtGTtAaCCAACcAaTcCCtCGTTACTTcCaAATCTcTGCtGTcA
ATATCTATgAATTCTGAGGCCATTGCAAACGACTTAAGAACAAAAGCTGTCAACCATGTA
CTTCCTTCGCCATCTCTCTGGCCGAATGCACTGTAGGATCCATCATTCAAcCTGTACtGA
AGtTCtcTctCATAtCCTATcTGCATATATTCcTTGGCTTgaTTGtACACTTCGGGgAag
TTCACACGTTGATTAGTGTGAACCAAATACATCAGGACGAAGATGTTAGGTGTGAAACCA
ATCATgTTCTGTTCCCCACAGCCGGTGGGCATGCGAAGGAGGGATCCCAGATTTGTCAGT
aCCGGGCCaagAACAtTTCCTGtAAcCTGTACtTTACATGATCCTGTTCCAGGGACAGTA
TTGAATGGAAATTCAAGAGAGACTTCTTGgAGAAACGAACCACCCTCAGCATCATCTGGA
CAGATCAAGAAGTTGATTGCCCTTTCCACTTCAGTACCCTCTGCCTCAACtAGAACaGTc
ctAtTCACTGcATcCCAGACATCtAATAGttCATCTAtACTGTTCcCtGTTTTtCcACAC
CtGGTaAATctTGAGAAGGAGGtATATATTCCCCAAGCGCTATGATTGGTATCTTGCCCA
ATACTCGTGGTATTATGTtAAATTCAACAGATCCaGCTTGTCCTCCACACACGCACAGGT
ATTTGaAGAAATcTTgAtcCTGTATGCTaAAgTAGGAAGAAGGCtCAAGACGCACGaCCA
CCGTGAAGCATTCACTAAGGTAGTTAAACACTGTTATCTTCAAGGGAAATTCTTCATCCT
GTATGaCTGAATAaGGCaACACGGTTgAGATGAAAAaCGGTtGGaAAACACGtaAGGAta
tCGGTTCTGCTATTcCGATTCCATGTTCAgCAGAGGTGCAGAAGCCTGTCGTGACCCAGT
CAGTAATGGAGTGGGGGACGGTGTGACTGACAGTGCTTACCCCTTcTTTGCCTATCGTGG
aCaAATGCCAAAgCCAAGTGTCaGGgAAATGGgTTCgAAGTTGaTAAATaGgaCCAGATT
tAGGTACTTCaGgTaTTATGTCAGCCCTATTCACAACATTGAAATCAGGGAGACCACCAG
GTCCAGGTACACCTCTTAATCCAGGATTTCCCATCGCTGTAGGAAAGTGTTTGGAgTAAG
GCGTGTATCTCAtGTAATGAGTAGTAGATGTTCGAGTTTCTGTGtAAACGTAGCAtGGAC
GTGTCTCAATGATAAGGTTAGACAAAATTTGAACACCTGAGCTCTGGAAAGCTTCTAAGG
AATCAAAATGTAGCGATTTGCTCCATGTTCTGGTTGAAGTTCTAGGTGGAGGTGGAAGtC
GAGGTGGaAGTCGAgGTGGAAATCgAGGTGGAAATTgAGGTGGAAATCGAGGTAGCTGAA
GGCTTGGGAACCGACCAAAGGAAGGAATTGATCGTTTGGACATGTCTCGTGCTGTGACTG
GACAACTCTCATTCAGTCCATGTTCTTCTACAGCAAACATCGACATTGGTGAAAAcaCcT
GTtCagAAGtGATCCTGTTGCTGTCAgCTAAAAGTAAAATGctTTTAtCGACAGATCCAA
TAGCACACAATGATAGTGGAGAAGCACGGATGTTGAGTAACACATCTGATCCTGGGTAAA
CTTGTCCACTGTTGAAATCTAACGaAACATCATTTTCAAAGGCTAATTTGACTTTGAACt
CttGTctGGCtgAAACcACTTCGCCATcTTGTCTGGTGAAGTAGAGGAGGATGGTGGCAC
TTGGTGCCATTTTCTGTGTCACTGGAACAGGGATCGATACACTCCCCAGAATAGCGTCTG
GAAAAGGTTCCAGGTTCGGAGGATCTGTTGTCAGACTTTCCAAATGCTGTCTCACTGTAG
TAGGGTCTCCTCTACGGTCAAGCTCTACATGACGTGAAATAACTGATGTCTGCTCGGACA
TACCGGATGACCAAGTCTGAGTACCGGACGTAACAAGATTCCGGTTTGCGGACACAATAT
AGCTAAACTCCAGAATGGTATCAGCATCAGATTCTGGAATAGTGAACTCGACCTCAACAT
CAAGATTTTCACCCACAGGGTAAACAGAGGTCAAAGGtCTTATAGCAAGGAAACtGCCAC
TGGGCGAATaCCAGGCATCAATATATTTtCTGGaGCGgACAGgTAGAATCTGAGAATCTG
GATGACGATAAGTGACCTCCAGTTTCAATTCTGTTATATATGGGTCAAATGGTGCTCTAA
ACTCTGCATTTACTCTTCCGTCTTGATCAGTGGTGTAGGTCTCTTCAAAGCTGAAGTCAC
CCAtTCCtTTTGTTTTCATAGCTGTCACaGTCAGAgATACAAAACTGGCTGGTCGACtAT
TGGGTAaTTTGGCCAAAATTTGAAATCTGTAAGGTAAAcCTGGTTTGAACCCATTACGAC
CGACAGTGTCAAGGGTCAAAGGTATCTTTGTTATTTCTGTTGATCCATGAGTCTCTGTTC
TGGCGATGCCAGTCACAAGCTCCGTGAACTCAACATCCAATATAAGATACCTGCTCTGGA
TAGAATTAACGCTCCCGAGATTTC
>isotig00164  gene=isogroup00008  length=3984  numContigs=15
CAATCagAAGACATGATttCAgAAAACACAGCTTAGTTTATTGGTCAACATTAGATtAtA
TCTGCACATACAGTTCATGgCAaCAAATGATGTAAAAATAaGTATAAAATGgACAGCTGC
TtGATaGGGATTTtCcTTTGGGATtAaTTCAAaGTTGTGAAGGCAAGATCTTGGATGGAC
TGGGtCTAATCTtGTGAACAAGGGTGGTAGGACTTGTACGTCACAACACCACCTTCGTAG
TAGTCGTAGACTTTGATGAAAGCTGGTCTCGTATTCTTCACGTGGATaTCCCTCTTCAGC
ACCAGAACAAAACTGGTTGAGTACCCTCGTGAAAATTGATTGAAGTACAACGAGAACGGT
TTGCCTTCTtCAAAGTGATCGTATCTCATCAAGCCAATGTCTTGTCCAGTTGAGTATAAA
TAATCGATGTATCTTTCCAaCTCATTTGTATCCACGGAATAaCCTGATACCATCTTTACG
TCGACTACGGCCATATTGGTAAACTCGTTtTtGGCGTCTAAATATGATACTGTTATGTCC
AGATAAACTCTACTACAGTCCTGCTGGGGAGTGTGATCTCTAGCTTCAACCTGGACATCA
AAATACTGACTTACAATTCGCAAAACTGGCAAGTTATACTGCATCACAGCCTGGAATAAG
ACACATCCTTCGCCTTCACCAAATACACGCAATGTATTAGGACACTGTCGTATGTCAAAT
TCTTCCATGACCAGATCATtctCGTTTGTAACCTCGCAATGTTCATGCTGCAAGTCaCCT
TCTGTCGTGGCAATATCTACAACGACTGATTTGTCGTCGCTGTGAACACGTTCGGCGTAG
GAAGCCAGAGCCTCAAGCCCAaTGACTGTGTCCTGCGTGGAAGTGAACCCTCCATGACTG
TTCCGCTGCTCGTTAAGCCATTCTACAATTAGTCGTGCATCCAGAAGGAACTGTGGGTCA
TCTTGGCTAGCCTCCAGATAGATTAGCAATACATATGAGGTCATCTCTATTTCTGCTGGA
TCAGCTTTGCAgCTGtCTGCTgCCCCCTCACAGGGAGGGGCATCATCCCGGGTCCAGTGT
AACGTGCCATCTCCTGTGACAGCTATTTCTTGTAACTTGGTCAAACCTGATCGGTAGATG
GGGTTGATATTCACCTTTGCTAGAGCATATGTAACAAGGGCAAGTGTGTAGGTATCGTCT
ATTCCATCATCAAGAGCCCGGAATAAACAATAAACTGCTCGGAACATGACTGTACTAGTT
GCTGGTTCCCCAGCTTCAATCAGCGCAATAGTGGTATAGGCAGTTAGGGTTACACCATTG
GAGTGACCACCCTGCATAGATTTGTGTATGACTCTCCCTCGTGGAATGAAGCATCCAGTA
TCATcATCTagGgcGTtGTtAaCCAACcAaTcCCtCGTTACTTcCaAATCTcTGCtGTcA
ATATCTATgAATTCTGAGGCCATTGCAAACGACTTAAGAACAAAAGCTGTCAACCATGTA
CTTCCTTCGCCATCTCTCTGGCCGAATGCACTGTAGGATCCATCATTCAAcCTGTACtGA
AGtTCtcTctCATAtCCTATcTGCATATATTCcTTGGCTTgaTTGtACACTTCGGGgAag
TTCACACGTTGATTAGTGTGAACCAAATACATCAGGACGAAGATGTTAGGTGTGAAACCA
ATCATgTTCTGTTCCCCACAGCCGGTGGGCATGCGAAGGAGGGATCCCAGATTTGTCAGT
aCCGGGCCaagAACAtTTCCTGtAAcCTGTACtTTACATGATCCTGTTCCAGGGACAGTA
TTGAATGGAAATTCAAGAGAGACTTCTTGgAGAAACGAACCACCCTCAGCATCATCTGGA
CAGATCAAGAAGTTGATTGCCCTTTCCACTTCAGTACCCTCTGCCTCAACtAGAACaGTc
ctAtTCACTGcATcCCAGACATCtAATAGttCATCTAtACTGTTCcCtGTTTTtCcACAC
CtGGTaAATctTGAGAAGGAGGtATATATTCCCCAAGCGCTATGATTGGTATCTTGCCCA
ATACTCGTGGTATTATGTtAAATTCAACAGATCCaGCTTGTCCTCCACACACGCACAGGT
ATTTGaAGAAATcTTgAtcCTGTATGCTaAAgTAGGAAGAAGGCtCAAGACGCACGaCCA
CCGTGAAGCATTCACTAAGGTAGTTAAACACTGTTATCTTCAAGGGAAATTCTTCATCCT
GTATGaCTGAATAaGGCaACACGGTTgAGATGAAAAaCGGTtGGaAAACACGtaAGGAta
tCGGTTCTGCTATTcCGATTCCATGTTCAgCAGAGGTGCAGAAGCCTGTCGTGACCCAGT
CAGTAATGGAGTGGGGGACGGTGTGACTGACAGTGCTTACCCCTTcTTTGCCTATCGTGG
aCaAATGCCAAAgCCAAGTGTCaGGgAAATGGgTTCgAAGTTGaTAAATaGgaCCAGATT
tAGGTACTTCaGgTaTTATGTCAGCCCTATTCACAACATTGAAATCAGGGAGACCACCAG
GTCCAGGTACACCTCTTAATCCAGGATTTCCCATCGCTGTAGGAAAGTGTTTGGAgTAAG
GCGTGTATCTCAtGTAATGAGTAGTAGATGTTCGAGTTTCTGTGtAAACGTAGCAtGGAC
GTGTCTCAATGATAAGGTTAGACAAAATTTGAACACCTGAGCTCTGGAAAGCTTCTAAGG
AATCAAAATGTAGCGATTTGCTCCATGTTCTGGTTGAAGTTCTAGGTGGAGGTGGAAGtC
GAGGTGGaAGTCGAgGTGGAAATCgAGGTGGAAATTgAGGTGGAAATCGAGGTAGCTGAA
GGCTTGGGAACCGACCAAAGGAAGGAATTGATCGTTTGGACATGTCTCGTGCTGTGACTG
GACAACTCTCATTCAGTCCATGTTCTTCTACAGCAAACATCGACATTGGTGAAAAcaCcT
GTtCagAAGtGATCCTGTTGCTGTCAgCTAAAAGTAAAATGctTTTAtCGACAGATCCAA
TAGCACACAATGATAGTGGAGAAGCACGGATGTTGAGTAACACATCTGATCCTGGGTAAA
CTTGTCCACTGTTGAAATCTAACGaAACATCATTTTCAAAGGCTAATTTGACTTTGAACt
CttGTctGGCtgAAACcACTTCGCCATcTTGTCTGGTGAAGTAGAGGAGGATGGTGGCAC
TTGGTGCCATTTTCTGTGTCACTGGAACAGGGATCGATACACTCCCCAGAATAGCGTCTG
GAAAAGGTTCCAGGTTCGGAGGATCTGTTGTCAGACTTTCCAAATGCTGTCTCACTGTAG
TAGGGTCTCCTTTACGGTCAAGCTCTACGTGACGTGAAATAACTGATGTCTGCTCGGACA
TACCGGATGACCAAGTCTGAGTACCGGACGTAACAAGATtCCGGTTTGCGGATACAATAT
AGCTAAACTCCAGAATGGTATCAGCATCAGATTCTGGAATAGTGAACTCCACCTCAACAT
CAAGATTTtCACCcACAGGGTAAACAGAGGTCAAAGGTCTTATAGCAAGGAAACTGCCAC
TGGGCGAATACCAGGCATCAATATATTTGCTGGaGCGgACAGgTAGAATCTGAGAATCTG
GATGACGATAAGTGACCTCCAGTTTCAATTCTGTTATATATGGGTCAAATGGTGCTCTAA
ACTCTGCATTTACTCTTCCGTCTTGATCAGTGGTGTAGGTCTCTTCAAAGCTGAAGTCAC
CCAtTCCtTTTGTTTTCATAGCTGTCACaGTCAGAgATACAAAACTGGCTGGTCGACtAT
TGGGTAaTTTGGCCAAAATTTGAAATCTGTAAGGTAAAcCTGGTTTGAACCCATTACGAC
CGACAGTGTCAAGGGTCAAAGGTATCTTTGTTATTTCTGTTGATCCATGAGTCTCTGTTC
TGGCGATGCCAGTCACAAGCTCCGTGAACTCAACATCCAATATAAGATACCTGCTCTGGA
TAGAATTAACGCTCCCGAGATTTC
>isotig00165  gene=isogroup00008  length=3984  numContigs=13
CAATCagAAGACATGATttCAgAAAACACAGCTTAGTTTATTGGTCAACATTAGATtAtA
TCTGCACATACAGTTCATGgCAaCAAATGATGTAAAAATAaGTATAAAATGgACAGCTGC
TtGATaGGGATTTtCcTTTGGGATtAaTTCAAaGTTGTGAAGGCAAGATCTTGGATGGAC
TGGGtCTAATCTtGTGAACAAGGGTGGTAGGACTTGTACGTCACAACACCACCTTCGTAG
TAGTCGTAGACTTTGATGAAAGCTGGTCTCGTATTCTTCACGTGGATaTCCCTCTTCAGC
ACCAGAACAAAACTGGTTGAGTACCCTCGTGAAAATTGATTGAAGTACAACGAGAACGGT
TTGCCTTCTtCAAAGTGATCGTATCTCATCAAGCCAATGTCTTGTCCAGTTGAGTATAAA
TAATCGATGTATCTTTCCAaCTCATTTGTATCCACGGAATAaCCTGATACCATCTTTACG
TCGACTACGGCCATATTGGTAAACTCGTTtTtGGCGTCTAAATATGATACTGTTATGTCC
AGATAAACTCTACTACAGTCCTGCTGGGGAGTGTGATCTCTAGCTTCAACCTGGACATCA
AAATACTGACTTACAATTCGCAAAACTGGCAAGTTATACTGCATCACAGCCTGGAATAAG
ACACATCCTTCGCCTTCACCAAATACACGCAATGTATTAGGACACTGTCGTATGTCAAAT
TCTTCCATGACCAGATCATtctCGTTTGTAACCTCGCAATGTTCATGCTGCAAGTCaCCT
TCTGTCGTGGCAATATCTACAACGACTGATTTGTCGTCGCTGTGAACACGTTCGGCGTAG
GAAGCCAGAGCCTCAAGCCCAaTGACTGTGTCCTGCGTGGAAGTGAACCCTCCATGACTG
TTCCGCTGCTCGTTAAGCCATTCTACAATTAGTCGTGCATCCAGAAGGAACTGTGGGTCA
TCTTGGCTAGCCTCCAGATAGATTAGCAATACATATGAGGTCATCTCTATTTCTGCTGGA
TCAGCTTTGCAgCTGtCTGCTgCCCCCTCACAGGGAGGGGCATCATCCCGGGTCCAGTGT
AACGTGCCATCTCCTGTGACAGCTATTTCTTGTAACTTGGTCAAGCCTGATCGGTAGATG
GGGTTGATATTCACCTTTGCTAGAGCATATGTAACAAGGGCAAGTGTGTAGGTATCGTCT
ATCCCGTCATCAAGAGCCCGGAATAAACAATAAACTGCTCGGAACATGACTGTACTAGTT
GCTGGTTCCCCAGCTTCAATCAGCGCAATAGTGGTATAGGCAGTTAGGGTTACACCATTG
GAGTGACCACCCTGCATAGATTTGTGTATGACTCTCCCTCGTGGAATGAAGCATCCAGTA
TCATcATCTagGgcGTtGTtAaCCAACcAaTcCCtCGTTACTTcCaAATCTcTGCtGTcA
ATATCTATgAATTCTGAGGCCATTGCAAACGACTTAAGAACAAAAGCTGTCAACCATGTA
CTTCCTTCGCCATCTCTCTGGCCGAATGCACTGTAGGATCCATCATTCAAcCTGTACtGA
AGtTCtcTctCATAtCCTATcTGCATATATTCcTTGGCTTgaTTGtACACTTCGGGgAag
TTCACACGTTGATTAGTGTGAACCAAATACATCAGGACGAAGATGTTAGGTGTGAAACCA
ATCATgTTCTGTTCCCCACAGCCGGTGGGCATGCGAAGGAGGGATCCCAGATTTGTCAGT
aCCGGGCCaagAACAtTTCCTGtAAcCTGTACtTTACATGATCCTGTTCCAGGGACAGTA
TTGAATGGAAATTCAAGAGAGACTTCTTGgAGAAACGAACCACCCTCAGCATCATCTGGA
CAGATCAAGAAGTTGATTGCCCTTTCCACTTCAGTACCCTCTGCCTCAACtAGAACaGTc
ctAtTCACTGcATcCCAGACATCtAATAGttCATCTAtACTGTTCcCtGTTTTtCcACAC
CtGGTaAATctTGAGAAGGAGGtATATATTCCCCAAGCGCTATGATTGGTATCTTGCCCA
ATACTCGTGGTATTATGTtAAATTCAACAGATCCaGCTTGTCCTCCACACACGCACAGGT
ATTTGaAGAAATcTTgAtcCTGTATGCTaAAgTAGGAAGAAGGCtCAAGACGCACGaCCA
CCGTGAAGCATTCACTAAGGTAGTTAAACACTGTTATCTTCAAGGGAAATTCTTCATCCT
GTATGaCTGAATAaGGCaACACGGTTgAGATGAAAAaCGGTtGGaAAACACGtaAGGAta
tCGGTTCTGCTATTcCGATTCCATGTTCAgCAGAGGTGCAGAAGCCTGTCGTGACCCAGT
CAGTAATGGAGTGGGGGACGGTGTGACTGACAGTGCTTACCCCTTcTTTGCCTATCGTGG
aCaAATGCCAAAgCCAAGTGTCaGGgAAATGGgTTCgAAGTTGaTAAATaGgaCCAGATT
tAGGTACTTCaGgTaTTATGTCAGCCCTATTCACAACATTGAAATCAGGGAGACCACCAG
GTCCAGGTACACCTCTTAATCCAGGATTTCCCATCGCTGTAGGAAAGTGTTTGGAgTAAG
GCGTGTATCTCAtGTAATGAGTAGTAGATGTTCGAGTTTCTGTGtAAACGTAGCAtGGAC
GTGTCTCAATGATAAGGTTAGACAAAATTTGAACACCTGAGCTCTGGAAAGCTTCTAAGG
AATCAAAATGTAGCGATTTGCTCCATGTTCTGGTTGAAGTTCTAGGTGGAGGTGGAAGtC
GAGGTGGaAGTCGAgGTGGAAATCgAGGTGGAAATTgAGGTGGAAATCGAGGTAGCTGAA
GGCTTGGGAACCGACCAAAGGAAGGAATTGATCGTTTGGACATGTCTCGTGCTGTGACTG
GACAACTCTCATTCAGTCCATGTTCTTCTACAGCAAACATCGACATTGGTGAAAAcaCcT
GTtCagAAGtGATCCTGTTGCTGTCAgCTAAAAGTAAAATGctTTTAtCGACAGATCCAA
TAGCACACAATGATAGTGGAGAAGCACGGATGTTGAGTAACACATCTGATCCTGGGTAAA
CTTGTCCACTGTTGAAATCTAACGaAACATCATTTTCAAAGGCTAATTTGACTTTGAACt
CttGTctGGCtgAAACcACTTCGCCATcTTGTCTGGTGAAGTAGAGGAGGATGGTGGCAC
TTGGTGCCATTTTCTGTGTCACTGGAACAGGGATCGATACACTCCCCAGAATAGCGTCTG
GAAAAGGTTCCAGGTTCGGAGGATCTGTTGTCAGACTTTCCAAATGCTGTCTCACTGTAG
TAGGGTCTCCTCTACGGTCAAGCTCTACATGACGTGAAATAACTGATGTCTGCTCGGACA
TACCGGATGACCAAGTCTGAGTACCGGACGTAACAAGATTCCGGTTTGCGGACACAATAT
AGCTAAACTCCAGAATGGTATCAGCATCAGATTCTGGAATAGTGAACTCGACCTCAACAT
CAAGATTTTCACCCACAGGGTAAACAGAGGTCAAAGGtCTTATAGCAAGGAAACtGCCAC
TGGGCGAATaCCAGGCATCAATATATTTtCTGGaGCGgACAGgTAGAATCTGAGAATCTG
GATGACGATAAGTGACCTCCAGTTTCAATTCTGTTATATATGGGTCAAATGGTGCTCTAA
ACTCTGCATTTACTCTTCCGTCTTGATCAGTGGTGTAGGTCTCTTCAAAGCTGAAGTCAC
CCAtTCCtTTTGTTTTCATAGCTGTCACaGTCAGAgATACAAAACTGGCTGGTCGACtAT
TGGGTAaTTTGGCCAAAATTTGAAATCTGTAAGGTAAAcCTGGTTTGAACCCATTACGAC
CGACAGTGTCAAGGGTCAAAGGTATCTTTGTTATTTCTGTTGATCCATGAGTCTCTGTTC
TGGCGATGCCAGTCACAAGCTCCGTGAACTCAACATCCAATATAAGATACCTGCTCTGGA
TAGAATTAACGCTCCCGAGATTTC
>isotig00166  gene=isogroup00008  length=3984  numContigs=13
CAATCagAAGACATGATttCAgAAAACACAGCTTAGTTTATTGGTCAACATTAGATtAtA
TCTGCACATACAGTTCATGgCAaCAAATGATGTAAAAATAaGTATAAAATGgACAGCTGC
TtGATaGGGATTTtCcTTTGGGATtAaTTCAAaGTTGTGAAGGCAAGATCTTGGATGGAC
TGGGtCTAATCTtGTGAACAAGGGTGGTAGGACTTGTACGTCACAACACCACCTTCGTAG
TAGTCGTAGACTTTGATGAAAGCTGGTCTCGTATTCTTCACGTGGATaTCCCTCTTCAGC
ACCAGAACAAAACTGGTTGAGTACCCTCGTGAAAATTGATTGAAGTACAACGAGAACGGT
TTGCCTTCTtCAAAGTGATCGTATCTCATCAAGCCAATGTCTTGTCCAGTTGAGTATAAA
TAATCGATGTATCTTTCCAaCTCATTTGTATCCACGGAATAaCCTGATACCATCTTTACG
TCGACTACGGCCATATTGGTAAACTCGTTtTtGGCGTCTAAATATGATACTGTTATGTCC
AGATAAACTCTACTACAGTCCTGCTGGGGAGTGTGATCTCTAGCTTCAACCTGGACATCA
AAATACTGACTTACAATTCGCAAAACTGGCAAGTTATACTGCATCACAGCCTGGAATAAG
ACACATCCTTCGCCTTCACCAAATACACGCAATGTATTAGGACACTGTCGTATGTCAAAT
TCTTCCATGACCAGATCATtctCGTTTGTAACCTCGCAATGTTCATGCTGCAAGTCaCCT
TCTGTCGTGGCAATATCTACAACGACTGATTTGTCGTCGCTGTGAACACGTTCGGCGTAG
GAAGCCAGAGCCTCAAGCCCAaTGACTGTGTCCTGCGTGGAAGTGAACCCTCCATGACTG
TTCCGCTGCTCGTTAAGCCATTCTACAATTAGTCGTGCATCCAGAAGGAACTGTGGGTCA
TCTTGGCTAGCCTCCAGATAGATTAGCAATACATATGAGGTCATCTCTATTTCTGCTGGA
TCAGCTTTGCAgCTGCCTGCTTCTCCCTCACAGGGAGGGGCATCATCCCGAGTCCAGTGT
AACGTGCCATCTCCTGTGACAGCTATTTCTTGTAACTTGGTCAAACCTGATCTGTAGATg
GGGTTgATATTCACCTTTGCGAGAGCATATGTAACAAGGGCAAGTGTGTAGGTATCGTCT
ATTCCATCATCAAGAGCCCGGAATAAACAATAAACTGCTCGGAACATGACTGTACTAGTT
GCTGGTTCCCCAGCTTCAATCAGCGCAATAGTGGTATAGGCAGTTAGGGTTACACCATTG
GAGTGACCACCCTGCATAGATTTGTGTATGACTCTCCCTCGTGGAATGAAGCATCCAGTA
TCATcATCTagGgcGTtGTtAaCCAACcAaTcCCtCGTTACTTcCaAATCTcTGCtGTcA
ATATCTATgAATTCTGAGGCCATTGCAAACGACTTAAGAACAAAAGCTGTCAACCATGTA
CTTCCTTCGCCATCTCTCTGGCCGAATGCACTGTAGGATCCATCATTCAAcCTGTACtGA
AGtTCtcTctCATAtCCTATcTGCATATATTCcTTGGCTTgaTTGtACACTTCGGGgAag
TTCACACGTTGATTAGTGTGAACCAAATACATCAGGACGAAGATGTTAGGTGTGAAACCA
ATCATgTTCTGTTCCCCACAGCCGGTGGGCATGCGAAGGAGGGATCCCAGATTTGTCAGT
aCCGGGCCaagAACAtTTCCTGtAAcCTGTACtTTACATGATCCTGTTCCAGGGACAGTA
TTGAATGGAAATTCAAGAGAGACTTCTTGgAGAAACGAACCACCCTCAGCATCATCTGGA
CAGATCAAGAAGTTGATTGCCCTTTCCACTTCAGTACCCTCTGCCTCAACtAGAACaGTc
ctAtTCACTGcATcCCAGACATCtAATAGttCATCTAtACTGTTCcCtGTTTTtCcACAC
CtGGTaAATctTGAGAAGGAGGtATATATTCCCCAAGCGCTATGATTGGTATCTTGCCCA
ATACTCGTGGTATTATGTtAAATTCAACAGATCCaGCTTGTCCTCCACACACGCACAGGT
ATTTGaAGAAATcTTgAtcCTGTATGCTaAAgTAGGAAGAAGGCtCAAGACGCACGaCCA
CCGTGAAGCATTCACTAAGGTAGTTAAACACTGTTATCTTCAAGGGAAATTCTTCATCCT
GTATGaCTGAATAaGGCaACACGGTTgAGATGAAAAaCGGTtGGaAAACACGtaAGGAta
tCGGTTCTGCTATTcCGATTCCATGTTCAgCAGAGGTGCAGAAGCCTGTCGTGACCCAGT
CAGTAATGGAGTGGGGGACGGTGTGACTGACAGTGCTTACCCCTTcTTTGCCTATCGTGG
aCaAATGCCAAAgCCAAGTGTCaGGgAAATGGgTTCgAAGTTGaTAAATaGgaCCAGATT
tAGGTACTTCaGgTaTTATGTCAGCCCTATTCACAACATTGAAATCAGGGAGACCACCAG
GTCCAGGTACACCTCTTAATCCAGGATTTCCCATCGCTGTAGGAAAGTGTTTGGAgTAAG
GCGTGTATCTCAtGTAATGAGTAGTAGATGTTCGAGTTTCTGTGtAAACGTAGCAtGGAC
GTGTCTCAATGATAAGGTTAGACAAAATTTGAACACCTGAGCTCTGGAAAGCTTCTAAGG
AATCAAAATGTAGCGATTTGCTCCATGTTCTGGTTGAAGTTCTAGGTGGAGGTGGAAGtC
GAGGTGGaAGTCGAgGTGGAAATCgAGGTGGAAATTgAGGTGGAAATCGAGGTAGCTGAA
GGCTTGGGAACCGACCAAAGGAAGGAATTGATCGTTTGGACATGTCTCGTGCTGTGACTG
GACAACTCTCATTCAGTCCATGTTCTTCTACAGCAAACATCGACATTGGTGAAAAcaCcT
GTtCagAAGtGATCCTGTTGCTGTCAgCTAAAAGTAAAATGctTTTAtCGACAGATCCAA
TAGCACACAATGATAGTGGAGAAGCACGGATGTTGAGTAACACATCTGATCCTGGGTAAA
CTTGTCCACTGTTGAAATCTAACGaAACATCATTTTCAAAGGCTAATTTGACTTTGAACt
CttGTctGGCtgAAACcACTTCGCCATcTTGTCTGGTGAAGTAGAGGAGGATGGTGGCAC
TTGGTGCCATTTTCTGTGTCACTGGAACAGGGATCGATACACTCCCCAGAATAGCGTCTG
GAAAAGGTTCCAGGTTCGGAGGATCTGTTGTCAGACTTTCCAAATGCTGTCTCACTGTAG
TAGGGTCTCCTCTACGGTCAAGCTCTACATGACGTGAAATAACTGATGTCTGCTCGGACA
TACCGGATGACCAAGTCTGAGTACCGGACGTAACAAGATTCCGGTTTGCGGACACAATAT
AGCTAAACTCCAGAATGGTATCAGCATCAGATTCTGGAATAGTGAACTCGACCTCAACAT
CAAGATTTTCACCCACAGGGTAAACAGAGGTCAAAGGtCTTATAGCAAGGAAACtGCCAC
TGGGCGAATaCCAGGCATCAATATATTTtCTGGaGCGgACAGgTAGAATCTGAGAATCTG
GATGACGATAAGTGACCTCCAGTTTCAATTCTGTTATATATGGGTCAAATGGTGCTCTAA
ACTCTGCATTTACTCTTCCGTCTTGATCAGTGGTGTAGGTCTCTTCAAAGCTGAAGTCAC
CCAtTCCtTTTGTTTTCATAGCTGTCACaGTCAGAgATACAAAACTGGCTGGTCGACtAT
TGGGTAaTTTGGCCAAAATTTGAAATCTGTAAGGTAAAcCTGGTTTGAACCCATTACGAC
CGACAGTGTCAAGGGTCAAAGGTATCTTTGTTATTTCTGTTGATCCATGAGTCTCTGTTC
TGGCGATGCCAGTCACAAGCTCCGTGAACTCAACATCCAATATAAGATACCTGCTCTGGA
TAGAATTAACGCTCCCGAGATTTC
>isotig00167  gene=isogroup00008  length=3984  numContigs=11
CAATCagAAGACATGATttCAgAAAACACAGCTTAGTTTATTGGTCAACATTAGATtAtA
TCTGCACATACAGTTCATGgCAaCAAATGATGTAAAAATAaGTATAAAATGgACAGCTGC
TtGATaGGGATTTtCcTTTGGGATtAaTTCAAaGTTGTGAAGGCAAGATCTTGGATGGAC
TGGGtCTAATCTtGTGAACAAGGGTGGTAGGACTTGTACGTCACAACACCACCTTCGTAG
TAGTCGTAGACTTTGATGAAAGCTGGTCTCGTATTCTTCACGTGGATaTCCCTCTTCAGC
ACCAGAACAAAACTGGTTGAGTACCCTCGTGAAAATTGATTGAAGTACAACGAGAACGGT
TTGCCTTCTtCAAAGTGATCGTATCTCATCAAGCCAATGTCTTGTCCAGTTGAGTATAAA
TAATCGATGTATCTTTCCAaCTCATTTGTATCCACGGAATAaCCTGATACCATCTTTACG
TCGACTACGGCCATATTGGTAAACTCGTTtTtGGCGTCTAAATATGATACTGTTATGTCC
AGATAAACTCTACTACAGTCCTGCTGGGGAGTGTGATCTCTAGCTTCAACCTGGACATCA
AAATACTGACTTACAATTCGCAAAACTGGCAAGTTATACTGCATCACAGCCTGGAATAAG
ACACATCCTTCGCCTTCACCAAATACACGCAATGTATTAGGACACTGTCGTATGTCAAAT
TCCTCCATGACCAGATCATTTTCATTTGTAACCTCGCAATGTTCATGCTGCAAGTCGCCT
TCTGTCGTGGAAATATCTACAACGACTGATTTGTCGTCGCTGTGAACACGTTCGGCGTAG
GAAGCCAGAGCCTCAAGCCCGATGACTGTGTCCTGCGTGGAAGTGAACCCTCCTTGACTG
TTCCGCTGCTCGTTAAGCCATTCTACAATTAGTCGTGCATCCAGAAGGAACTGTGGGTCA
TCTTGGCTAGCCTCCAGATAGATTAGCAATACATATGAGGTCATCTCTATTTCTGCTGGA
TCAGCTTTGCAGCTGCCTGCTTCCACCTCACAGGGAGGGGCATCATCCCGGGTCCAGTGT
AACGTGCCATCTCCTGTGACAGCTATTTCTTGTAACTTGGTCAAGCCTGATCGGTAGATG
GGGTTGATATTCACCTTTGCTAGAGCATATGTAACAAGGGCAAGTGTGTAGGTATCGTCT
ATTCCATCATCAAGAGCCCGGAATAAACAATAAACTGCTCGGAACATGACTGTACTAGTT
GCTGGTTCCCCAGCTTCAATCAGCGCAATAGTGGTATAGGCAGTTAGGGTTACACCATTG
GAGTGACCACCCTGCATAGATTTGTGTATGACTCTCCCTCGTGGAATGAAGCATCCAGTA
TCATcATCTagGgcGTtGTtAaCCAACcAaTcCCtCGTTACTTcCaAATCTcTGCtGTcA
ATATCTATgAATTCTGAGGCCATTGCAAACGACTTAAGAACAAAAGCTGTCAACCATGTA
CTTCCTTCGCCATCTCTCTGGCCGAATGCACTGTAGGATCCATCATTCAAcCTGTACtGA
AGtTCtcTctCATAtCCTATcTGCATATATTCcTTGGCTTgaTTGtACACTTCGGGgAag
TTCACACGTTGATTAGTGTGAACCAAATACATCAGGACGAAGATGTTAGGTGTGAAACCA
ATCATgTTCTGTTCCCCACAGCCGGTGGGCATGCGAAGGAGGGATCCCAGATTTGTCAGT
aCCGGGCCaagAACAtTTCCTGtAAcCTGTACtTTACATGATCCTGTTCCAGGGACAGTA
TTGAATGGAAATTCAAGAGAGACTTCTTGgAGAAACGAACCACCCTCAGCATCATCTGGA
CAGATCAAGAAGTTGATTGCCCTTTCCACTTCAGTACCCTCTGCCTCAACtAGAACaGTc
ctAtTCACTGcATcCCAGACATCtAATAGttCATCTAtACTGTTCcCtGTTTTtCcACAC
CtGGTaAATctTGAGAAGGAGGtATATATTCCCCAAGCGCTATGATTGGTATCTTGCCCA
ATACTCGTGGTATTATGTtAAATTCAACAGATCCaGCTTGTCCTCCACACACGCACAGGT
ATTTGaAGAAATcTTgAtcCTGTATGCTaAAgTAGGAAGAAGGCtCAAGACGCACGaCCA
CCGTGAAGCATTCACTAAGGTAGTTAAACACTGTTATCTTCAAGGGAAATTCTTCATCCT
GTATGaCTGAATAaGGCaACACGGTTgAGATGAAAAaCGGTtGGaAAACACGtaAGGAta
tCGGTTCTGCTATTcCGATTCCATGTTCAgCAGAGGTGCAGAAGCCTGTCGTGACCCAGT
CAGTAATGGAGTGGGGGACGGTGTGACTGACAGTGCTTACCCCTTcTTTGCCTATCGTGG
aCaAATGCCAAAgCCAAGTGTCaGGgAAATGGgTTCgAAGTTGaTAAATaGgaCCAGATT
tAGGTACTTCaGgTaTTATGTCAGCCCTATTCACAACATTGAAATCAGGGAGACCACCAG
GTCCAGGTACACCTCTTAATCCAGGATTTCCCATCGCTGTAGGAAAGTGTTTGGAgTAAG
GCGTGTATCTCAtGTAATGAGTAGTAGATGTTCGAGTTTCTGTGtAAACGTAGCAtGGAC
GTGTCTCAATGATAAGGTTAGACAAAATTTGAACACCTGAGCTCTGGAAAGCTTCTAAGG
AATCAAAATGTAGCGATTTGCTCCATGTTCTGGTTGAAGTTCTAGGTGGAGGTGGAAGtC
GAGGTGGaAGTCGAgGTGGAAATCgAGGTGGAAATTgAGGTGGAAATCGAGGTAGCTGAA
GGCTTGGGAACCGACCAAAGGAAGGAATTGATCGTTTGGACATGTCTCGTGCTGTGACTG
GACAACTCTCATTCAGTCCATGTTCTTCTACAGCAAACATCGACATTGGTGAAAAcaCcT
GTtCagAAGtGATCCTGTTGCTGTCAgCTAAAAGTAAAATGctTTTAtCGACAGATCCAA
TAGCACACAATGATAGTGGAGAAGCACGGATGTTGAGTAACACATCTGATCCTGGGTAAA
CTTGTCCACTGTTGAAATCTAACGaAACATCATTTTCAAAGGCTAATTTGACTTTGAACt
CttGTctGGCtgAAACcACTTCGCCATcTTGTCTGGTGAAGTAGAGGAGGATGGTGGCAC
TTGGTGCCATTTTCTGTGTCACTGGAACAGGGATCGATACACTCCCCAGAATAGCGTCTG
GAAAAGGTTCCAGGTTCGGAGGATCTGTTGTCAGACTTTCCAAATGCTGTCTCACTGTAG
TAGGGTCTCCTTTACGGTCAAGCTCTACGTGACGTGAAATAACTGATGTCTGCTCGGACA
TACCGGATGACCAAGTCTGAGTACCGGACGTAACAAGATtCCGGTTTGCGGATACAATAT
AGCTAAACTCCAGAATGGTATCAGCATCAGATTCTGGAATAGTGAACTCCACCTCAACAT
CAAGATTTtCACCcACAGGGTAAACAGAGGTCAAAGGTCTTATAGCAAGGAAACTGCCAC
TGGGCGAATACCAGGCATCAATATATTTGCTGGaGCGgACAGgTAGAATCTGAGAATCTG
GATGACGATAAGTGACCTCCAGTTTCAATTCTGTTATATATGGGTCAAATGGTGCTCTAA
ACTCTGCATTTACTCTTCCGTCTTGATCAGTGGTGTAGGTCTCTTCAAAGCTGAAGTCAC
CCAtTCCtTTTGTTTTCATAGCTGTCACaGTCAGAgATACAAAACTGGCTGGTCGACtAT
TGGGTAaTTTGGCCAAAATTTGAAATCTGTAAGGTAAAcCTGGTTTGAACCCATTACGAC
CGACAGTGTCAAGGGTCAAAGGTATCTTTGTTATTTCTGTTGATCCATGAGTCTCTGTTC
TGGCGATGCCAGTCACAAGCTCCGTGAACTCAACATCCAATATAAGATACCTGCTCTGGA
TAGAATTAACGCTCCCGAGATTTC
>isotig00168  gene=isogroup00008  length=3976  numContigs=15
CAATCagAAGACATGATttCAgAAAACACAGCTTAGTTTATTGGTCAACATTAGATtAtA
TCTGCACATACAGTTCATGgCAaCAAATGATGTAAAAATAaGTATAAAATGgACAGCTGC
TtGATaGGGATTTtCcTTTGGGATtAaTTCAAaGTTGTGAAGGCAAGATCTTGGATGGAC
TGGGtCTAATCTtGTGAACAAGGGTGGTAGGACTTGTACGTCACAACACCACCTTCGTAG
TAGTCGTAGACTTTGATGAAAGCTGGTCTCGTATTCTTCACGTGGATaTCCCTCTTCAGC
ACCAGAACAAAACTGGTTGAGTACCCTCGTGAAAATTGATTGAAGTACAACGAGAACGGT
TTGCCTTCTtCAAAGTGATCGTATCTCATCAAGCCAATGTCTTGTCCAGTTGAGTATAAA
TAATCGATGTATCTTTCCAaCTCATTTGTATCCACGGAATAaCCTGATACCATCTTTACG
TCGACTACGGCCATATTGGTAAACTCGTTtTtGGCGTCTAAATATGATACTGTTATATCC
AGATAAACTCTACTACAGTCCTGCTGGGGAGTGTGATCTCTAGCTTCAACCTGGACATCA
AAATACTGACTTACAATTCGCAAAACTGGCAAGTTATACTGCATCACAGCCTGGAATAAG
ACACATCCTTCGCCTTCACCAAATACACGCAATGTATTAGGACACTGTCGTATGTCAAAT
TCTTCCATGACCAGATCATtctCGTTTGTAACCTCGCAATGTTCATGCTGCAAGTCaCCT
TCTGTCGTGGAAATATCTACAATGACTGATTTGTCATCGCTGTGAACACGTTCGGCATAG
GAAGCCAGAGCCTCAAGCCCAaTGACTGTGTCCTGCGTGGAAGTGAACCCTCCATGACTG
TTCCGCTGCTCGTTAAGCCATTCTACAATTAGTCGTGCATCCAGAAGGAACTGTGGGTCA
TCTTGGCTAGCCTCCAGATAGATTAGCAATACATATGAGGTCATCTCTATTTCTGCTGGA
TCAGCTTTGCAgCTGtCTGCTgCCCCCTCACAGGGAGGGGCATCATCCCGGGTCCAGTGT
AACGTGCCATCTCCTGTGACAGCTATTTCTTGTAACTTGGTCAAACCTGATCGGTAGATG
GGGTTGATATTCACCTTTGCTAGAGCATATGTAACAAGGGCAAGTGTGTAGGTATCGTCT
ATTCCATCATCAAGAGCCCGGAATAAACAATAAACTGCTCGGAACATGACTGTACTAGTT
GCTGGTTCCCCAGCTTCAATCAGCGCAATAGTGGTATAGGCAGTTAGGGTTACACCATTG
GAGTGACCACCCTGCATAGATTTGTGTATGACTCTCCCTCGTGGAATGAAGCATCCAGTA
TCATcATCTagGgcGTtGTtAaCCAACcAaTcCCtCGTTACTTcCaAATCTcTGCtGTcA
ATATCTATgAATTCTGAGGCCATTGCAAACGACTTAAGAACAAAAGCTGTCAACCATGTA
CTTCCTTCGCCATCTCTCTGGCCGAATGCACTGTAGGATCCATCATTCAAcCTGTACtGA
AGtTCtcTctCATAtCCTATcTGCATATATTCcTTGGCTTgaTTGtACACTTCGGGgAag
TTCACACGTTGATTAGTGTGAACCAAATACATCAGGACGAAGATGTTAGGTGTGAAACCA
ATCATgTTCTGTTCCCCACAGCCGGTGGGCATGCGAAGGAGGGATCCCAGATTTGTCAGT
aCCGGGCCaagAACAtTTCCTGtAAcCTGTACtTTACATGATCCTGTTCCAGGGACAGTA
TTGAATGGAAATTCAAGAGAGACTTCTTGgAGAAACGAACCACCCTCAGCATCATCTGGA
CAGATCAAGAAGTTGATTGCCCTTTCCACTTCAGTACCCTCTGCCTCAACtAGAACaGTc
ctAtTCACTGcATcCCAGACATCtAATAGttCATCTAtACTGTTCcCtGTTTTtCcACAC
CtGGTaAATctTGAGAAGGAGGtATATATTCCCCAAGCGCTATGATTGGTATCTTGCCCA
ATACTCGTGGTATTATGTtAAATTCAACAGATCCaGCTTGTCCTCCACACACGCACAGGT
ATTTGaAGAAATcTTgAtcCTGTATGCTaAAgTAGGAAGAAGGCtCAAGACGCACGaCCA
CCGTGAAGCATTCACTAAGGTAGTTAAACACTGTTATCTTCAAGGGAAATTCTTCATCCT
GTATGaCTGAATAaGGCaACACGGTTgAGATGAAAAaCGGTtGGaAAACACGtaAGGAta
tCGGTTCTGCTATTcCGATTCCATGTTCAgCAGAGGTGCAGAAGCCTGTCGTGACCCAGT
CAGTAATGGAGTGGGGGACGGTGTGACTGACAGTGCTTACCCCTTcTTTGCCTATCGTGG
aCaAATGCCAAAgCCAAGTGTCaGGgAAATGGgTTCgAAGTTGaTAAATaGgaCCAGATT
tAGGTACTTCaGgTaTTATGTCAGCCCTATTCACAACATTGAAATCAGGGAGACCACCAG
GTCCAGGTACACCTCTTAATCCAGGATTTCCCATCGCTGTAGGAAAGTGTTTGGAGTGAG
GTGTGTATCTCATGTAATAAGTAGGAGTAGATGTTCGAGTTTCTGTGTAAACGTAACATG
GACGTGTCTCAATGAAAAGGTTAGACAAAATTTGAACACCTGAGCTCTGGAAAGCTTCTA
AGGAATCAAAATGTAGCGATTTGCTCCATGTTCTGGTTGAAGTTCTAGGTGGAGGTGGAA
GTCGAGGTGGAAGTCGAGGTGGAAATCGAGGTGGAAATCGAGGTAGCTGAAGGCTTGGGA
ACCGACCAAAGGAAGGAATTGATCGTTTGGACATGTCTCGTGCTgTGACtGGACAACTCT
CATTCAGTCtATGTTcTTCTACAGcAAACATCGACAtTGGTGAAAACACCTGTTCAGAAG
TGATCCTGTTGCTGTCAGCTAAAAGTAAAATGCTTTTATCGACAGATCCAATAGCACACA
ATGATAGTgGAGaAGCACGGATGTTGAgTAACACATcTGATCcTGGGTAAACTTGTCCAC
TGTTgAAATCTAGCGAAACATCATTTtCAAAGGCTAATTTGACTTTGAACTCTTGTCTGG
CCGAAACCACTTCGCCATCTTGTCTGGTGAAGTAGAGGAGGATGGTGGCACTTGGTGCCA
TTTTCTGTGTCACTGGAACAGGGATCGATACACTCCCGAGAATAGCGTCTGGAAAAGGTT
CCAGGTTCGGAGGATCTGTTGTCAGCCTTTGCAAATATTGTCTGCtTTCAGTaGGGtcTC
CTCTACCATCAAGtgCTACGTGACGTGAAATAACTGATGTCCGCCCGGACATACCGGATG
ACCAAGTCTGAGTACCGGACGTAACAAGATTCCGGTTTGCGGATACAATATAGCTAAACt
CCAgaATGGtATCAGCATCAGaTTCTGGAATAGTGAACtCAACCTCAACATCAAGATTCT
CATCCACAGGGTAAACAGAGGTCAAAGGTCTTATAGCAAGGAAACTGCCACTGGGCGAAT
ACCAGGCATCAATATATTTGCTGGAGCGGACAGGTAGAATCTGAGAATCTGGATGACGAT
AAGTGACCTCCAGTTTCAATTCTGTTATATATGGGTCAAATGGTGCTCTAAACTCTGCAT
TTACTCTTCCGTCTTGATCAGTGGTGTAGGTCTCTTCAAAGCTGAAGTCACCCAttCCTT
TTgTTTTCATAGCTGTCACAGTCAGAGATaCAAAACTGGCTGGTCGACtATTtGgttAAA
TtGGCCAAAATTTGAAATCTGTACGGTAAGCCTGGTTTGAACCCATTACGACCAACAGTG
TCAAGGGTCAAAGGTATCTTTGTTATTTCTGTTGATCCATGAGTCTCTGTTCTGGCGATG
CCAGTCACAATCTCcGTGAACTCAACATCCAATATAAGATACCTGCTCTGGATAGAATTA
ACGCTCCCGAGATGTC
>isotig00169  gene=isogroup00008  length=3973  numContigs=14
CAATCagAAGACATGATttCAgAAAACACAGCTTAGTTTATTGGTCAACATTAGATtAtA
TCTGCACATACAGTTCATGgCAaCAAATGATGTAAAAATAaGTATAAAATGgACAGCTGC
TtGATaGGGATTTtCcTTTGGGATtAaTTCAAaGTTGTGAAGGCAAGATCTTGGATGGAC
TGGGtCTAATCTtGTGAACAAGGGTGGTAGGACTTGTACGTCACAACACCACCTTCGTAG
TAGTCGTAGACTTTGATGAAAGCTGGTCTCGTATTCTTCACGTGGATaTCCCTCTTCAGC
ACCAGAACAAAACTGGTTGAGTACCCTCGTGAAAATTGATTGAAGTACAACGAGAACGGT
TTGCCTTCTtCAAAGTGATCGTATCTCATCAAGCCAATGTCTTGTCCAGTTGAGTATAAA
TAATCGATGTATCTTTCCAaCTCATTTGTATCCACGGAATAaCCTGATACCATCTTTACG
TCGACTACGGCCATATTGGTAAACTCGTTtTtGGCGTCTAAATATGATACTGTTATATCC
AGATAAACTCTACTACAGTCCTGCTGGGGAGTGTGATCTCTAGCTTCAACCTGGACATCA
AAATACTGACTTACAATTCGCAAAACTGGCAAGTTATACTGCATCACAGCCTGGAATAAG
ACACATCCTTCGCCTTCACCAAATACACGCAATGTATTAGGACACTGTCGTATGTCAAAT
TCTTCCATGACCAGATCATtctCGTTTGTAACCTCGCAATGTTCATGCTGCAAGTCaCCT
TCTGTCGTGGAAATATCTACAATGACTGATTTGTCATCGCTGTGAACACGTTCGGCATAG
GAAGCCAGAGCCTCAAGCCCAaTGACTGTGTCCTGCGTGGAAGTGAACCCTCCATGACTG
TTCCGCTGCTCGTTAAGCCATTCTACAATTAGTCGTGCATCCAGAAGGAACTGTGGGTCA
TCTTGGCTAGCCTCCAGATAGATTAGCAATACATATGAGGTCATCTCTATTTCTGCTGGA
TCAGCTTTGCAgCTGtCTGCTgCCCCCTCACAGGGAGGGGCATCATCCCGGGTCCAGTGT
AACGTGCCATCTCCTGTGACAGCTATTTCTTGTAACTTGGTCAAACCTGATCGGTAGATG
GGGTTGATATTCACCTTTGCTAGAGCATATGTAACAAGGGCAAGTGTGTAGGTATCGTCT
ATTCCATCATCAAGAGCCCGGAATAAACAATAAACTGCTCGGAACATGACTGTACTAGTT
GCTGGTTCCCCAGCTTCAATCAGCGCAATAGTGGTATAGGCAGTTAGGGTTACACCATTG
GAGTGACCACCCTGCATAGATTTGTGTATGACTCTCCCTCGTGGAATGAAGCATCCAGTA
TCATcATCTagGgcGTtGTtAaCCAACcAaTcCCtCGTTACTTcCaAATCTcTGCtGTcA
ATATCTATgAATTCTGAGGCCATTGCAAACGACTTAAGAACAAAAGCTGTCAACCATGTA
CTTCCTTCGCCATCTCTCTGGCCGAATGCACTGTAGGATCCATCATTCAAcCTGTACtGA
AGtTCtcTctCATAtCCTATcTGCATATATTCcTTGGCTTgaTTGtACACTTCGGGgAag
TTCACACGTTGATTAGTGTGAACCAAATACATCAGGACGAAGATGTTAGGTGTGAAACCA
ATCATgTTCTGTTCCCCACAGCCGGTGGGCATGCGAAGGAGGGATCCCAGATTTGTCAGT
aCCGGGCCaagAACAtTTCCTGtAAcCTGTACtTTACATGATCCTGTTCCAGGGACAGTA
TTGAATGGAAATTCAAGAGAGACTTCTTGgAGAAACGAACCACCCTCAGCATCATCTGGA
CAGATCAAGAAGTTGATTGCCCTTTCCACTTCAGTACCCTCTGCCTCAACtAGAACaGTc
ctAtTCACTGcATcCCAGACATCtAATAGttCATCTAtACTGTTCcCtGTTTTtCcACAC
CtGGTaAATctTGAGAAGGAGGtATATATTCCCCAAGCGCTATGATTGGTATCTTGCCCA
ATACTCGTGGTATTATGTtAAATTCAACAGATCCaGCTTGTCCTCCACACACGCACAGGT
ATTTGaAGAAATcTTgAtcCTGTATGCTaAAgTAGGAAGAAGGCtCAAGACGCACGaCCA
CCGTGAAGCATTCACTAAGGTAGTTAAACACTGTTATCTTCAAGGGAAATTCTTCATCCT
GTATGaCTGAATAaGGCaACACGGTTgAGATGAAAAaCGGTtGGaAAACACGtaAGGAta
tCGGTTCTGCTATTcCGATTCCATGTTCAgCAGAGGTGCAGAAGCCTGTCGTGACCCAGT
CAGTAATGGAGTGGGGGACGGTGTGACTGACAGTGCTTACCCCTTcTTTGCCTATCGTGG
aCaAATGCCAAAgCCAAGTGTCaGGgAAATGGgTTCgAAGTTGaTAAATaGgaCCAGATT
tAGGTACTTCaGgTaTTATGTCAGCCCTATTCACAACATTGAAATCAGGGAGACCACCAG
GTCCAGGTACACCTCTTACTCCAGGAATTCCCATCGATGTAGGAAAGTGTTTGGAGTAAG
GCGTGTATCTCATGTAATGAGTAGTAGATGTTCGAGTTTCTGTGTAAACGTAACATGGAC
GTGTCTCAATGAAAAGGTTAGACAAAATTTGAACACCTGAGCTCTGGAAAGCTTCTAAGG
AATCAAAATGTAGCGATTTGCTCCATGTTCTGGTTGAAGTTCTAGGTGGAGGTGGAAGTC
GAGGTGGAAGTCGAGGTGGAAATCGAGGTGGAAATCGAGGTAGCTGAAGGCTTGGGAACC
GACCAAAGGAAGGAATTGATCGTTTGGACATGTCTCGTGCTgTGACtGGACAACTCTCAT
TCAGTCtATGTTcTTCTACAGcAAACATCGACAtTGGTGAAAACACCTGTTCAGAAGTGA
TCCTGTTGCTGTCAGCTAAAAGTAAAATGCTTTTATCGACAGATCCAATAGCACACAATG
ATAGTgGAGaAGCACGGATGTTGAgTAACACATcTGATCcTGGGTAAACTTGTCCACTGT
TgAAATCTAGCGAAACATCATTTtCAAAGGCTAATTTGACTTTGAACTCTTGTCTGGCCG
AAACCACTTCGCCATCTTGTCTGGTGAAGTAGAGGAGGATGGTGGCACTTGGTGCCATTT
TCTGTGTCACTGGAACAGGGATCGATACACTCCCGAGAATAGCGTCTGGAAAAGGTTCCA
GGTTCGGAGGATCTGTTGTCAGCCTTTGCAAATATTGTCTGCtTTCAGTaGGGtcTCCTC
TACCATCAAGtgCTACGTGACGTGAAATAACTGATGTCCGCCCGGACATACCGGATGACC
AAGTCTGAGTACCGGACGTAACAAGATTCCGGTTTGCGGATACAATATAGCTAAACtCCA
gaATGGtATCAGCATCAGaTTCTGGAATAGTGAACtCAACCTCAACATCAAGATTCTCAT
CCACAGGGTAAACAGAGGTCAAAGGTCTTATAGCAAGGAAACTGCCACTGGGCGAATACC
AGGCATCAATATATTTGCTGGAGCGGACAGGTAGAATCTGAGAATCTGGATGACGATAAG
TGACCTCCAGTTTCAATTCTGTTATATATGGGTCAAATGGTGCTCTAAACTCTGCATTTA
CTCTTCCGTCTTGATCAGTGGTGTAGGTCTCTTCAAAGCTGAAGTCACCCAttCCTTTTg
TTTTCATAGCTGTCACAGTCAGAGATaCAAAACTGGCTGGTCGACtATTtGgttAAATtG
GCCAAAATTTGAAATCTGTACGGTAAGCCTGGTTTGAACCCATTACGACCAACAGTGTCA
AGGGTCAAAGGTATCTTTGTTATTTCTGTTGATCCATGAGTCTCTGTTCTGGCGATGCCA
GTCACAATCTCcGTGAACTCAACATCCAATATAAGATACCTGCTCTGGATAGAATTAACG
CTCCCGAGATGTC
>isotig00170  gene=isogroup00008  length=3984  numContigs=13
CAATCagAAGACATGATttCAgAAAACACAGCTTAGTTTATTGGTCAACATTAGATtAtA
TCTGCACATACAGTTCATGgCAaCAAATGATGTAAAAATAaGTATAAAATGgACAGCTGC
TtGATaGGGATTTtCcTTTGGGATtAaTTCAAaGTTGTGAAGGCAAGATCTTGGATGGAC
TGGGtCTAATCTtGTGAACAAGGGTGGTAGGACTTGTACGTCACAACACCACCTTCGTAG
TAGTCGTAGACTTTGATGAAAGCTGGTCTCGTATTCTTCACGTGGATaTCCCTCTTCAGC
ACCAGAACAAAACTGGTTGAGTACCCTCGTGAAAATTGATTGAAGTACAACGAGAACGGT
TTGCCTTCTtCAAAGTGATCGTATCTCATCAAGCCAATGTCTTGTCCAGTTGAGTATAAA
TAATCGATGTATCTTTCCAaCTCATTTGTATCCACGGAATAaCCTGATACCATCTTTACG
TCGACTACGGCCATATTGGTAAACTCGTTtTtGGCGTCTAAATATGATACTGTTATATCC
AGATAAACTCTACTACAGTCCTGCTGGGGAGTGTGATCTCTAGCTTCAACCTGGACATCA
AAATACTGACTTACAATTCGCAAAACTGGCAAGTTATACTGCATCACAGCCTGGAATAAG
ACACATCCTTCGCCTTCACCAAATACACGCAATGTATTAGGACACTGTCGTATGTCAAAT
TCTTCCATGACCAGATCATtctCGTTTGTAACCTCGCAATGTTCATGCTGCAAGTCaCCT
TCTGTCGTGGAAATATCTACAATGACTGATTTGTCATCGCTGTGAACACGTTCGGCATAG
GAAGCCAGAGCCTCAAGCCCAaTGACTGTGTCCTGCGTGGAAGTGAACCCTCCATGACTG
TTCCGCTGCTCGTTAAGCCATTCTACAATTAGTCGTGCATCCAGAAGGAACTGTGGGTCA
TCTTGGCTAGCCTCCAGATAGATTAGCAATACATATGAGGTCATCTCTATTTCTGCTGGA
TCAGCTTTGCAgCTGtCTGCTgCCCCCTCACAGGGAGGGGCATCATCCCGGGTCCAGTGT
AACGTGCCATCTCCTGTGACAGCTATTTCTTGTAACTTGGTCAAGCCTGATCGGTAGATG
GGGTTGATATTCACCTTTGCTAGAGCATATGTAACAAGGGCAAGTGTGTAGGTATCGTCT
ATCCCGTCATCAAGAGCCCGGAATAAACAATAAACTGCTCGGAACATGACTGTACTAGTT
GCTGGTTCCCCAGCTTCAATCAGCGCAATAGTGGTATAGGCAGTTAGGGTTACACCATTG
GAGTGACCACCCTGCATAGATTTGTGTATGACTCTCCCTCGTGGAATGAAGCATCCAGTA
TCATcATCTagGgcGTtGTtAaCCAACcAaTcCCtCGTTACTTcCaAATCTcTGCtGTcA
ATATCTATgAATTCTGAGGCCATTGCAAACGACTTAAGAACAAAAGCTGTCAACCATGTA
CTTCCTTCGCCATCTCTCTGGCCGAATGCACTGTAGGATCCATCATTCAAcCTGTACtGA
AGtTCtcTctCATAtCCTATcTGCATATATTCcTTGGCTTgaTTGtACACTTCGGGgAag
TTCACACGTTGATTAGTGTGAACCAAATACATCAGGACGAAGATGTTAGGTGTGAAACCA
ATCATgTTCTGTTCCCCACAGCCGGTGGGCATGCGAAGGAGGGATCCCAGATTTGTCAGT
aCCGGGCCaagAACAtTTCCTGtAAcCTGTACtTTACATGATCCTGTTCCAGGGACAGTA
TTGAATGGAAATTCAAGAGAGACTTCTTGgAGAAACGAACCACCCTCAGCATCATCTGGA
CAGATCAAGAAGTTGATTGCCCTTTCCACTTCAGTACCCTCTGCCTCAACtAGAACaGTc
ctAtTCACTGcATcCCAGACATCtAATAGttCATCTAtACTGTTCcCtGTTTTtCcACAC
CtGGTaAATctTGAGAAGGAGGtATATATTCCCCAAGCGCTATGATTGGTATCTTGCCCA
ATACTCGTGGTATTATGTtAAATTCAACAGATCCaGCTTGTCCTCCACACACGCACAGGT
ATTTGaAGAAATcTTgAtcCTGTATGCTaAAgTAGGAAGAAGGCtCAAGACGCACGaCCA
CCGTGAAGCATTCACTAAGGTAGTTAAACACTGTTATCTTCAAGGGAAATTCTTCATCCT
GTATGaCTGAATAaGGCaACACGGTTgAGATGAAAAaCGGTtGGaAAACACGtaAGGAta
tCGGTTCTGCTATTcCGATTCCATGTTCAgCAGAGGTGCAGAAGCCTGTCGTGACCCAGT
CAGTAATGGAGTGGGGGACGGTGTGACTGACAGTGCTTACCCCTTcTTTGCCTATCGTGG
aCaAATGCCAAAgCCAAGTGTCaGGgAAATGGgTTCgAAGTTGaTAAATaGgaCCAGATT
tAGGTACTTCaGgTaTTATGTCAGCCCTATTCACAACATTGAAATCAGGGAGACCACCAG
GTCCAGGTACACCTCTTAATCCAGGATTTCCCATCGCTGTAGGAAAGTGTTTGGAgTAAG
GCGTGTATCTCAtGTAATGAGTAGTAGATGTTCGAGTTTCTGTGtAAACGTAGCAtGGAC
GTGTCTCAATGATAAGGTTAGACAAAATTTGAACACCTGAGCTCTGGAAAGCTTCTAAGG
AATCAAAATGTAGCGATTTGCTCCATGTTCTGGTTGAAGTTCTAGGTGGAGGTGGAAGtC
GAGGTGGaAGTCGAgGTGGAAATCgAGGTGGAAATTgAGGTGGAAATCGAGGTAGCTGAA
GGCTTGGGAACCGACCAAAGGAAGGAATTGATCGTTTGGACATGTCTCGTGCTGTGACTG
GACAACTCTCATTCAGTCCATGTTCTTCTACAGCAAACATCGACATTGGTGAAAAcaCcT
GTtCagAAGtGATCCTGTTGCTGTCAgCTAAAAGTAAAATGctTTTAtCGACAGATCCAA
TAGCACACAATGATAGTGGAGAAGCACGGATGTTGAGTAACACATCTGATCCTGGGTAAA
CTTGTCCACTGTTGAAATCTAACGaAACATCATTTTCAAAGGCTAATTTGACTTTGAACt
CttGTctGGCtgAAACcACTTCGCCATcTTGTCTGGTGAAGTAGAGGAGGATGGTGGCAC
TTGGTGCCATTTTCTGTGTCACTGGAACAGGGATCGATACACTCCCCAGAATAGCGTCTG
GAAAAGGTTCCAGGTTCGGAGGATCTGTTGTCAGACTTTCCAAATGCTGTCTCACTGTAG
TAGGGTCTCCTTTACGGTCAAGCTCTACGTGACGTGAAATAACTGATGTCTGCTCGGACA
TACCGGATGACCAAGTCTGAGTACCGGACGTAACAAGATtCCGGTTTGCGGATACAATAT
AGCTAAACTCCAGAATGGTATCAGCATCAGATTCTGGAATAGTGAACTCCACCTCAACAT
CAAGATTTtCACCcACAGGGTAAACAGAGGTCAAAGGTCTTATAGCAAGGAAACTGCCAC
TGGGCGAATACCAGGCATCAATATATTTGCTGGaGCGgACAGgTAGAATCTGAGAATCTG
GATGACGATAAGTGACCTCCAGTTTCAATTCTGTTATATATGGGTCAAATGGTGCTCTAA
ACTCTGCATTTACTCTTCCGTCTTGATCAGTGGTGTAGGTCTCTTCAAAGCTGAAGTCAC
CCAtTCCtTTTGTTTTCATAGCTGTCACaGTCAGAgATACAAAACTGGCTGGTCGACtAT
TGGGTAaTTTGGCCAAAATTTGAAATCTGTAAGGTAAAcCTGGTTTGAACCCATTACGAC
CGACAGTGTCAAGGGTCAAAGGTATCTTTGTTATTTCTGTTGATCCATGAGTCTCTGTTC
TGGCGATGCCAGTCACAAGCTCCGTGAACTCAACATCCAATATAAGATACCTGCTCTGGA
TAGAATTAACGCTCCCGAGATTTC
>isotig00171  gene=isogroup00008  length=3984  numContigs=13
CAATCagAAGACATGATttCAgAAAACACAGCTTAGTTTATTGGTCAACATTAGATtAtA
TCTGCACATACAGTTCATGgCAaCAAATGATGTAAAAATAaGTATAAAATGgACAGCTGC
TtGATaGGGATTTtCcTTTGGGATtAaTTCAAaGTTGTGAAGGCAAGATCTTGGATGGAC
TGGGtCTAATCTtGTGAACAAGGGTGGTAGGACTTGTACGTCACAACACCACCTTCGTAG
TAGTCGTAGACTTTGATGAAAGCTGGTCTCGTATTCTTCACGTGGATaTCCCTCTTCAGC
ACCAGAACAAAACTGGTTGAGTACCCTCGTGAAAATTGATTGAAGTACAACGAGAACGGT
TTGCCTTCTtCAAAGTGATCGTATCTCATCAAGCCAATGTCTTGTCCAGTTGAGTATAAA
TAATCGATGTATCTTTCCAaCTCATTTGTATCCACGGAATAaCCTGATACCATCTTTACG
TCGACTACGGCCATATTGGTAAACTCGTTtTtGGCGTCTAAATATGATACTGTTATATCC
AGATAAACTCTACTACAGTCCTGCTGGGGAGTGTGATCTCTAGCTTCAACCTGGACATCA
AAATACTGACTTACAATTCGCAAAACTGGCAAGTTATACTGCATCACAGCCTGGAATAAG
ACACATCCTTCGCCTTCACCAAATACACGCAATGTATTAGGACACTGTCGTATGTCAAAT
TCTTCCATGACCAGATCATtctCGTTTGTAACCTCGCAATGTTCATGCTGCAAGTCaCCT
TCTGTCGTGGAAATATCTACAATGACTGATTTGTCATCGCTGTGAACACGTTCGGCATAG
GAAGCCAGAGCCTCAAGCCCAaTGACTGTGTCCTGCGTGGAAGTGAACCCTCCATGACTG
TTCCGCTGCTCGTTAAGCCATTCTACAATTAGTCGTGCATCCAGAAGGAACTGTGGGTCA
TCTTGGCTAGCCTCCAGATAGATTAGCAATACATATGAGGTCATCTCTATTTCTGCTGGA
TCAGCTTTGCAgCTGCCTGCTTCTCCCTCACAGGGAGGGGCATCATCCCGAGTCCAGTGT
AACGTGCCATCTCCTGTGACAGCTATTTCTTGTAACTTGGTCAAACCTGATCTGTAGATg
GGGTTgATATTCACCTTTGCGAGAGCATATGTAACAAGGGCAAGTGTGTAGGTATCGTCT
ATTCCATCATCAAGAGCCCGGAATAAACAATAAACTGCTCGGAACATGACTGTACTAGTT
GCTGGTTCCCCAGCTTCAATCAGCGCAATAGTGGTATAGGCAGTTAGGGTTACACCATTG
GAGTGACCACCCTGCATAGATTTGTGTATGACTCTCCCTCGTGGAATGAAGCATCCAGTA
TCATcATCTagGgcGTtGTtAaCCAACcAaTcCCtCGTTACTTcCaAATCTcTGCtGTcA
ATATCTATgAATTCTGAGGCCATTGCAAACGACTTAAGAACAAAAGCTGTCAACCATGTA
CTTCCTTCGCCATCTCTCTGGCCGAATGCACTGTAGGATCCATCATTCAAcCTGTACtGA
AGtTCtcTctCATAtCCTATcTGCATATATTCcTTGGCTTgaTTGtACACTTCGGGgAag
TTCACACGTTGATTAGTGTGAACCAAATACATCAGGACGAAGATGTTAGGTGTGAAACCA
ATCATgTTCTGTTCCCCACAGCCGGTGGGCATGCGAAGGAGGGATCCCAGATTTGTCAGT
aCCGGGCCaagAACAtTTCCTGtAAcCTGTACtTTACATGATCCTGTTCCAGGGACAGTA
TTGAATGGAAATTCAAGAGAGACTTCTTGgAGAAACGAACCACCCTCAGCATCATCTGGA
CAGATCAAGAAGTTGATTGCCCTTTCCACTTCAGTACCCTCTGCCTCAACtAGAACaGTc
ctAtTCACTGcATcCCAGACATCtAATAGttCATCTAtACTGTTCcCtGTTTTtCcACAC
CtGGTaAATctTGAGAAGGAGGtATATATTCCCCAAGCGCTATGATTGGTATCTTGCCCA
ATACTCGTGGTATTATGTtAAATTCAACAGATCCaGCTTGTCCTCCACACACGCACAGGT
ATTTGaAGAAATcTTgAtcCTGTATGCTaAAgTAGGAAGAAGGCtCAAGACGCACGaCCA
CCGTGAAGCATTCACTAAGGTAGTTAAACACTGTTATCTTCAAGGGAAATTCTTCATCCT
GTATGaCTGAATAaGGCaACACGGTTgAGATGAAAAaCGGTtGGaAAACACGtaAGGAta
tCGGTTCTGCTATTcCGATTCCATGTTCAgCAGAGGTGCAGAAGCCTGTCGTGACCCAGT
CAGTAATGGAGTGGGGGACGGTGTGACTGACAGTGCTTACCCCTTcTTTGCCTATCGTGG
aCaAATGCCAAAgCCAAGTGTCaGGgAAATGGgTTCgAAGTTGaTAAATaGgaCCAGATT
tAGGTACTTCaGgTaTTATGTCAGCCCTATTCACAACATTGAAATCAGGGAGACCACCAG
GTCCAGGTACACCTCTTAATCCAGGATTTCCCATCGCTGTAGGAAAGTGTTTGGAgTAAG
GCGTGTATCTCAtGTAATGAGTAGTAGATGTTCGAGTTTCTGTGtAAACGTAGCAtGGAC
GTGTCTCAATGATAAGGTTAGACAAAATTTGAACACCTGAGCTCTGGAAAGCTTCTAAGG
AATCAAAATGTAGCGATTTGCTCCATGTTCTGGTTGAAGTTCTAGGTGGAGGTGGAAGtC
GAGGTGGaAGTCGAgGTGGAAATCgAGGTGGAAATTgAGGTGGAAATCGAGGTAGCTGAA
GGCTTGGGAACCGACCAAAGGAAGGAATTGATCGTTTGGACATGTCTCGTGCTGTGACTG
GACAACTCTCATTCAGTCCATGTTCTTCTACAGCAAACATCGACATTGGTGAAAAcaCcT
GTtCagAAGtGATCCTGTTGCTGTCAgCTAAAAGTAAAATGctTTTAtCGACAGATCCAA
TAGCACACAATGATAGTGGAGAAGCACGGATGTTGAGTAACACATCTGATCCTGGGTAAA
CTTGTCCACTGTTGAAATCTAACGaAACATCATTTTCAAAGGCTAATTTGACTTTGAACt
CttGTctGGCtgAAACcACTTCGCCATcTTGTCTGGTGAAGTAGAGGAGGATGGTGGCAC
TTGGTGCCATTTTCTGTGTCACTGGAACAGGGATCGATACACTCCCCAGAATAGCGTCTG
GAAAAGGTTCCAGGTTCGGAGGATCTGTTGTCAGACTTTCCAAATGCTGTCTCACTGTAG
TAGGGTCTCCTTTACGGTCAAGCTCTACGTGACGTGAAATAACTGATGTCTGCTCGGACA
TACCGGATGACCAAGTCTGAGTACCGGACGTAACAAGATtCCGGTTTGCGGATACAATAT
AGCTAAACTCCAGAATGGTATCAGCATCAGATTCTGGAATAGTGAACTCCACCTCAACAT
CAAGATTTtCACCcACAGGGTAAACAGAGGTCAAAGGTCTTATAGCAAGGAAACTGCCAC
TGGGCGAATACCAGGCATCAATATATTTGCTGGaGCGgACAGgTAGAATCTGAGAATCTG
GATGACGATAAGTGACCTCCAGTTTCAATTCTGTTATATATGGGTCAAATGGTGCTCTAA
ACTCTGCATTTACTCTTCCGTCTTGATCAGTGGTGTAGGTCTCTTCAAAGCTGAAGTCAC
CCAtTCCtTTTGTTTTCATAGCTGTCACaGTCAGAgATACAAAACTGGCTGGTCGACtAT
TGGGTAaTTTGGCCAAAATTTGAAATCTGTAAGGTAAAcCTGGTTTGAACCCATTACGAC
CGACAGTGTCAAGGGTCAAAGGTATCTTTGTTATTTCTGTTGATCCATGAGTCTCTGTTC
TGGCGATGCCAGTCACAAGCTCCGTGAACTCAACATCCAATATAAGATACCTGCTCTGGA
TAGAATTAACGCTCCCGAGATTTC
>isotig00172  gene=isogroup00008  length=3976  numContigs=15
CAATCagAAGACATGATttCAgAAAACACAGCTTAGTTTATTGGTCAACATTAGATtAtA
TCTGCACATACAGTTCATGgCAaCAAATGATGTAAAAATAaGTATAAAATGgACAGCTGC
TtGATaGGGATTTtCcTTTGGGATtAaTTCAAaGTTGTGAAGGCAAGATCTTGGATGGAC
TGGGtCTAATCTtGTGAACAAGGGTGGTAGGACTTGTACGTCACAACACCACCTTCGTAG
TAGTCGTAGACTTTGATGAAAGCTGGTCTCGTATTCTTCACGTGGATaTCCCTCTTCAGC
ACCAGAACAAAACTGGTTGAGTACCCTCGTGAAAATTGATTGAAGTACAACGAGAACGGT
TTGCCTTCTtCAAAGTGATCGTATCTCATCAAGCCAATGTCTTGTCCAGTTGAGTATAAA
TAATCGATGTATCTTTCCAaCTCATTTGTATCCACGGAATAaCCTGATACCATCTTTACG
TCGACTACGGCCATATTGGTAAACTCGTTtTtGGCGTCTAAATATGATACTGTTATATCC
AGATAAACTCTACTACAGTCCTGCTGGGGAGTGTGATCTCTAGCTTCAACCTGGACATCA
AAATACTGACTTACAATTCGCAAAACTGGCAAGTTATACTGCATCACAGCCTGGAATAAG
ACACATCCTTCGCCTTCACCAAATACACGCAATGTATTAGGACACTGTCGTATGTCAAAT
TCTTCCATGACCAGATCATtctCGTTTGTAACCTCGCAATGTTCATGCTGCAAGTCaCCT
TCTGTCGTGGCAATATCTACAACGACTGATTTGTCGTCGCTGTGAACACGTTCGGCGTAG
GAAGCCAGAGCCTCAAGCCCAaTGACTGTGTCCTGCGTGGAAGTGAACCCTCCATGACTG
TTCCGCTGCTCGTTAAGCCATTCTACAATTAGTCGTGCATCCAGAAGGAACTGTGGGTCA
TCTTGGCTAGCCTCCAGATAGATTAGCAATACATATGAGGTCATCTCTATTTCTGCTGGA
TCAGCTTTGCAgCTGtCTGCTgCCCCCTCACAGGGAGGGGCATCATCCCGGGTCCAGTGT
AACGTGCCATCTCCTGTGACAGCTATTTCTTGTAACTTGGTCAAACCTGATCGGTAGATG
GGGTTGATATTCACCTTTGCTAGAGCATATGTAACAAGGGCAAGTGTGTAGGTATCGTCT
ATTCCATCATCAAGAGCCCGGAATAAACAATAAACTGCTCGGAACATGACTGTACTAGTT
GCTGGTTCCCCAGCTTCAATCAGCGCAATAGTGGTATAGGCAGTTAGGGTTACACCATTG
GAGTGACCACCCTGCATAGATTTGTGTATGACTCTCCCTCGTGGAATGAAGCATCCAGTA
TCATcATCTagGgcGTtGTtAaCCAACcAaTcCCtCGTTACTTcCaAATCTcTGCtGTcA
ATATCTATgAATTCTGAGGCCATTGCAAACGACTTAAGAACAAAAGCTGTCAACCATGTA
CTTCCTTCGCCATCTCTCTGGCCGAATGCACTGTAGGATCCATCATTCAAcCTGTACtGA
AGtTCtcTctCATAtCCTATcTGCATATATTCcTTGGCTTgaTTGtACACTTCGGGgAag
TTCACACGTTGATTAGTGTGAACCAAATACATCAGGACGAAGATGTTAGGTGTGAAACCA
ATCATgTTCTGTTCCCCACAGCCGGTGGGCATGCGAAGGAGGGATCCCAGATTTGTCAGT
aCCGGGCCaagAACAtTTCCTGtAAcCTGTACtTTACATGATCCTGTTCCAGGGACAGTA
TTGAATGGAAATTCAAGAGAGACTTCTTGgAGAAACGAACCACCCTCAGCATCATCTGGA
CAGATCAAGAAGTTGATTGCCCTTTCCACTTCAGTACCCTCTGCCTCAACtAGAACaGTc
ctAtTCACTGcATcCCAGACATCtAATAGttCATCTAtACTGTTCcCtGTTTTtCcACAC
CtGGTaAATctTGAGAAGGAGGtATATATTCCCCAAGCGCTATGATTGGTATCTTGCCCA
ATACTCGTGGTATTATGTtAAATTCAACAGATCCaGCTTGTCCTCCACACACGCACAGGT
ATTTGaAGAAATcTTgAtcCTGTATGCTaAAgTAGGAAGAAGGCtCAAGACGCACGaCCA
CCGTGAAGCATTCACTAAGGTAGTTAAACACTGTTATCTTCAAGGGAAATTCTTCATCCT
GTATGaCTGAATAaGGCaACACGGTTgAGATGAAAAaCGGTtGGaAAACACGtaAGGAta
tCGGTTCTGCTATTcCGATTCCATGTTCAgCAGAGGTGCAGAAGCCTGTCGTGACCCAGT
CAGTAATGGAGTGGGGGACGGTGTGACTGACAGTGCTTACCCCTTcTTTGCCTATCGTGG
aCaAATGCCAAAgCCAAGTGTCaGGgAAATGGgTTCgAAGTTGaTAAATaGgaCCAGATT
tAGGTACTTCaGgTaTTATGTCAGCCCTATTCACAACATTGAAATCAGGGAGACCACCAG
GTCCAGGTACACCTCTTAATCCAGGATTTCCCATCGCTGTAGGAAAGTGTTTGGAGTGAG
GTGTGTATCTCATGTAATAAGTAGGAGTAGATGTTCGAGTTTCTGTGTAAACGTAACATG
GACGTGTCTCAATGAAAAGGTTAGACAAAATTTGAACACCTGAGCTCTGGAAAGCTTCTA
AGGAATCAAAATGTAGCGATTTGCTCCATGTTCTGGTTGAAGTTCTAGGTGGAGGTGGAA
GTCGAGGTGGAAGTCGAGGTGGAAATCGAGGTGGAAATCGAGGTAGCTGAAGGCTTGGGA
ACCGACCAAAGGAAGGAATTGATCGTTTGGACATGTCTCGTGCTgTGACtGGACAACTCT
CATTCAGTCtATGTTcTTCTACAGcAAACATCGACAtTGGTGAAAACACCTGTTCAGAAG
TGATCCTGTTGCTGTCAGCTAAAAGTAAAATGCTTTTATCGACAGATCCAATAGCACACA
ATGATAGTgGAGaAGCACGGATGTTGAgTAACACATcTGATCcTGGGTAAACTTGTCCAC
TGTTgAAATCTAGCGAAACATCATTTtCAAAGGCTAATTTGACTTTGAACTCTTGTCTGG
CCGAAACCACTTCGCCATCTTGTCTGGTGAAGTAGAGGAGGATGGTGGCACTTGGTGCCA
TTTTCTGTGTCACTGGAACAGGGATCGATACACTCCCGAGAATAGCGTCTGGAAAAGGTT
CCAGGTTCGGAGGATCTGTTGTCAGCCTTTGCAAATATTGTCTGCtTTCAGTaGGGtcTC
CTCTACCATCAAGtgCTACGTGACGTGAAATAACTGATGTCCGCCCGGACATACCGGATG
ACCAAGTCTGAGTACCGGACGTAACAAGATTCCGGTTTGCGGATACAATATAGCTAAACt
CCAgaATGGtATCAGCATCAGaTTCTGGAATAGTGAACtCAACCTCAACATCAAGATTCT
CATCCACAGGGTAAACAGAGGTCAAAGGTCTTATAGCAAGGAAACTGCCACTGGGCGAAT
ACCAGGCATCAATATATTTGCTGGAGCGGACAGGTAGAATCTGAGAATCTGGATGACGAT
AAGTGACCTCCAGTTTCAATTCTGTTATATATGGGTCAAATGGTGCTCTAAACTCTGCAT
TTACTCTTCCGTCTTGATCAGTGGTGTAGGTCTCTTCAAAGCTGAAGTCACCCAttCCTT
TTgTTTTCATAGCTGTCACAGTCAGAGATaCAAAACTGGCTGGTCGACtATTtGgttAAA
TtGGCCAAAATTTGAAATCTGTACGGTAAGCCTGGTTTGAACCCATTACGACCAACAGTG
TCAAGGGTCAAAGGTATCTTTGTTATTTCTGTTGATCCATGAGTCTCTGTTCTGGCGATG
CCAGTCACAATCTCcGTGAACTCAACATCCAATATAAGATACCTGCTCTGGATAGAATTA
ACGCTCCCGAGATGTC
>isotig00173  gene=isogroup00008  length=3976  numContigs=15
CAATCagAAGACATGATttCAgAAAACACAGCTTAGTTTATTGGTCAACATTAGATtAtA
TCTGCACATACAGTTCATGgCAaCAAATGATGTAAAAATAaGTATAAAATGgACAGCTGC
TtGATaGGGATTTtCcTTTGGGATtAaTTCAAaGTTGTGAAGGCAAGATCTTGGATGGAC
TGGGtCTAATCTtGTGAACAAGGGTGGTAGGACTTGTACGTCACAACACCACCTTCGTAG
TAGTCGTAGACTTTGATGAAAGCTGGTCTCGTATTCTTCACGTGGATaTCCCTCTTCAGC
ACCAGAACAAAACTGGTTGAGTACCCTCGTGAAAATTGATTGAAGTACAACGAGAACGGT
TTGCCTTCTtCAAAGTGATCGTATCTCATCAAGCCAATGTCTTGTCCAGTTGAGTATAAA
TAATCGATGTATCTTTCCAaCTCATTTGTATCCACGGAATAaCCTGATACCATCTTTACG
TCGACTACGGCCATATTGGTAAACTCGTTtTtGGCGTCTAAATATGATACTGTTATGTCC
AGATAAACTCTACTACAGTCCTGCTGGGGAGTGTGATCTCTAGCTTCAACCTGGACATCA
AAATACTGACTTACAATTCGCAAAACTGGCAAGTTATACTGCATCACAGCCTGGAATAAG
ACACATCCTTCGCCTTCACCAAATACACGCAATGTATTAGGACACTGTCGTATGTCAAAT
TCTTCCATGACCAGATCATtctCGTTTGTAACCTCGCAATGTTCATGCTGCAAGTCaCCT
TCTGTCGTGGAAATATCTACAATGACTGATTTGTCATCGCTGTGAACACGTTCGGCATAG
GAAGCCAGAGCCTCAAGCCCAaTGACTGTGTCCTGCGTGGAAGTGAACCCTCCATGACTG
TTCCGCTGCTCGTTAAGCCATTCTACAATTAGTCGTGCATCCAGAAGGAACTGTGGGTCA
TCTTGGCTAGCCTCCAGATAGATTAGCAATACATATGAGGTCATCTCTATTTCTGCTGGA
TCAGCTTTGCAgCTGtCTGCTgCCCCCTCACAGGGAGGGGCATCATCCCGGGTCCAGTGT
AACGTGCCATCTCCTGTGACAGCTATTTCTTGTAACTTGGTCAAACCTGATCGGTAGATG
GGGTTGATATTCACCTTTGCTAGAGCATATGTAACAAGGGCAAGTGTGTAGGTATCGTCT
ATTCCATCATCAAGAGCCCGGAATAAACAATAAACTGCTCGGAACATGACTGTACTAGTT
GCTGGTTCCCCAGCTTCAATCAGCGCAATAGTGGTATAGGCAGTTAGGGTTACACCATTG
GAGTGACCACCCTGCATAGATTTGTGTATGACTCTCCCTCGTGGAATGAAGCATCCAGTA
TCATcATCTagGgcGTtGTtAaCCAACcAaTcCCtCGTTACTTcCaAATCTcTGCtGTcA
ATATCTATgAATTCTGAGGCCATTGCAAACGACTTAAGAACAAAAGCTGTCAACCATGTA
CTTCCTTCGCCATCTCTCTGGCCGAATGCACTGTAGGATCCATCATTCAAcCTGTACtGA
AGtTCtcTctCATAtCCTATcTGCATATATTCcTTGGCTTgaTTGtACACTTCGGGgAag
TTCACACGTTGATTAGTGTGAACCAAATACATCAGGACGAAGATGTTAGGTGTGAAACCA
ATCATgTTCTGTTCCCCACAGCCGGTGGGCATGCGAAGGAGGGATCCCAGATTTGTCAGT
aCCGGGCCaagAACAtTTCCTGtAAcCTGTACtTTACATGATCCTGTTCCAGGGACAGTA
TTGAATGGAAATTCAAGAGAGACTTCTTGgAGAAACGAACCACCCTCAGCATCATCTGGA
CAGATCAAGAAGTTGATTGCCCTTTCCACTTCAGTACCCTCTGCCTCAACtAGAACaGTc
ctAtTCACTGcATcCCAGACATCtAATAGttCATCTAtACTGTTCcCtGTTTTtCcACAC
CtGGTaAATctTGAGAAGGAGGtATATATTCCCCAAGCGCTATGATTGGTATCTTGCCCA
ATACTCGTGGTATTATGTtAAATTCAACAGATCCaGCTTGTCCTCCACACACGCACAGGT
ATTTGaAGAAATcTTgAtcCTGTATGCTaAAgTAGGAAGAAGGCtCAAGACGCACGaCCA
CCGTGAAGCATTCACTAAGGTAGTTAAACACTGTTATCTTCAAGGGAAATTCTTCATCCT
GTATGaCTGAATAaGGCaACACGGTTgAGATGAAAAaCGGTtGGaAAACACGtaAGGAta
tCGGTTCTGCTATTcCGATTCCATGTTCAgCAGAGGTGCAGAAGCCTGTCGTGACCCAGT
CAGTAATGGAGTGGGGGACGGTGTGACTGACAGTGCTTACCCCTTcTTTGCCTATCGTGG
aCaAATGCCAAAgCCAAGTGTCaGGgAAATGGgTTCgAAGTTGaTAAATaGgaCCAGATT
tAGGTACTTCaGgTaTTATGTCAGCCCTATTCACAACATTGAAATCAGGGAGACCACCAG
GTCCAGGTACACCTCTTAATCCAGGATTTCCCATCGCTGTAGGAAAGTGTTTGGAGTGAG
GTGTGTATCTCATGTAATAAGTAGGAGTAGATGTTCGAGTTTCTGTGTAAACGTAACATG
GACGTGTCTCAATGAAAAGGTTAGACAAAATTTGAACACCTGAGCTCTGGAAAGCTTCTA
AGGAATCAAAATGTAGCGATTTGCTCCATGTTCTGGTTGAAGTTCTAGGTGGAGGTGGAA
GTCGAGGTGGAAGTCGAGGTGGAAATCGAGGTGGAAATCGAGGTAGCTGAAGGCTTGGGA
ACCGACCAAAGGAAGGAATTGATCGTTTGGACATGTCTCGTGCTgTGACtGGACAACTCT
CATTCAGTCtATGTTcTTCTACAGcAAACATCGACAtTGGTGAAAACACCTGTTCAGAAG
TGATCCTGTTGCTGTCAGCTAAAAGTAAAATGCTTTTATCGACAGATCCAATAGCACACA
ATGATAGTgGAGaAGCACGGATGTTGAgTAACACATcTGATCcTGGGTAAACTTGTCCAC
TGTTgAAATCTAGCGAAACATCATTTtCAAAGGCTAATTTGACTTTGAACTCTTGTCTGG
CCGAAACCACTTCGCCATCTTGTCTGGTGAAGTAGAGGAGGATGGTGGCACTTGGTGCCA
TTTTCTGTGTCACTGGAACAGGGATCGATACACTCCCGAGAATAGCGTCTGGAAAAGGTT
CCAGGTTCGGAGGATCTGTTGTCAGCCTTTGCAAATATTGTCTGCtTTCAGTaGGGtcTC
CTCTACCATCAAGtgCTACGTGACGTGAAATAACTGATGTCCGCCCGGACATACCGGATG
ACCAAGTCTGAGTACCGGACGTAACAAGATTCCGGTTTGCGGATACAATATAGCTAAACt
CCAgaATGGtATCAGCATCAGaTTCTGGAATAGTGAACtCAACCTCAACATCAAGATTCT
CATCCACAGGGTAAACAGAGGTCAAAGGTCTTATAGCAAGGAAACTGCCACTGGGCGAAT
ACCAGGCATCAATATATTTGCTGGAGCGGACAGGTAGAATCTGAGAATCTGGATGACGAT
AAGTGACCTCCAGTTTCAATTCTGTTATATATGGGTCAAATGGTGCTCTAAACTCTGCAT
TTACTCTTCCGTCTTGATCAGTGGTGTAGGTCTCTTCAAAGCTGAAGTCACCCAttCCTT
TTgTTTTCATAGCTGTCACAGTCAGAGATaCAAAACTGGCTGGTCGACtATTtGgttAAA
TtGGCCAAAATTTGAAATCTGTACGGTAAGCCTGGTTTGAACCCATTACGACCAACAGTG
TCAAGGGTCAAAGGTATCTTTGTTATTTCTGTTGATCCATGAGTCTCTGTTCTGGCGATG
CCAGTCACAATCTCcGTGAACTCAACATCCAATATAAGATACCTGCTCTGGATAGAATTA
ACGCTCCCGAGATGTC
>isotig00174  gene=isogroup00008  length=3973  numContigs=14
CAATCagAAGACATGATttCAgAAAACACAGCTTAGTTTATTGGTCAACATTAGATtAtA
TCTGCACATACAGTTCATGgCAaCAAATGATGTAAAAATAaGTATAAAATGgACAGCTGC
TtGATaGGGATTTtCcTTTGGGATtAaTTCAAaGTTGTGAAGGCAAGATCTTGGATGGAC
TGGGtCTAATCTtGTGAACAAGGGTGGTAGGACTTGTACGTCACAACACCACCTTCGTAG
TAGTCGTAGACTTTGATGAAAGCTGGTCTCGTATTCTTCACGTGGATaTCCCTCTTCAGC
ACCAGAACAAAACTGGTTGAGTACCCTCGTGAAAATTGATTGAAGTACAACGAGAACGGT
TTGCCTTCTtCAAAGTGATCGTATCTCATCAAGCCAATGTCTTGTCCAGTTGAGTATAAA
TAATCGATGTATCTTTCCAaCTCATTTGTATCCACGGAATAaCCTGATACCATCTTTACG
TCGACTACGGCCATATTGGTAAACTCGTTtTtGGCGTCTAAATATGATACTGTTATATCC
AGATAAACTCTACTACAGTCCTGCTGGGGAGTGTGATCTCTAGCTTCAACCTGGACATCA
AAATACTGACTTACAATTCGCAAAACTGGCAAGTTATACTGCATCACAGCCTGGAATAAG
ACACATCCTTCGCCTTCACCAAATACACGCAATGTATTAGGACACTGTCGTATGTCAAAT
TCTTCCATGACCAGATCATtctCGTTTGTAACCTCGCAATGTTCATGCTGCAAGTCaCCT
TCTGTCGTGGCAATATCTACAACGACTGATTTGTCGTCGCTGTGAACACGTTCGGCGTAG
GAAGCCAGAGCCTCAAGCCCAaTGACTGTGTCCTGCGTGGAAGTGAACCCTCCATGACTG
TTCCGCTGCTCGTTAAGCCATTCTACAATTAGTCGTGCATCCAGAAGGAACTGTGGGTCA
TCTTGGCTAGCCTCCAGATAGATTAGCAATACATATGAGGTCATCTCTATTTCTGCTGGA
TCAGCTTTGCAgCTGtCTGCTgCCCCCTCACAGGGAGGGGCATCATCCCGGGTCCAGTGT
AACGTGCCATCTCCTGTGACAGCTATTTCTTGTAACTTGGTCAAACCTGATCGGTAGATG
GGGTTGATATTCACCTTTGCTAGAGCATATGTAACAAGGGCAAGTGTGTAGGTATCGTCT
ATTCCATCATCAAGAGCCCGGAATAAACAATAAACTGCTCGGAACATGACTGTACTAGTT
GCTGGTTCCCCAGCTTCAATCAGCGCAATAGTGGTATAGGCAGTTAGGGTTACACCATTG
GAGTGACCACCCTGCATAGATTTGTGTATGACTCTCCCTCGTGGAATGAAGCATCCAGTA
TCATcATCTagGgcGTtGTtAaCCAACcAaTcCCtCGTTACTTcCaAATCTcTGCtGTcA
ATATCTATgAATTCTGAGGCCATTGCAAACGACTTAAGAACAAAAGCTGTCAACCATGTA
CTTCCTTCGCCATCTCTCTGGCCGAATGCACTGTAGGATCCATCATTCAAcCTGTACtGA
AGtTCtcTctCATAtCCTATcTGCATATATTCcTTGGCTTgaTTGtACACTTCGGGgAag
TTCACACGTTGATTAGTGTGAACCAAATACATCAGGACGAAGATGTTAGGTGTGAAACCA
ATCATgTTCTGTTCCCCACAGCCGGTGGGCATGCGAAGGAGGGATCCCAGATTTGTCAGT
aCCGGGCCaagAACAtTTCCTGtAAcCTGTACtTTACATGATCCTGTTCCAGGGACAGTA
TTGAATGGAAATTCAAGAGAGACTTCTTGgAGAAACGAACCACCCTCAGCATCATCTGGA
CAGATCAAGAAGTTGATTGCCCTTTCCACTTCAGTACCCTCTGCCTCAACtAGAACaGTc
ctAtTCACTGcATcCCAGACATCtAATAGttCATCTAtACTGTTCcCtGTTTTtCcACAC
CtGGTaAATctTGAGAAGGAGGtATATATTCCCCAAGCGCTATGATTGGTATCTTGCCCA
ATACTCGTGGTATTATGTtAAATTCAACAGATCCaGCTTGTCCTCCACACACGCACAGGT
ATTTGaAGAAATcTTgAtcCTGTATGCTaAAgTAGGAAGAAGGCtCAAGACGCACGaCCA
CCGTGAAGCATTCACTAAGGTAGTTAAACACTGTTATCTTCAAGGGAAATTCTTCATCCT
GTATGaCTGAATAaGGCaACACGGTTgAGATGAAAAaCGGTtGGaAAACACGtaAGGAta
tCGGTTCTGCTATTcCGATTCCATGTTCAgCAGAGGTGCAGAAGCCTGTCGTGACCCAGT
CAGTAATGGAGTGGGGGACGGTGTGACTGACAGTGCTTACCCCTTcTTTGCCTATCGTGG
aCaAATGCCAAAgCCAAGTGTCaGGgAAATGGgTTCgAAGTTGaTAAATaGgaCCAGATT
tAGGTACTTCaGgTaTTATGTCAGCCCTATTCACAACATTGAAATCAGGGAGACCACCAG
GTCCAGGTACACCTCTTACTCCAGGAATTCCCATCGATGTAGGAAAGTGTTTGGAGTAAG
GCGTGTATCTCATGTAATGAGTAGTAGATGTTCGAGTTTCTGTGTAAACGTAACATGGAC
GTGTCTCAATGAAAAGGTTAGACAAAATTTGAACACCTGAGCTCTGGAAAGCTTCTAAGG
AATCAAAATGTAGCGATTTGCTCCATGTTCTGGTTGAAGTTCTAGGTGGAGGTGGAAGTC
GAGGTGGAAGTCGAGGTGGAAATCGAGGTGGAAATCGAGGTAGCTGAAGGCTTGGGAACC
GACCAAAGGAAGGAATTGATCGTTTGGACATGTCTCGTGCTgTGACtGGACAACTCTCAT
TCAGTCtATGTTcTTCTACAGcAAACATCGACAtTGGTGAAAACACCTGTTCAGAAGTGA
TCCTGTTGCTGTCAGCTAAAAGTAAAATGCTTTTATCGACAGATCCAATAGCACACAATG
ATAGTgGAGaAGCACGGATGTTGAgTAACACATcTGATCcTGGGTAAACTTGTCCACTGT
TgAAATCTAGCGAAACATCATTTtCAAAGGCTAATTTGACTTTGAACTCTTGTCTGGCCG
AAACCACTTCGCCATCTTGTCTGGTGAAGTAGAGGAGGATGGTGGCACTTGGTGCCATTT
TCTGTGTCACTGGAACAGGGATCGATACACTCCCGAGAATAGCGTCTGGAAAAGGTTCCA
GGTTCGGAGGATCTGTTGTCAGCCTTTGCAAATATTGTCTGCtTTCAGTaGGGtcTCCTC
TACCATCAAGtgCTACGTGACGTGAAATAACTGATGTCCGCCCGGACATACCGGATGACC
AAGTCTGAGTACCGGACGTAACAAGATTCCGGTTTGCGGATACAATATAGCTAAACtCCA
gaATGGtATCAGCATCAGaTTCTGGAATAGTGAACtCAACCTCAACATCAAGATTCTCAT
CCACAGGGTAAACAGAGGTCAAAGGTCTTATAGCAAGGAAACTGCCACTGGGCGAATACC
AGGCATCAATATATTTGCTGGAGCGGACAGGTAGAATCTGAGAATCTGGATGACGATAAG
TGACCTCCAGTTTCAATTCTGTTATATATGGGTCAAATGGTGCTCTAAACTCTGCATTTA
CTCTTCCGTCTTGATCAGTGGTGTAGGTCTCTTCAAAGCTGAAGTCACCCAttCCTTTTg
TTTTCATAGCTGTCACAGTCAGAGATaCAAAACTGGCTGGTCGACtATTtGgttAAATtG
GCCAAAATTTGAAATCTGTACGGTAAGCCTGGTTTGAACCCATTACGACCAACAGTGTCA
AGGGTCAAAGGTATCTTTGTTATTTCTGTTGATCCATGAGTCTCTGTTCTGGCGATGCCA
GTCACAATCTCcGTGAACTCAACATCCAATATAAGATACCTGCTCTGGATAGAATTAACG
CTCCCGAGATGTC
>isotig00175  gene=isogroup00008  length=3984  numContigs=13
CAATCagAAGACATGATttCAgAAAACACAGCTTAGTTTATTGGTCAACATTAGATtAtA
TCTGCACATACAGTTCATGgCAaCAAATGATGTAAAAATAaGTATAAAATGgACAGCTGC
TtGATaGGGATTTtCcTTTGGGATtAaTTCAAaGTTGTGAAGGCAAGATCTTGGATGGAC
TGGGtCTAATCTtGTGAACAAGGGTGGTAGGACTTGTACGTCACAACACCACCTTCGTAG
TAGTCGTAGACTTTGATGAAAGCTGGTCTCGTATTCTTCACGTGGATaTCCCTCTTCAGC
ACCAGAACAAAACTGGTTGAGTACCCTCGTGAAAATTGATTGAAGTACAACGAGAACGGT
TTGCCTTCTtCAAAGTGATCGTATCTCATCAAGCCAATGTCTTGTCCAGTTGAGTATAAA
TAATCGATGTATCTTTCCAaCTCATTTGTATCCACGGAATAaCCTGATACCATCTTTACG
TCGACTACGGCCATATTGGTAAACTCGTTtTtGGCGTCTAAATATGATACTGTTATATCC
AGATAAACTCTACTACAGTCCTGCTGGGGAGTGTGATCTCTAGCTTCAACCTGGACATCA
AAATACTGACTTACAATTCGCAAAACTGGCAAGTTATACTGCATCACAGCCTGGAATAAG
ACACATCCTTCGCCTTCACCAAATACACGCAATGTATTAGGACACTGTCGTATGTCAAAT
TCTTCCATGACCAGATCATtctCGTTTGTAACCTCGCAATGTTCATGCTGCAAGTCaCCT
TCTGTCGTGGCAATATCTACAACGACTGATTTGTCGTCGCTGTGAACACGTTCGGCGTAG
GAAGCCAGAGCCTCAAGCCCAaTGACTGTGTCCTGCGTGGAAGTGAACCCTCCATGACTG
TTCCGCTGCTCGTTAAGCCATTCTACAATTAGTCGTGCATCCAGAAGGAACTGTGGGTCA
TCTTGGCTAGCCTCCAGATAGATTAGCAATACATATGAGGTCATCTCTATTTCTGCTGGA
TCAGCTTTGCAgCTGtCTGCTgCCCCCTCACAGGGAGGGGCATCATCCCGGGTCCAGTGT
AACGTGCCATCTCCTGTGACAGCTATTTCTTGTAACTTGGTCAAGCCTGATCGGTAGATG
GGGTTGATATTCACCTTTGCTAGAGCATATGTAACAAGGGCAAGTGTGTAGGTATCGTCT
ATCCCGTCATCAAGAGCCCGGAATAAACAATAAACTGCTCGGAACATGACTGTACTAGTT
GCTGGTTCCCCAGCTTCAATCAGCGCAATAGTGGTATAGGCAGTTAGGGTTACACCATTG
GAGTGACCACCCTGCATAGATTTGTGTATGACTCTCCCTCGTGGAATGAAGCATCCAGTA
TCATcATCTagGgcGTtGTtAaCCAACcAaTcCCtCGTTACTTcCaAATCTcTGCtGTcA
ATATCTATgAATTCTGAGGCCATTGCAAACGACTTAAGAACAAAAGCTGTCAACCATGTA
CTTCCTTCGCCATCTCTCTGGCCGAATGCACTGTAGGATCCATCATTCAAcCTGTACtGA
AGtTCtcTctCATAtCCTATcTGCATATATTCcTTGGCTTgaTTGtACACTTCGGGgAag
TTCACACGTTGATTAGTGTGAACCAAATACATCAGGACGAAGATGTTAGGTGTGAAACCA
ATCATgTTCTGTTCCCCACAGCCGGTGGGCATGCGAAGGAGGGATCCCAGATTTGTCAGT
aCCGGGCCaagAACAtTTCCTGtAAcCTGTACtTTACATGATCCTGTTCCAGGGACAGTA
TTGAATGGAAATTCAAGAGAGACTTCTTGgAGAAACGAACCACCCTCAGCATCATCTGGA
CAGATCAAGAAGTTGATTGCCCTTTCCACTTCAGTACCCTCTGCCTCAACtAGAACaGTc
ctAtTCACTGcATcCCAGACATCtAATAGttCATCTAtACTGTTCcCtGTTTTtCcACAC
CtGGTaAATctTGAGAAGGAGGtATATATTCCCCAAGCGCTATGATTGGTATCTTGCCCA
ATACTCGTGGTATTATGTtAAATTCAACAGATCCaGCTTGTCCTCCACACACGCACAGGT
ATTTGaAGAAATcTTgAtcCTGTATGCTaAAgTAGGAAGAAGGCtCAAGACGCACGaCCA
CCGTGAAGCATTCACTAAGGTAGTTAAACACTGTTATCTTCAAGGGAAATTCTTCATCCT
GTATGaCTGAATAaGGCaACACGGTTgAGATGAAAAaCGGTtGGaAAACACGtaAGGAta
tCGGTTCTGCTATTcCGATTCCATGTTCAgCAGAGGTGCAGAAGCCTGTCGTGACCCAGT
CAGTAATGGAGTGGGGGACGGTGTGACTGACAGTGCTTACCCCTTcTTTGCCTATCGTGG
aCaAATGCCAAAgCCAAGTGTCaGGgAAATGGgTTCgAAGTTGaTAAATaGgaCCAGATT
tAGGTACTTCaGgTaTTATGTCAGCCCTATTCACAACATTGAAATCAGGGAGACCACCAG
GTCCAGGTACACCTCTTAATCCAGGATTTCCCATCGCTGTAGGAAAGTGTTTGGAgTAAG
GCGTGTATCTCAtGTAATGAGTAGTAGATGTTCGAGTTTCTGTGtAAACGTAGCAtGGAC
GTGTCTCAATGATAAGGTTAGACAAAATTTGAACACCTGAGCTCTGGAAAGCTTCTAAGG
AATCAAAATGTAGCGATTTGCTCCATGTTCTGGTTGAAGTTCTAGGTGGAGGTGGAAGtC
GAGGTGGaAGTCGAgGTGGAAATCgAGGTGGAAATTgAGGTGGAAATCGAGGTAGCTGAA
GGCTTGGGAACCGACCAAAGGAAGGAATTGATCGTTTGGACATGTCTCGTGCTGTGACTG
GACAACTCTCATTCAGTCCATGTTCTTCTACAGCAAACATCGACATTGGTGAAAAcaCcT
GTtCagAAGtGATCCTGTTGCTGTCAgCTAAAAGTAAAATGctTTTAtCGACAGATCCAA
TAGCACACAATGATAGTGGAGAAGCACGGATGTTGAGTAACACATCTGATCCTGGGTAAA
CTTGTCCACTGTTGAAATCTAACGaAACATCATTTTCAAAGGCTAATTTGACTTTGAACt
CttGTctGGCtgAAACcACTTCGCCATcTTGTCTGGTGAAGTAGAGGAGGATGGTGGCAC
TTGGTGCCATTTTCTGTGTCACTGGAACAGGGATCGATACACTCCCCAGAATAGCGTCTG
GAAAAGGTTCCAGGTTCGGAGGATCTGTTGTCAGACTTTCCAAATGCTGTCTCACTGTAG
TAGGGTCTCCTTTACGGTCAAGCTCTACGTGACGTGAAATAACTGATGTCTGCTCGGACA
TACCGGATGACCAAGTCTGAGTACCGGACGTAACAAGATtCCGGTTTGCGGATACAATAT
AGCTAAACTCCAGAATGGTATCAGCATCAGATTCTGGAATAGTGAACTCCACCTCAACAT
CAAGATTTtCACCcACAGGGTAAACAGAGGTCAAAGGTCTTATAGCAAGGAAACTGCCAC
TGGGCGAATACCAGGCATCAATATATTTGCTGGaGCGgACAGgTAGAATCTGAGAATCTG
GATGACGATAAGTGACCTCCAGTTTCAATTCTGTTATATATGGGTCAAATGGTGCTCTAA
ACTCTGCATTTACTCTTCCGTCTTGATCAGTGGTGTAGGTCTCTTCAAAGCTGAAGTCAC
CCAtTCCtTTTGTTTTCATAGCTGTCACaGTCAGAgATACAAAACTGGCTGGTCGACtAT
TGGGTAaTTTGGCCAAAATTTGAAATCTGTAAGGTAAAcCTGGTTTGAACCCATTACGAC
CGACAGTGTCAAGGGTCAAAGGTATCTTTGTTATTTCTGTTGATCCATGAGTCTCTGTTC
TGGCGATGCCAGTCACAAGCTCCGTGAACTCAACATCCAATATAAGATACCTGCTCTGGA
TAGAATTAACGCTCCCGAGATTTC
>isotig00176  gene=isogroup00008  length=3984  numContigs=13
CAATCagAAGACATGATttCAgAAAACACAGCTTAGTTTATTGGTCAACATTAGATtAtA
TCTGCACATACAGTTCATGgCAaCAAATGATGTAAAAATAaGTATAAAATGgACAGCTGC
TtGATaGGGATTTtCcTTTGGGATtAaTTCAAaGTTGTGAAGGCAAGATCTTGGATGGAC
TGGGtCTAATCTtGTGAACAAGGGTGGTAGGACTTGTACGTCACAACACCACCTTCGTAG
TAGTCGTAGACTTTGATGAAAGCTGGTCTCGTATTCTTCACGTGGATaTCCCTCTTCAGC
ACCAGAACAAAACTGGTTGAGTACCCTCGTGAAAATTGATTGAAGTACAACGAGAACGGT
TTGCCTTCTtCAAAGTGATCGTATCTCATCAAGCCAATGTCTTGTCCAGTTGAGTATAAA
TAATCGATGTATCTTTCCAaCTCATTTGTATCCACGGAATAaCCTGATACCATCTTTACG
TCGACTACGGCCATATTGGTAAACTCGTTtTtGGCGTCTAAATATGATACTGTTATATCC
AGATAAACTCTACTACAGTCCTGCTGGGGAGTGTGATCTCTAGCTTCAACCTGGACATCA
AAATACTGACTTACAATTCGCAAAACTGGCAAGTTATACTGCATCACAGCCTGGAATAAG
ACACATCCTTCGCCTTCACCAAATACACGCAATGTATTAGGACACTGTCGTATGTCAAAT
TCTTCCATGACCAGATCATtctCGTTTGTAACCTCGCAATGTTCATGCTGCAAGTCaCCT
TCTGTCGTGGCAATATCTACAACGACTGATTTGTCGTCGCTGTGAACACGTTCGGCGTAG
GAAGCCAGAGCCTCAAGCCCAaTGACTGTGTCCTGCGTGGAAGTGAACCCTCCATGACTG
TTCCGCTGCTCGTTAAGCCATTCTACAATTAGTCGTGCATCCAGAAGGAACTGTGGGTCA
TCTTGGCTAGCCTCCAGATAGATTAGCAATACATATGAGGTCATCTCTATTTCTGCTGGA
TCAGCTTTGCAgCTGCCTGCTTCTCCCTCACAGGGAGGGGCATCATCCCGAGTCCAGTGT
AACGTGCCATCTCCTGTGACAGCTATTTCTTGTAACTTGGTCAAACCTGATCTGTAGATg
GGGTTgATATTCACCTTTGCGAGAGCATATGTAACAAGGGCAAGTGTGTAGGTATCGTCT
ATTCCATCATCAAGAGCCCGGAATAAACAATAAACTGCTCGGAACATGACTGTACTAGTT
GCTGGTTCCCCAGCTTCAATCAGCGCAATAGTGGTATAGGCAGTTAGGGTTACACCATTG
GAGTGACCACCCTGCATAGATTTGTGTATGACTCTCCCTCGTGGAATGAAGCATCCAGTA
TCATcATCTagGgcGTtGTtAaCCAACcAaTcCCtCGTTACTTcCaAATCTcTGCtGTcA
ATATCTATgAATTCTGAGGCCATTGCAAACGACTTAAGAACAAAAGCTGTCAACCATGTA
CTTCCTTCGCCATCTCTCTGGCCGAATGCACTGTAGGATCCATCATTCAAcCTGTACtGA
AGtTCtcTctCATAtCCTATcTGCATATATTCcTTGGCTTgaTTGtACACTTCGGGgAag
TTCACACGTTGATTAGTGTGAACCAAATACATCAGGACGAAGATGTTAGGTGTGAAACCA
ATCATgTTCTGTTCCCCACAGCCGGTGGGCATGCGAAGGAGGGATCCCAGATTTGTCAGT
aCCGGGCCaagAACAtTTCCTGtAAcCTGTACtTTACATGATCCTGTTCCAGGGACAGTA
TTGAATGGAAATTCAAGAGAGACTTCTTGgAGAAACGAACCACCCTCAGCATCATCTGGA
CAGATCAAGAAGTTGATTGCCCTTTCCACTTCAGTACCCTCTGCCTCAACtAGAACaGTc
ctAtTCACTGcATcCCAGACATCtAATAGttCATCTAtACTGTTCcCtGTTTTtCcACAC
CtGGTaAATctTGAGAAGGAGGtATATATTCCCCAAGCGCTATGATTGGTATCTTGCCCA
ATACTCGTGGTATTATGTtAAATTCAACAGATCCaGCTTGTCCTCCACACACGCACAGGT
ATTTGaAGAAATcTTgAtcCTGTATGCTaAAgTAGGAAGAAGGCtCAAGACGCACGaCCA
CCGTGAAGCATTCACTAAGGTAGTTAAACACTGTTATCTTCAAGGGAAATTCTTCATCCT
GTATGaCTGAATAaGGCaACACGGTTgAGATGAAAAaCGGTtGGaAAACACGtaAGGAta
tCGGTTCTGCTATTcCGATTCCATGTTCAgCAGAGGTGCAGAAGCCTGTCGTGACCCAGT
CAGTAATGGAGTGGGGGACGGTGTGACTGACAGTGCTTACCCCTTcTTTGCCTATCGTGG
aCaAATGCCAAAgCCAAGTGTCaGGgAAATGGgTTCgAAGTTGaTAAATaGgaCCAGATT
tAGGTACTTCaGgTaTTATGTCAGCCCTATTCACAACATTGAAATCAGGGAGACCACCAG
GTCCAGGTACACCTCTTAATCCAGGATTTCCCATCGCTGTAGGAAAGTGTTTGGAgTAAG
GCGTGTATCTCAtGTAATGAGTAGTAGATGTTCGAGTTTCTGTGtAAACGTAGCAtGGAC
GTGTCTCAATGATAAGGTTAGACAAAATTTGAACACCTGAGCTCTGGAAAGCTTCTAAGG
AATCAAAATGTAGCGATTTGCTCCATGTTCTGGTTGAAGTTCTAGGTGGAGGTGGAAGtC
GAGGTGGaAGTCGAgGTGGAAATCgAGGTGGAAATTgAGGTGGAAATCGAGGTAGCTGAA
GGCTTGGGAACCGACCAAAGGAAGGAATTGATCGTTTGGACATGTCTCGTGCTGTGACTG
GACAACTCTCATTCAGTCCATGTTCTTCTACAGCAAACATCGACATTGGTGAAAAcaCcT
GTtCagAAGtGATCCTGTTGCTGTCAgCTAAAAGTAAAATGctTTTAtCGACAGATCCAA
TAGCACACAATGATAGTGGAGAAGCACGGATGTTGAGTAACACATCTGATCCTGGGTAAA
CTTGTCCACTGTTGAAATCTAACGaAACATCATTTTCAAAGGCTAATTTGACTTTGAACt
CttGTctGGCtgAAACcACTTCGCCATcTTGTCTGGTGAAGTAGAGGAGGATGGTGGCAC
TTGGTGCCATTTTCTGTGTCACTGGAACAGGGATCGATACACTCCCCAGAATAGCGTCTG
GAAAAGGTTCCAGGTTCGGAGGATCTGTTGTCAGACTTTCCAAATGCTGTCTCACTGTAG
TAGGGTCTCCTTTACGGTCAAGCTCTACGTGACGTGAAATAACTGATGTCTGCTCGGACA
TACCGGATGACCAAGTCTGAGTACCGGACGTAACAAGATtCCGGTTTGCGGATACAATAT
AGCTAAACTCCAGAATGGTATCAGCATCAGATTCTGGAATAGTGAACTCCACCTCAACAT
CAAGATTTtCACCcACAGGGTAAACAGAGGTCAAAGGTCTTATAGCAAGGAAACTGCCAC
TGGGCGAATACCAGGCATCAATATATTTGCTGGaGCGgACAGgTAGAATCTGAGAATCTG
GATGACGATAAGTGACCTCCAGTTTCAATTCTGTTATATATGGGTCAAATGGTGCTCTAA
ACTCTGCATTTACTCTTCCGTCTTGATCAGTGGTGTAGGTCTCTTCAAAGCTGAAGTCAC
CCAtTCCtTTTGTTTTCATAGCTGTCACaGTCAGAgATACAAAACTGGCTGGTCGACtAT
TGGGTAaTTTGGCCAAAATTTGAAATCTGTAAGGTAAAcCTGGTTTGAACCCATTACGAC
CGACAGTGTCAAGGGTCAAAGGTATCTTTGTTATTTCTGTTGATCCATGAGTCTCTGTTC
[truncated: 32,798,108 more chars]
