# Supplementary material for: Transcriptome Sequencing and Characterization for the Sea Cucumber Apostichopus japonicus (Selenka, 1867)
Source: PLoS One. 2012 Mar 12;7(3):e33311. doi: 10.1371/journal.pone.0033311 (PMC3299772; doi:10.1371/journal.pone.0033311)
Supplement: Table S1 — Gene annotation information obtained by comparing the isogroups against the Swiss-Prot database. (XLS) [file pone.0033311.s003.xls]

## Sheet: Isogroup annotation information
Sequence ID	Sequence length (bp)	Accession No.	Gene name (top BLAST hit)	Species	E-value
isogroup00027	2552	sp|Q5ZLK7.1|	Hypoxia up-regulated protein 1	CHICK	2e-36
isogroup00030	1836	sp|A4IF97.1|	Myosin regulatory light chain 12B	BOVIN	2e-68
isogroup00033	2081	sp|P18503.1|	Short-chain collagen C4	EPHMU	3e-07
isogroup00034	2841	sp|Q06248.1|	Heat shock 70 kDa protein IV	PARLI	0
isogroup00035	1687	sp|P98089.1|	Intestinal mucin-like protein	RAT	3e-34
isogroup00036	2752	sp|P07686.3|	Beta-hexosaminidase subunit beta	HUMAN	e-148
isogroup00038	2980	sp|P02605.3|	Myosin light chain 3, skeletal muscle isoform	CHICK	3e-44
isogroup00041	7601	sp|Q25490.1|	Apolipophorins	MANSE	9e-12
isogroup00042	3122	sp|Q15417.1|	Calponin-3	HUMAN	2e-37
isogroup00043	1812	sp|P43686.2|	26S protease regulatory subunit 6B	HUMAN	e-102
isogroup00046	1570	sp|P62321.1|	Small nuclear ribonucleoprotein F	XENLA	2e-34
isogroup00047	1117	sp|Q07283.2|	Trichohyalin	HUMAN	8e-07
isogroup00048	2792	sp|Q9Y5Z4.1|	Heme-binding protein 2	HUMAN	6e-16
isogroup00049	1609	sp|Q92859.2|	Neogenin	HUMAN	2e-10
isogroup00050	994	sp|Q503N9.1|	Transcriptional adapter 2-beta	DANRE	3e-60
isogroup00051	4178	sp|Q52KN9.1|	Pre-mRNA-splicing factor CWC22 homolog	XENLA	e-130
isogroup00052	2323	sp|Q6DIB5.1|	Multiple epidermal growth factor-like domains protein 10	MOUSE	2e-20
isogroup00053	2211	sp|Q95SX7.1|	Probable RNA-directed DNA polymerase from transposon BS	DROME	5e-19
isogroup00054	4918	sp|C6KFA3.1|	G-protein coupled receptor 126	DANRE	5e-43
isogroup00055	1777	sp|Q4LDE5.3|	Sushi, von Willebrand factor type A, EGF and pentraxin domain-containing protein 1	HUMAN	2e-41
isogroup00056	3543	sp|P08799.3|	Myosin-2 heavy chain	DICDI	2e-17
isogroup00057	2123	sp|P19615.2|	Major yolk protein	STRPU	3e-59
isogroup00066	1550	sp|P84245.2|	Histone H3.3	RAT	2e-69
isogroup00067	2257	sp|B0BNA5.1|	Coactosin-like protein	RAT	3e-22
isogroup00068	7571	sp|Q09666.2|	Neuroblast differentiation-associated protein AHNAK	HUMAN	4e-24
isogroup00069	3711	sp|P30946.2|	Heat shock protein HSP 90-alpha	RABIT	0
isogroup00072	2137	sp|P0CG68.1|	Polyubiquitin-C	PIG	e-161
isogroup00073	2040	sp|Q6DK99.1|	Cornifelin homolog B	XENLA	3e-08
isogroup00074	2097	sp|Q502K9.3|	Selenoprotein T2	DANRE	2e-39
isogroup00075	2265	sp|Q708S6.1|	Amiloride-sensitive cation channel 2-C, neuronal	DANRE	6e-52
isogroup00076	1975	sp|P63171.1|	Dynein light chain Tctex-type 1	BOVIN	7e-46
isogroup00077	2320	sp|Q5R6Q7.1|	Sorting nexin-16	PONAB	6e-54
isogroup00080	1665	sp|Q0P4P2.1|	Fibrinogen C domain-containing protein 1	XENTR	5e-43
isogroup00081	1457	sp|Q95LU3.1|	Fibrinogen C domain-containing protein 1	MACFA	3e-27
isogroup00082	2406	sp|Q8CJ19.2|	Protein MICAL-3	MOUSE	8e-71
isogroup00083	1885	sp|P35689.3|	DNA repair protein complementing XP-G cells homolog	MOUSE	2e-48
isogroup00085	993	sp|Q7M3Y0.1|	Lectin 1	STIJA	3e-19
isogroup00086	3847	sp|P49756.3|	RNA-binding protein 25	HUMAN	6e-53
isogroup00088	2365	sp|P48375.2|	12 kDa FK506-binding protein	DROME	2e-43
isogroup00090	2708	sp|Q8T6A5.1|	Tubulin alpha-1 chain	APLCA	0
isogroup00093	3363	sp|Q8AVQ6.1|	Pre-mRNA-splicing factor syf2	XENLA	3e-73
isogroup00094	1419	sp|Q9P785.1|	LisH domain-containing protein C1711.05	SCHPO	6e-11
isogroup00095	3470	sp|Q9HAT2.1|	Sialate O-acetylesterase	HUMAN	3e-93
isogroup00096	1529	sp|A4QP81.1|	Putative ferric-chelate reductase 1	DANRE	2e-20
isogroup00097	862	sp|Q5G271.1|	Neurotrypsin	PANTR	2e-93
isogroup00099	2161	sp|Q9Y297.1|	F-box/WD repeat-containing protein 1A	HUMAN	0
isogroup00101	2131	sp|Q96PX1.3|	RING finger protein 157	HUMAN	1e-96
isogroup00102	2685	sp|P70195.1|	Proteasome subunit beta type-7	MOUSE	e-106
isogroup00105	1808	sp|Q2TBR2.1|	39S ribosomal protein L20, mitochondrial	BOVIN	2e-31
isogroup00107	1331	sp|Q9ERS2.3|	NADH dehydrogenase [ubiquinone] 1 alpha subcomplex subunit 13	MOUSE	7e-35
isogroup00108	2546	sp|Q9D2Z4.2|	Sentrin-specific protease 8	MOUSE	3e-24
isogroup00110	1245	sp|Q3SX22.1|	BSD domain-containing protein 1	BOVIN	2e-33
isogroup00112	1734	sp|Q8R4H4.1|	Carboxypeptidase A5	MOUSE	2e-56
isogroup00114	1613	sp|Q66H89.1|	Coiled-coil domain-containing protein 41	RAT	5e-95
isogroup00116	2083	sp|Q8AVY1.1|	Outer dense fiber protein 3	XENLA	9e-74
isogroup00121	1247	sp|Q9ERG0.3|	LIM domain and actin-binding protein 1	MOUSE	5e-16
isogroup00122	2814	sp|Q7SXW6.1|	Actin-related protein 2-A	DANRE	e-147
isogroup00130	1752	sp|Q1RMR1.1|	Angiopoietin-related protein 1	BOVIN	4e-29
isogroup00133	2165	sp|P10079.2|	Fibropellin-1	STRPU	2e-23
isogroup00134	7697	sp|Q54G05.1|	Putative leucine-rich repeat-containing protein DDB	DICDI	5e-48
isogroup00135	3060	sp|P56395.2|	Cytochrome b5	MOUSE	2e-28
isogroup00136	2375	sp|Q15262.2|	Receptor-type tyrosine-protein phosphatase kappa	HUMAN	1e-72
isogroup00137	2215	sp|Q3U2U7.2|	Methyltransferase-like protein 17, mitochondrial	MOUSE	5e-85
isogroup00138	1576	sp|Q32P85.1|	Dynein light chain roadblock-type 2	BOVIN	1e-37
isogroup00139	1526	sp|O73791.1|	Tyrosine-protein kinase receptor Tie-2	DANRE	1e-17
isogroup00142	1920	sp|Q8N6R1.1|	Stress-associated endoplasmic reticulum protein 2	HUMAN	5e-20
isogroup00143	3411	sp|B5DG42.1|	Eukaryotic initiation factor 4A-III	SALSA	0
isogroup00144	1871	sp|Q3LGD4.1|	Rab11 family-interacting protein 4A	DANRE	1e-19
isogroup00146	2892	sp|Q8C0J6.2|	Ankyrin repeat domain-containing protein 57	MOUSE	2e-25
isogroup00147	2051	sp|P56597.1|	Nucleoside diphosphate kinase homolog 5	HUMAN	1e-75
isogroup00149	1643	sp|Q8BX09.2|	Retinoblastoma-binding protein 5	MOUSE	e-178
isogroup00150	1571	sp|P29594.5|	Caspase-2	MOUSE	2e-27
isogroup00151	1073	sp|Q54G14.2|	Uncharacterized protein DDB	DICDI	1e-06
isogroup00153	2505	sp|Q28GL6.1|	Probable RNA polymerase II nuclear localization protein SLC7A6OS	XENTR	2e-12
isogroup00154	1792	sp|Q6P926.1|	Spermatogenesis-associated protein 24	MOUSE	1e-15
isogroup00155	1857	sp|Q02988.1|	Lectin	PLEWA	3e-22
isogroup00157	2638	sp|Q13501.1|	Sequestosome-1	HUMAN	3e-23
isogroup00159	1572	sp|P02602.3|	Myosin light chain 1/3, skeletal muscle isoform	RABIT	1e-27
isogroup00160	1656	sp|Q5TCS8.2|	Adenylate kinase domain-containing protein 1	HUMAN	2e-94
isogroup00166	1552	sp|Q9BX69.2|	Caspase recruitment domain-containing protein 6	HUMAN	3e-07
isogroup00167	956	sp|Q4VA36.1|	Coiled-coil domain-containing protein 84	MOUSE	1e-20
isogroup00170	4363	sp|Q8TF66.2|	Leucine-rich repeat-containing protein 15	HUMAN	3e-26
isogroup00173	1868	sp|Q93725.1|	NEDD8	CAEEL	2e-19
isogroup00174	2079	sp|Q54P13.1|	ABC transporter C family member 8	DICDI	2e-86
isogroup00176	814	sp|Q28343.2|	Aggrecan core protein	CANFA	5e-15
isogroup00178	3421	sp|Q9UIW2.3|	Plexin-A1	HUMAN	1e-32
isogroup00180	1766	sp|P32321.2|	Deoxycytidylate deaminase	HUMAN	1e-66
isogroup00181	1848	sp|Q13772.1|	Nuclear receptor coactivator 4	HUMAN	4e-23
isogroup00182	2102	sp|Q6AY69.1|	Autophagy-related protein 101	RAT	1e-24
isogroup00184	3279	sp|O14617.1|	AP-3 complex subunit delta-1	HUMAN	0
isogroup00188	1155	sp|Q7TPD3.2|	Roundabout homolog 2	MOUSE	9e-07
isogroup00190	6682	sp|Q8WZ42.2|	Titin	HUMAN	0
isogroup00191	3045	sp|O75096.4|	Low-density lipoprotein receptor-related protein 4	HUMAN	1e-11
isogroup00192	2868	sp|Q7ZZX9.1|	GTP-binding nuclear protein Ran	CARAU	e-103
isogroup00193	2854	sp|Q28104.3|	Coatomer subunit epsilon	BOVIN	8e-62
isogroup00194	2130	sp|Q6TEM9.2|	E3 ubiquitin-protein ligase MYLIP-A	DANRE	5e-12
isogroup00196	1588	sp|Q9R095.2|	Sperm flagellar protein 2	RAT	3e-81
isogroup00197	1342	sp|P46470.2|	26S protease regulatory subunit 8	XENLA	5e-49
isogroup00199	2668	sp|Q29496.1|	Cytochrome P450 3A24	SHEEP	1e-88
isogroup00200	1971	sp|P51893.1|	Adenosylhomocysteinase A	XENLA	e-147
isogroup00203	1484	sp|Q24JY3.1|	Kinetochore protein Spc24	BOVIN	7e-07
isogroup00205	1458	sp|P23709.1|	NADH dehydrogenase [ubiquinone] iron-sulfur protein 3, mitochondrial	BOVIN	6e-89
isogroup00207	6479	sp|Q9I7U4.3|	Titin	DROME	3e-61
isogroup00208	2184	sp|Q32L19.1|	Meiotic nuclear division protein 1 homolog	BOVIN	4e-54
isogroup00209	2517	sp|Q8N128.1|	Protein FAM177A1	HUMAN	3e-22
isogroup00210	1458	sp|Q7T207.1|	Protein transport protein Sec61 subunit gamma	HARAN	3e-22
isogroup00211	2542	sp|Q2HJF4.1|	Phenazine biosynthesis-like domain-containing protein	BOVIN	3e-75
isogroup00212	1853	sp|Q8NE71.2|	ATP-binding cassette sub-family F member 1	HUMAN	3e-89
isogroup00214	1551	sp|P16591.2|	Tyrosine-protein kinase Fer	HUMAN	4e-78
isogroup00216	1416	sp|Q0MQB9.3|	NADH dehydrogenase [ubiquinone] 1 alpha subcomplex subunit 11	GORGO	1e-17
isogroup00221	2353	sp|P13437.1|	3-ketoacyl-CoA thiolase, mitochondrial	RAT	e-123
isogroup00223	1922	sp|P19477.1|	Fibrinogen-like protein A	PARPA	5e-30
isogroup00224	2405	sp|Q32NR4.1|	Tetratricopeptide repeat protein 29	XENLA	2e-61
isogroup00225	1884	sp|Q16960.1|	Dynein intermediate chain 3, ciliary	ANTCR	0
isogroup00226	2074	sp|P62994.1|	Growth factor receptor-bound protein 2	RAT	4e-56
isogroup00227	1322	sp|P13473.2|	Lysosome-associated membrane glycoprotein 2	HUMAN	1e-07
isogroup00230	1193	sp|Q5RCA3.1|	39S ribosomal protein L17, mitochondrial	PONAB	4e-29
isogroup00232	2669	sp|Q6PBF7.1|	Transmembrane protein 85	XENTR	2e-53
isogroup00233	832	sp|O97725.1|	NADH dehydrogenase [ubiquinone] 1 alpha subcomplex subunit 12	BOVIN	2e-35
isogroup00234	2023	sp|P42638.1|	Tropomyosin-2	SCHMA	2e-29
isogroup00237	1209	sp|Q6P4L9.1|	Nuclear factor related to kappa-B-binding protein	XENTR	7e-23
isogroup00238	3982	sp|Q7Z2Y8.2|	Interferon-induced very large GTPase 1	HUMAN	4e-18
isogroup00239	3140	sp|O49923.1|	Adenosine kinase	PHYPA	5e-98
isogroup00240	2801	sp|Q6VGS5.1|	Protein Daple	MOUSE	4e-51
isogroup00242	1644	sp|Q9NUK0.2|	Muscleblind-like protein 3	HUMAN	9e-65
isogroup00245	3174	sp|A6NC57.4|	Ankyrin repeat domain-containing protein 62	HUMAN	7e-13
isogroup00247	2299	sp|Q58D31.3|	Sorbitol dehydrogenase	BOVIN	e-109
isogroup00249	2043	sp|P17126.1|	Actin, non-muscle 6.2	HYDAT	0
isogroup00254	1549	sp|Q96M91.2|	Coiled-coil domain-containing protein 11	HUMAN	2e-19
isogroup00255	1443	sp|Q7L0X0.2|	TLR4 interactor with leucine rich repeats	HUMAN	4e-14
isogroup00257	2833	sp|Q9R0R1.1|	Melanotransferrin	MOUSE	e-127
isogroup00258	2570	sp|Q0R4F1.1|	ATP-dependent DNA helicase PIF1	XENLA	e-155
isogroup00259	2254	sp|P26779.3|	Proactivator polypeptide	BOVIN	7e-41
isogroup00260	2732	sp|P30280.1|	G1/S-specific cyclin-D2	MOUSE	5e-53
isogroup00261	2370	sp|P52899.1|	Probable pyruvate dehydrogenase E1 component subunit alpha, mitochondrial	CAEEL	e-136
isogroup00263	1906	sp|Q9DE27.1|	RuvB-like 2	XENLA	0
isogroup00264	1869	sp|Q9CPU4.1|	Microsomal glutathione S-transferase 3	MOUSE	5e-32
isogroup00265	2042	sp|Q26630.1|	33 kDa inner dynein arm light chain, axonemal	STRPU	e-120
isogroup00266	1654	sp|Q803D2.3|	Lissencephaly-1 homolog B	DANRE	e-148
isogroup00267	1639	sp|Q6GQI5.1|	Coiled-coil domain-containing protein 93	XENLA	e-130
isogroup00268	1462	sp|P51892.1|	DNA ligase 1	XENLA	4e-16
isogroup00269	2554	sp|Q0VC24.1|	Ribosome biogenesis protein WDR12	BOVIN	e-122
isogroup00271	1746	sp|Q80SU7.1|	Interferon-induced very large GTPase 1	MOUSE	1e-15
isogroup00272	1384	sp|Q5BLD8.1|	Methyltransferase-like protein 21A	DANRE	1e-38
isogroup00273	1284	sp|Q90623.1|	Protein phosphatase 1 regulatory subunit 12A	CHICK	2e-93
isogroup00275	1688	sp|Q9W385.1|	Frataxin homolog, mitochondrial	DROME	1e-22
isogroup00276	885	sp|P19477.1|	Fibrinogen-like protein A	PARPA	7e-51
isogroup00277	929	sp|E1BD59.1|	E3 ubiquitin-protein ligase TRIM56	BOVIN	9e-19
isogroup00281	2835	sp|Q5ZMW3.1|	Apoptosis inhibitor 5	CHICK	2e-96
isogroup00282	2773	sp|Q95LR0.2|	AMY-1-associating protein expressed in testis 1	MACFA	2e-81
isogroup00283	2515	sp|P01122.1|	Ras-like GTP-binding protein RHO	APLCA	4e-94
isogroup00284	2493	sp|Q1LY51.2|	Zinc finger protein 704	DANRE	7e-22
isogroup00285	4185	sp|P46940.1|	Ras GTPase-activating-like protein IQGAP1	HUMAN	0
isogroup00286	2002	sp|Q80W93.2|	Hydrocephalus-inducing protein	MOUSE	e-110
isogroup00287	1706	sp|Q6EV70.1|	GDP-fucose protein O-fucosyltransferase 1	RAT	1e-73
isogroup00288	2488	sp|Q3T102.1|	Eukaryotic translation initiation factor 3 subunit E	BOVIN	e-139
isogroup00289	3654	sp|Q8IWR0.1|	Zinc finger CCCH domain-containing protein 7A	HUMAN	3e-31
isogroup00290	1803	sp|Q90YB1.2|	DNA ligase 4	CHICK	e-141
isogroup00293	1560	sp|O43257.1|	Zinc finger HIT domain-containing protein 1	HUMAN	1e-30
isogroup00294	1530	sp|A4IFH4.1|	DNA replication complex GINS protein PSF1	BOVIN	3e-68
isogroup00300	1461	sp|P12613.2|	T-complex protein 1 subunit alpha	DROME	1e-23
isogroup00301	1351	sp|Q8AVK1.1|	Mitochondrial import inner membrane translocase subunit Tim13-B	XENLA	9e-30
isogroup00304	986	sp|P19477.1|	Fibrinogen-like protein A	PARPA	1e-38
isogroup00306	1101	sp|P07898.2|	Aggrecan core protein	CHICK	3e-24
isogroup00307	949	sp|P19477.1|	Fibrinogen-like protein A	PARPA	2e-37
isogroup00308	1910	sp|Q52KD8.1|	Chromatin modification-related protein MEAF6	XENLA	1e-36
isogroup00312	1347	sp|P50532.1|	Structural maintenance of chromosomes protein 4	XENLA	2e-93
isogroup00313	1456	sp|A0JPN6.1|	Mediator of RNA polymerase II transcription subunit 22	RAT	2e-41
isogroup00315	1362	sp|Q9BYD2.2|	39S ribosomal protein L9, mitochondrial	HUMAN	6e-26
isogroup00319	2056	sp|O55131.1|	Septin-7	MOUSE	e-158
isogroup00321	1712	sp|Q0MQI0.1|	NADH dehydrogenase [ubiquinone] iron-sulfur protein 7, mitochondrial	PANTR	3e-56
isogroup00325	1148	sp|P50594.2|	Protein mago nashi homolog	CHICK	1e-70
isogroup00328	3321	sp|Q8AYS8.2|	Calcium-activated potassium channel subunit alpha-1	CHICK	0
isogroup00330	1581	sp|P68371.1|	Tubulin beta-2C chain	HUMAN	0
isogroup00333	4468	sp|Q23915.2|	Probable serine/threonine-protein kinase kinX	DICDI	1e-07
isogroup00334	3739	sp|P21127.3|	Cyclin-dependent kinase 11B	HUMAN	e-169
isogroup00335	3497	sp|P16086.2|	Spectrin alpha chain, brain	RAT	0
isogroup00336	3881	sp|Q811D2.2|	Ankyrin repeat domain-containing protein 26	MOUSE	9e-37
isogroup00337	2565	sp|Q02338.3|	D-beta-hydroxybutyrate dehydrogenase, mitochondrial	HUMAN	5e-45
isogroup00338	3042	sp|O60293.3|	Zinc finger C3H1 domain-containing protein	HUMAN	4e-16
isogroup00339	2505	sp|Q2VLG6.1|	Scavenger receptor cysteine-rich type 1 protein M130	CANFA	2e-48
isogroup00340	2295	sp|P30535.1|	Translocator protein	BOVIN	9e-34
isogroup00341	2104	sp|Q26648.1|	Tektin-B1	STRPU	e-173
isogroup00342	1911	sp|P16930.2|	Fumarylacetoacetase	HUMAN	e-147
isogroup00343	2130	sp|Q80Y75.1|	DnaJ homolog subfamily B member 13	MOUSE	e-112
isogroup00344	1735	sp|Q9H2W6.1|	39S ribosomal protein L46, mitochondrial	HUMAN	3e-36
isogroup00346	1655	sp|O13224.1|	Heat shock protein beta-1	POELU	2e-12
isogroup00347	1836	sp|P62877.1|	E3 ubiquitin-protein ligase RBX1	HUMAN	4e-54
isogroup00349	1520	sp|Q2VLG6.1|	Scavenger receptor cysteine-rich type 1 protein M130	CANFA	6e-43
isogroup00350	1838	sp|Q9C0G6.3|	Dynein heavy chain 6, axonemal	HUMAN	e-180
isogroup00351	1627	sp|Q6PBS6.1|	UPF0197 transmembrane protein C11orf10 homolog	DANRE	2e-20
isogroup00354	1620	sp|Q9D773.1|	39S ribosomal protein L2, mitochondrial	MOUSE	9e-68
isogroup00355	1502	sp|Q32P71.2|	Tctex1 domain-containing protein 2	BOVIN	4e-36
isogroup00356	2015	sp|Q09666.2|	Neuroblast differentiation-associated protein AHNAK	HUMAN	2e-14
isogroup00357	1389	sp|O35459.1|	Delta(3,5)-Delta(2,4)-dienoyl-CoA isomerase, mitochondrial	MOUSE	2e-87
isogroup00360	1536	sp|O02485.1|	Uncharacterized protein ZK1073.1	CAEEL	4e-39
isogroup00364	4407	sp|P19615.2|	Major yolk protein	STRPU	0
isogroup00365	2345	sp|B1WBU8.1|	UPF0639 protein	RAT	6e-75
isogroup00366	2579	sp|Q9BWU0.1|	Kanadaptin	HUMAN	e-100
isogroup00367	2382	sp|Q8VEM8.1|	Phosphate carrier protein, mitochondrial	MOUSE	e-147
isogroup00369	2058	sp|Q5E9C0.1|	Ras suppressor protein 1	BOVIN	e-100
isogroup00371	2012	sp|Q9W735.2|	Prominin-1-A	DANRE	4e-08
isogroup00372	1987	sp|Q5XIN3.1|	TRAF3-interacting protein 1	RAT	3e-37
isogroup00373	2371	sp|A5A6I3.1|	Eukaryotic translation initiation factor 3 subunit F	PANTR	5e-83
isogroup00374	2128	sp|Q9P219.3|	Protein Daple	HUMAN	1e-12
isogroup00375	1835	sp|Q9UL16.2|	Coiled-coil domain-containing protein 19, mitochondrial	HUMAN	8e-49
isogroup00376	1411	sp|Q02368.2|	NADH dehydrogenase [ubiquinone] 1 beta subcomplex subunit 7	BOVIN	4e-21
isogroup00377	1353	sp|Q5E9Z8.1|	U6 snRNA-associated Sm-like protein LSm1	BOVIN	6e-42
isogroup00378	1377	sp|O13224.1|	Heat shock protein beta-1	POELU	3e-08
isogroup00380	2079	sp|Q3SZ71.1|	Mitochondrial-processing peptidase subunit beta	BOVIN	0
isogroup00381	1457	sp|Q9WTV5.1|	26S proteasome non-ATPase regulatory subunit 9	RAT	2e-52
isogroup00382	1640	sp|Q16HW7.1|	Glucosamine-6-phosphate isomerase	AEDAE	e-104
isogroup00384	1777	sp|O14717.1|	tRNA (cytosine(38)-C(5))-methyltransferase	HUMAN	8e-62
isogroup00391	1159	sp|Q9BRZ2.3|	E3 ubiquitin-protein ligase TRIM56	HUMAN	3e-22
isogroup00392	1794	sp|Q2KIA4.1|	Stearoyl-CoA desaturase 5	BOVIN	7e-40
isogroup00394	1108	sp|Q8CC88.2|	Uncharacterized protein KIAA0564 homolog	MOUSE	e-106
isogroup00395	879	sp|Q4R5Y0.1|	UPF0686 protein C11orf1 homolog	MACFA	1e-26
isogroup00396	877	sp|Q9Z324.3|	Dolichol phosphate-mannose biosynthesis regulatory protein	MOUSE	7e-18
isogroup00397	973	sp|Q9I926.1|	Fucolectin-6	ANGJA	5e-08
isogroup00400	4558	sp|Q9UM54.4|	Myosin-VI	HUMAN	0
isogroup00401	4100	sp|Q13797.2|	Integrin alpha-9	HUMAN	1e-67
isogroup00403	2381	sp|P02689.3|	Myelin P2 protein	HUMAN	5e-22
isogroup00404	3126	sp|Q95R48.2|	Organic cation transporter-like protein	DROME	6e-37
isogroup00405	2284	sp|P33198.1|	Isocitrate dehydrogenase [NADP], mitochondrial	PIG	0
isogroup00406	2838	sp|Q9JLL0.2|	Cysteine-rich motor neuron 1 protein	MOUSE	1e-10
isogroup00407	2216	sp|Q5ZL00.1|	Uncharacterized protein KIAA0090 homolog	CHICK	e-101
isogroup00408	2339	sp|Q9WTP6.5|	Adenylate kinase 2, mitochondrial	MOUSE	1e-85
isogroup00409	2254	sp|Q9XY07.1|	Arginine kinase	STIJA	0
isogroup00410	2066	sp|Q5EA98.1|	Microfibrillar-associated protein 1	BOVIN	4e-53
isogroup00411	1933	sp|Q6TLE4.1|	Membrane magnesium transporter 1	DANRE	2e-23
isogroup00413	1835	sp|Q61133.3|	Glutathione S-transferase theta-2	MOUSE	2e-34
isogroup00414	1867	sp|P60901.1|	Proteasome subunit alpha type-6	RAT	e-103
isogroup00416	2065	sp|P19477.1|	Fibrinogen-like protein A	PARPA	2e-30
isogroup00417	1806	sp|Q80VI1.1|	E3 ubiquitin-protein ligase TRIM56	MOUSE	1e-08
isogroup00419	2448	sp|Q6NRH1.1|	DDB1- and CUL4-associated factor 8	XENLA	e-142
isogroup00420	2077	sp|Q5PQX0.1|	UDP-glucuronic acid decarboxylase 1	RAT	1e-91
isogroup00421	1669	sp|P25977.1|	Nucleolar transcription factor 1	RAT	1e-37
isogroup00422	1434	sp|Q25378.1|	Protein kinase C	LYTPI	5e-27
isogroup00424	1694	sp|Q3T061.1|	Cytochrome c oxidase subunit 7A-related protein, mitochondrial	BOVIN	7e-12
isogroup00428	1133	sp|O73791.1|	Tyrosine-protein kinase receptor Tie-2	DANRE	4e-19
isogroup00429	1132	sp|P21571.1|	ATP synthase-coupling factor 6, mitochondrial	RAT	2e-12
isogroup00430	1570	sp|P00349.4|	6-phosphogluconate dehydrogenase, decarboxylating	SHEEP	0
isogroup00431	1611	sp|Q6NWK2.1|	AP-2 complex subunit mu-1-A	DANRE	2e-31
isogroup00433	1179	sp|Q96FN9.1|	Probable D-tyrosyl-tRNA(Tyr) deacylase 2	HUMAN	4e-49
isogroup00439	915	sp|Q15311.3|	RalA-binding protein 1	HUMAN	3e-24
isogroup00441	696	sp|P38117.3|	Electron transfer flavoprotein subunit beta	HUMAN	9e-76
isogroup00443	540	sp|Q9NB33.3|	60S ribosomal protein L44	AEDTR	2e-38
isogroup00444	2537	sp|Q28178.2|	Thrombospondin-1	BOVIN	0
isogroup00445	2873	sp|Q8BW74.1|	Hepatic leukemia factor	MOUSE	3e-49
isogroup00448	3861	sp|Q9TSZ6.1|	Dystroglycan	CANFA	5e-49
isogroup00451	2654	sp|P60517.1|	Gamma-aminobutyric acid receptor-associated protein	RAT	1e-51
isogroup00453	1643	sp|Q5QJE6.2|	Deoxynucleotidyltransferase terminal-interacting protein 2	HUMAN	1e-39
isogroup00454	2080	sp|Q16891.1|	Mitochondrial inner membrane protein	HUMAN	1e-90
isogroup00455	1455	sp|A8Y5T1.1|	Uncharacterized protein C1orf194 homolog	DANRE	1e-31
isogroup00459	1184	sp|Q24JY8.1|	CDKN2AIP N-terminal-like protein	BOVIN	9e-07
isogroup00465	3046	sp|Q9JLT0.1|	Myosin-10	RAT	2e-18
isogroup00466	3783	sp|Q5RC80.1|	RNA-binding protein 39	PONAB	e-115
isogroup00467	2648	sp|P23004.2|	Cytochrome b-c1 complex subunit 2, mitochondrial	BOVIN	2e-84
isogroup00468	1598	sp|P82252.1|	B(0,+)-type amino acid transporter 1	RAT	e-124
isogroup00469	1729	sp|P01029.3|	Complement C4-B	MOUSE	1e-33
isogroup00471	1929	sp|Q9CPU4.1|	Microsomal glutathione S-transferase 3	MOUSE	6e-23
isogroup00475	1454	sp|Q5RK28.1|	Normal mucosa of esophagus-specific gene 1 protein	RAT	6e-14
isogroup00477	1555	sp|Q6NZQ0.2|	Coiled-coil domain-containing protein C16orf93 homolog	MOUSE	3e-42
isogroup00482	1336	sp|Q3ZC04.1|	Ribosomal protein 63, mitochondrial	BOVIN	6e-11
isogroup00485	1580	sp|Q63829.1|	COMM domain-containing protein 3	MOUSE	3e-36
isogroup00488	913	sp|Q7ZW25.1|	Charged multivesicular body protein 2a	DANRE	9e-75
isogroup00489	1330	sp|P32018.2|	Collagen alpha-1(XIV) chain	CHICK	1e-15
isogroup00491	1089	sp|Q5RES1.1|	Matrix metalloproteinase-14	PONAB	3e-16
isogroup00492	1452	sp|Q6EE31.3|	T-complex protein 1 subunit theta	CHICK	4e-71
isogroup00495	414	sp|Q9Y223.1|	Bifunctional UDP-N-acetylglucosamine 2-epimerase/N-acetylmannosamine kinase	HUMAN	1e-09
isogroup00496	4179	sp|Q03626.1|	Murinoglobulin-1	RAT	e-131
isogroup00497	4146	sp|P98133.1|	Fibrillin-1	BOVIN	6e-37
isogroup00498	3054	sp|P08629.2|	Thioredoxin	CHICK	2e-19
isogroup00499	2952	sp|Q6P0H6.1|	COP9 signalosome complex subunit 4	DANRE	e-170
isogroup00500	2761	sp|Q9DCT5.1|	Stromal cell-derived factor 2	MOUSE	8e-64
isogroup00503	2676	sp|B4K9L4.1|	cGMP-specific 3',5'-cyclic phosphodiesterase	DROMO	e-105
isogroup00504	2396	sp|Q5ZIR1.1|	Endophilin-B1	CHICK	e-100
isogroup00505	2314	sp|Q5ZJH5.1|	WD repeat-containing protein 61	CHICK	e-137
isogroup00506	3644	sp|Q2T9W3.1|	Coiled-coil domain-containing protein 63	BOVIN	7e-75
isogroup00507	2193	sp|Q9JHB3.1|	Metalloproteinase inhibitor 4	MOUSE	6e-17
isogroup00508	2178	sp|Q9HC24.3|	Transmembrane BAX inhibitor motif-containing protein 4	HUMAN	1e-57
isogroup00509	2821	sp|Q9GLY5.1|	Inter-alpha-trypsin inhibitor heavy chain H3	RABIT	1e-63
isogroup00510	2037	sp|Q8CGS4.3|	Charged multivesicular body protein 3	RAT	1e-60
isogroup00511	2938	sp|Q6P3K7.1|	Casein kinase I isoform delta-B	DANRE	e-156
isogroup00512	2733	sp|P08548.1|	LINE-1 reverse transcriptase homolog	NYCCO	4e-10
isogroup00513	1917	sp|Q6ZMI0.1|	KLRAQ motif-containing protein 1	HUMAN	e-129
isogroup00514	1980	sp|Q9D8B6.2|	Transmembrane protein C20orf108 homolog	MOUSE	3e-20
isogroup00516	2339	sp|Q8R2R5.1|	Leucine-rich repeat-containing protein 61	MOUSE	5e-34
isogroup00519	1828	sp|Q6PGT0.1|	Transcriptional adapter 3-A	XENLA	2e-85
isogroup00523	1748	sp|O15040.4|	Tectonin beta-propeller repeat-containing protein 2	HUMAN	1e-57
isogroup00524	1749	sp|Q9CQ19.3|	Myosin regulatory light polypeptide 9	MOUSE	5e-60
isogroup00528	2715	sp|Q8IVV2.3|	Lipoxygenase homology domain-containing protein 1	HUMAN	0
isogroup00530	1900	sp|Q54XX9.1|	PXMP2/4 family protein 2	DICDI	3e-19
isogroup00531	2328	sp|Q9Z2D1.3|	Myotubularin-related protein 2	MOUSE	2e-84
isogroup00532	2073	sp|Q4G075.1|	Leukocyte elastase inhibitor A	RAT	3e-78
isogroup00535	1721	sp|P97411.3|	Islet cell autoantigen 1	MOUSE	1e-74
isogroup00537	1625	sp|Q8BI22.2|	Centrosomal protein of 128 kDa	MOUSE	6e-32
isogroup00541	1556	sp|Q6IMX7.1|	Hsp70-binding protein 1	RAT	4e-52
isogroup00542	2273	sp|Q4SPU8.1|	Prefoldin subunit 1	TETNG	1e-30
isogroup00545	2063	sp|Q9W0Y8.5|	Sodium channel protein 60E	DROME	2e-89
isogroup00546	2450	sp|P35279.4|	Ras-related protein Rab-6A	MOUSE	3e-95
isogroup00547	1474	sp|Q5E9E4.1|	Translocon-associated protein subunit beta	BOVIN	1e-33
isogroup00548	1631	sp|Q9DBG9.1|	Tax1-binding protein 3	MOUSE	1e-22
isogroup00550	1405	sp|Q5SSH8.1|	Neuferricin	MOUSE	1e-55
isogroup00551	2779	sp|Q9Y2H1.3|	Serine/threonine-protein kinase 38-like	HUMAN	e-162
isogroup00554	2049	sp|P25788.2|	Proteasome subunit alpha type-3	HUMAN	e-105
isogroup00557	2318	sp|Q5E951.1|	Tubulin-folding cofactor B	BOVIN	3e-64
isogroup00559	1505	sp|Q8VCI7.2|	Uncharacterized protein C19orf39 homolog	MOUSE	6e-07
isogroup00560	1700	sp|Q3KQ77.1|	EF-hand calcium-binding domain-containing protein 1	XENLA	7e-60
isogroup00562	1668	sp|Q8K4F6.2|	Putative methyltransferase NSUN5	MOUSE	7e-56
isogroup00563	1913	sp|Q6NXP0.1|	EF-hand domain-containing protein C3orf25	HUMAN	9e-27
isogroup00564	1702	sp|Q9C040.1|	Tripartite motif-containing protein 2	HUMAN	6e-16
isogroup00566	1557	sp|Q5R9F0.1|	Zinc finger protein 14	PONAB	3e-64
isogroup00573	1668	sp|Q5ZJ85.1|	U4/U6 small nuclear ribonucleoprotein Prp3	CHICK	3e-11
isogroup00581	1302	sp|P70451.2|	Tyrosine-protein kinase Fer	MOUSE	2e-12
isogroup00582	921	sp|Q9BRZ2.3|	E3 ubiquitin-protein ligase TRIM56	HUMAN	3e-14
isogroup00584	1421	sp|Q9CPV5.1|	Polyamine-modulated factor 1	MOUSE	2e-08
isogroup00588	1118	sp|Q9GYZ0.1|	Kinesin-like protein KIF15	STRPU	8e-07
isogroup00590	1119	sp|Q58CU4.1|	Probable palmitoyltransferase ZDHHC16	BOVIN	1e-50
isogroup00592	852	sp|Q95WA4.1|	Spore wall protein 2	ENCIN	2e-16
isogroup00597	1321	sp|Q02988.1|	Lectin	PLEWA	8e-12
isogroup00600	624	sp|P68500.2|	Contactin-5	MOUSE	3e-10
isogroup00603	3233	sp|Q8R3L5.1|	Solute carrier organic anion transporter family member 3A1	MOUSE	4e-57
isogroup00604	3147	sp|Q90ZM2.3|	Protein transport protein Sec61 subunit alpha-like 1	DANRE	0
isogroup00605	3116	sp|Q9QZU7.1|	Gamma-butyrobetaine dioxygenase	RAT	7e-75
isogroup00606	2582	sp|Q68FR6.3|	Elongation factor 1-gamma	RAT	e-119
isogroup00608	2567	sp|Q96BD5.1|	PHD finger protein 21A	HUMAN	4e-46
isogroup00609	2168	sp|Q99NH3.1|	Guanine nucleotide exchange factor for Rab-3A	RAT	1e-69
isogroup00610	2092	sp|Q9H4G4.3|	Golgi-associated plant pathogenesis-related protein 1	HUMAN	3e-26
isogroup00612	1921	sp|Q7ZTY6.2|	Uncharacterized protein C7orf26 homolog	DANRE	1e-07
isogroup00616	1711	sp|Q91YW3.1|	DnaJ homolog subfamily C member 3	MOUSE	e-110
isogroup00617	1706	sp|Q0VFA3.1|	Poly(A) RNA polymerase GLD2	XENTR	3e-46
isogroup00619	1633	sp|Q9I8B0.1|	Surfeit locus protein 6 homolog	XENLA	3e-09
isogroup00620	1981	sp|P08594.2|	Aqualysin-1	THEAQ	1e-50
isogroup00621	1482	sp|Q6P963.2|	Hydroxyacylglutathione hydrolase, mitochondrial	DANRE	3e-89
isogroup00622	1443	sp|Q5ZHS3.1|	Nuclear nucleic acid-binding protein C1D	CHICK	2e-30
isogroup00624	1385	sp|Q9H7F0.4|	Probable cation-transporting ATPase 13A3	HUMAN	3e-88
isogroup00625	1343	sp|Q4R8G6.1|	Uncharacterized protein C16orf73 homolog	MACFA	2e-80
isogroup00630	858	sp|Q4V8C2.3|	Centromere/kinetochore protein zw10 homolog	RAT	5e-16
isogroup00631	3055	sp|Q91YN5.1|	UDP-N-acetylhexosamine pyrophosphorylase	MOUSE	e-137
isogroup00634	3058	sp|Q8N6F8.2|	Williams-Beuren syndrome chromosomal region 27 protein	HUMAN	5e-09
isogroup00635	1683	sp|Q8IWW6.1|	Rho GTPase-activating protein 12	HUMAN	3e-25
isogroup00637	1463	sp|Q9N003.2|	Zinc finger protein 425	MACFA	6e-27
isogroup00639	1184	sp|P82920.3|	28S ribosomal protein S21, mitochondrial	BOVIN	2e-19
isogroup00642	5212	sp|Q24524.1|	Protein singed	DROME	3e-95
isogroup00643	4263	sp|Q5VZK9.1|	Leucine-rich repeat-containing protein 16A	HUMAN	0
isogroup00644	3766	sp|Q7PPA5.5|	Calcium-transporting ATPase sarcoplasmic/endoplasmic reticulum type	ANOGA	0
isogroup00645	3189	sp|P54281.1|	Epithelial chloride channel protein	BOVIN	1e-28
isogroup00646	2986	sp|B2GV05.1|	RNA-binding protein 5	RAT	8e-96
isogroup00647	2941	sp|O60502.2|	Bifunctional protein NCOAT	HUMAN	e-146
isogroup00648	2610	sp|Q9DB60.1|	Prostamide/prostaglandin F synthase	MOUSE	1e-29
isogroup00649	2615	sp|Q99996.3|	A-kinase anchor protein 9	HUMAN	6e-44
isogroup00650	2773	sp|P07511.2|	Serine hydroxymethyltransferase, cytosolic	RABIT	e-169
isogroup00651	2480	sp|Q9NVV5.2|	Androgen-induced gene 1 protein	HUMAN	1e-30
isogroup00652	2355	sp|Q1XG90.1|	Lysozyme 2	CRAVI	2e-16
isogroup00653	2875	sp|Q8TCG1.2|	Protein CIP2A	HUMAN	6e-71
isogroup00654	2464	sp|Q9CQM0.1|	Nicolin-1	MOUSE	4e-32
isogroup00655	2275	sp|Q7T3H1.1|	Dynactin subunit 2	DANRE	2e-72
isogroup00656	2451	sp|B0BM95.2|	UPF0692 protein C19orf54 homolog	XENTR	1e-40
isogroup00657	2107	sp|Q70IA6.1|	Mps one binder kinase activator-like 2	HUMAN	2e-45
isogroup00658	2057	sp|Q8K194.1|	U4/U6.U5 small nuclear ribonucleoprotein 27 kDa protein	MOUSE	1e-19
isogroup00659	2087	sp|Q55EX9.2|	Putative methyltransferase DDB	DICDI	3e-10
isogroup00661	2105	sp|Q8IWX5.1|	Sphingosine-1-phosphate phosphatase 2	HUMAN	7e-59
isogroup00662	2773	sp|P10586.2|	Receptor-type tyrosine-protein phosphatase F	HUMAN	6e-07
isogroup00664	2018	sp|O57383.3|	DNA polymerase beta	XENLA	e-133
isogroup00665	1910	sp|O57590.1|	Surfeit locus protein 4	FUGRU	8e-81
isogroup00666	1956	sp|Q28811.1|	Deoxyribodipyrimidine photo-lyase	POTTR	e-163
isogroup00667	2155	sp|Q9CR98.1|	Protein FAM136A	MOUSE	2e-21
isogroup00668	1855	sp|B5FYY5.1|	Ragulator complex protein LAMTOR2	TAEGU	3e-47
isogroup00669	1889	sp|Q32S26.1|	Bromodomain-containing protein 2	BOVIN	6e-63
isogroup00671	1813	sp|Q9K7A0.2|	Probable cysteine desulfurase	BACHD	4e-16
isogroup00672	1818	sp|Q2KIC0.1|	Nuclear speckle splicing regulatory protein 1	BOVIN	8e-28
isogroup00673	2326	sp|Q5ZLG0.1|	Acetoacetyl-CoA synthetase	CHICK	0
isogroup00675	1917	sp|P13051.2|	Uracil-DNA glycosylase	HUMAN	e-105
isogroup00676	2078	sp|Q28D99.2|	Glutamate decarboxylase-like protein 1	XENTR	e-132
isogroup00677	1808	sp|O43399.2|	Tumor protein D54	HUMAN	5e-26
isogroup00678	2273	sp|O94916.1|	Nuclear factor of activated T-cells 5	HUMAN	5e-69
isogroup00680	1817	sp|P19477.1|	Fibrinogen-like protein A	PARPA	6e-49
isogroup00681	1709	sp|A6QLE6.1|	Anoctamin-4	BOVIN	1e-81
isogroup00682	1815	sp|Q6PEI3.1|	Phosphatase and actin regulator 4	DANRE	5e-50
isogroup00686	2242	sp|P91809.1|	TATA-box-binding protein	STRPU	7e-95
isogroup00687	1641	sp|A6QLE5.1|	NACHT, LRR and PYD domains-containing protein 3	BOVIN	3e-08
isogroup00689	2033	sp|Q5XK67.1|	DNA-directed RNA polymerases I and III subunit RPAC2	XENLA	5e-26
isogroup00690	2387	sp|Q9BY12.1|	S phase cyclin A-associated protein in the endoplasmic reticulum	HUMAN	1e-76
isogroup00691	1738	sp|Q8N5U6.2|	RING finger protein 10	HUMAN	5e-30
isogroup00693	1742	sp|Q8N4P6.1|	Leucine-rich repeat-containing protein 71	HUMAN	9e-57
isogroup00694	1647	sp|Q4KMD7.1|	Speckle targeted PIP5K1A-regulated poly(A) polymerase	DANRE	9e-66
isogroup00695	1617	sp|Q9DAN9.1|	Uncharacterized protein C17orf105 homolog	MOUSE	1e-20
isogroup00698	1623	sp|Q6B860.1|	28S ribosomal protein S14, mitochondrial	BOVIN	3e-26
isogroup00699	1466	sp|Q5SUF2.1|	Luc7-like protein 3	MOUSE	4e-72
isogroup00700	1632	sp|P18142.3|	cAMP-regulated D2 protein	DICDI	5e-28
isogroup00701	2196	sp|P26378.2|	ELAV-like protein 4	HUMAN	e-100
isogroup00702	1732	sp|Q9CXL3.2|	Uncharacterized protein C7orf50 homolog	MOUSE	4e-16
isogroup00703	1483	sp|Q9D4V7.1|	Rab-like protein 3	MOUSE	5e-51
isogroup00705	1571	sp|P14604.1|	Enoyl-CoA hydratase, mitochondrial	RAT	3e-97
isogroup00708	1566	sp|Q9FNE2.1|	Glutaredoxin-C2	ARATH	9e-21
isogroup00709	1691	sp|Q6QN04.1|	DNA-directed RNA polymerases I, II, and III subunit RPABC5	CHILA	4e-18
isogroup00710	1919	sp|Q9V9W8.1|	Protein pygopus	DROME	3e-18
isogroup00711	1372	sp|Q810N6.1|	Ankyrin repeat domain-containing protein 45	MOUSE	7e-29
isogroup00712	1366	sp|Q8N0N3.1|	Beta-1,3-glucan-binding protein	PENMO	4e-92
isogroup00714	1894	sp|Q5E956.3|	Triosephosphate isomerase	BOVIN	7e-98
isogroup00715	1305	sp|P19477.1|	Fibrinogen-like protein A	PARPA	2e-37
isogroup00716	2060	sp|Q8K224.1|	N-acetyltransferase 10	MOUSE	0
isogroup00718	1966	sp|Q8N5G0.2|	Uncharacterized protein C4orf52	HUMAN	6e-10
isogroup00719	1259	sp|A1L2R7.1|	Transmembrane protein 120A	XENLA	4e-66
isogroup00721	1236	sp|Q8N157.1|	Jouberin	HUMAN	4e-13
isogroup00722	1639	sp|Q8IZJ3.2|	C3 and PZP-like alpha-2-macroglobulin domain-containing protein 8	HUMAN	2e-07
isogroup00724	1210	sp|O35815.1|	Ataxin-3	RAT	4e-79
isogroup00727	1264	sp|Q99K30.1|	Epidermal growth factor receptor kinase substrate 8-like protein 2	MOUSE	1e-20
isogroup00728	1242	sp|P05434.1|	Caltractin	CHLRE	2e-15
isogroup00729	1247	sp|B3A003.1|	Lysozyme 3	CRAVI	2e-25
isogroup00734	1164	sp|P60881.1|	Synaptosomal-associated protein 25	RAT	3e-68
isogroup00735	1139	sp|O09172.1|	Glutamate--cysteine ligase regulatory subunit	MOUSE	1e-33
isogroup00741	990	sp|Q5E971.1|	Transmembrane emp24 domain-containing protein 10	BOVIN	4e-72
isogroup00745	2237	sp|Q9UGM3.2|	Deleted in malignant brain tumors 1 protein	HUMAN	e-118
isogroup00747	905	sp|P23935.3|	NADH dehydrogenase [ubiquinone] 1 alpha subcomplex subunit 5	BOVIN	2e-34
isogroup00750	1523	sp|Q8N865.3|	Uncharacterized protein C7orf31	HUMAN	3e-69
isogroup00753	1162	sp|Q9D7P6.1|	Iron-sulfur cluster assembly enzyme ISCU, mitochondrial	MOUSE	5e-58
isogroup00759	4478	sp|Q94738.1|	97 kDa heat shock protein	STRFN	e-180
isogroup00760	4000	sp|Q8JG64.1|	Protein disulfide-isomerase A3	CHICK	e-136
isogroup00761	3833	sp|Q24322.2|	Semaphorin-1A	DROME	9e-38
isogroup00762	3499	sp|Q1HPK6.1|	Translation elongation factor 2	BOMMO	0
isogroup00763	3512	sp|O75923.1|	Dysferlin	HUMAN	0
isogroup00764	3381	sp|Q149C2.2|	TRAF3-interacting protein 1	MOUSE	2e-07
isogroup00765	3263	sp|Q28H54.1|	Choline/ethanolaminephosphotransferase 1	XENTR	e-107
isogroup00766	2865	sp|Q8TEW0.2|	Partitioning defective 3 homolog	HUMAN	6e-59
isogroup00767	2791	sp|Q8IVV2.3|	Lipoxygenase homology domain-containing protein 1	HUMAN	5e-18
isogroup00769	2870	sp|P15144.4|	Aminopeptidase N	HUMAN	e-128
isogroup00770	2479	sp|O77460.3|	Inorganic pyrophosphatase	DROME	4e-82
isogroup00771	2446	sp|Q924T2.1|	28S ribosomal protein S2, mitochondrial	MOUSE	8e-71
isogroup00772	2524	sp|P22271.2|	Profilin-A	PHYPO	1e-24
isogroup00773	2433	sp|Q6BEA0.1|	Plexin-A4	DANRE	e-148
isogroup00774	3087	sp|Q8VDD5.4|	Myosin-9	MOUSE	9e-23
isogroup00775	2422	sp|O18373.1|	Selenide, water dikinase	DROME	e-116
isogroup00776	2408	sp|Q9EQR2.1|	Alkyldihydroxyacetonephosphate synthase, peroxisomal	RAT	0
isogroup00777	2469	sp|Q08890.3|	Iduronate 2-sulfatase	MOUSE	e-145
isogroup00779	3030	sp|Q6NYL5.2|	Alanine aminotransferase 2-like	DANRE	0
isogroup00780	2425	sp|Q9D8W5.4|	26S proteasome non-ATPase regulatory subunit 12	MOUSE	e-152
isogroup00782	2266	sp|Q2NL11.1|	Uncharacterized protein C8orf74 homolog	BOVIN	5e-21
isogroup00783	3047	sp|P26794.1|	Proto-oncogene serine/threonine-protein kinase pim-1	RAT	1e-94
isogroup00785	2508	sp|P07207.3|	Neurogenic locus Notch protein	DROME	6e-07
isogroup00786	2679	sp|Q9NQ29.1|	Putative RNA-binding protein Luc7-like 1	HUMAN	1e-83
isogroup00787	2553	sp|Q9UH92.2|	Max-like protein X	HUMAN	2e-68
isogroup00788	2322	sp|Q68EV6.1|	39S ribosomal protein L28, mitochondrial	XENLA	2e-39
isogroup00789	2057	sp|Q7Z6Z7.3|	E3 ubiquitin-protein ligase HUWE1	HUMAN	e-153
isogroup00790	2036	sp|Q810V0.2|	U3 small nucleolar ribonucleoprotein protein MPP10	MOUSE	3e-69
isogroup00791	2592	sp|Q9HB90.1|	Ras-related GTP-binding protein C	HUMAN	e-154
isogroup00792	2220	sp|Q6PHH3.2|	Programmed cell death protein 10-A	DANRE	1e-35
isogroup00793	2583	sp|Q6NWF4.2|	Vacuolar protein-sorting-associated protein 25	DANRE	6e-60
isogroup00794	2410	sp|P28024.2|	Proteasome subunit beta type-4	XENLA	6e-79
isogroup00795	2098	sp|O55192.2|	Sodium-dependent noradrenaline transporter	MOUSE	e-111
isogroup00796	2230	sp|Q7ZUX3.1|	WD repeat domain phosphoinositide-interacting protein 4	DANRE	e-116
isogroup00800	2133	sp|Q8BHX1.2|	HAUS augmin-like complex subunit 1	MOUSE	2e-42
isogroup00801	2112	sp|P16406.1|	Glutamyl aminopeptidase	MOUSE	6e-71
isogroup00802	2044	sp|Q13686.2|	Alkylated DNA repair protein alkB homolog 1	HUMAN	1e-53
isogroup00803	2318	sp|Q80UK0.1|	SEC14 domain and spectrin repeat-containing protein 1	MOUSE	6e-73
isogroup00804	2477	sp|Q494V2.1|	Coiled-coil domain-containing protein 37	HUMAN	2e-86
isogroup00808	1832	sp|Q9UK45.1|	U6 snRNA-associated Sm-like protein LSm7	HUMAN	2e-39
isogroup00809	1712	sp|P09481.2|	Neuronal acetylcholine receptor subunit alpha-3	CHICK	3e-29
isogroup00811	1924	sp|Q9C005.1|	Protein dpy-30 homolog	HUMAN	3e-27
isogroup00815	1957	sp|P46087.2|	Putative ribosomal RNA methyltransferase NOP2	HUMAN	e-153
isogroup00816	1588	sp|Q5ZJF4.3|	Peroxiredoxin-6	CHICK	2e-79
isogroup00817	1811	sp|Q6ZN84.2|	Coiled-coil domain-containing protein 81	HUMAN	7e-23
isogroup00818	2027	sp|Q15050.2|	Ribosome biogenesis regulatory protein homolog	HUMAN	6e-71
isogroup00819	1791	sp|Q8BGC3.1|	Monocarboxylate transporter 12	MOUSE	5e-08
isogroup00820	1824	sp|Q9U943.2|	Apolipophorins	LOCMI	7e-34
isogroup00825	1497	sp|Q96FV0.1|	Leucine-rich repeat-containing protein 46	HUMAN	7e-27
isogroup00826	1497	sp|P49588.2|	Alanyl-tRNA synthetase, cytoplasmic	HUMAN	0
isogroup00827	1500	sp|Q9C086.2|	INO80 complex subunit B	HUMAN	1e-15
isogroup00829	1870	sp|Q7M429.1|	L-cystatin	TACTR	1e-15
isogroup00830	1493	sp|Q2TBV1.1|	Replication factor C subunit 3	BOVIN	e-106
isogroup00832	1712	sp|Q8N9F7.2|	Glycerophosphodiester phosphodiesterase domain-containing protein 1	HUMAN	4e-61
isogroup00833	1973	sp|Q6NYS8.2|	Dolichyl-diphosphooligosaccharide--protein glycosyltransferase 48 kDa subunit	DANRE	e-161
isogroup00834	1747	sp|P00125.2|	Cytochrome c1, heme protein, mitochondrial	BOVIN	e-106
isogroup00835	1431	sp|Q5EAR6.1|	Coiled-coil domain-containing protein 115	DANRE	2e-22
isogroup00837	1757	sp|Q568W0.3|	Selenoprotein W	DANRE	8e-13
isogroup00838	1497	sp|Q80ZG5.2|	Pre-mRNA-splicing factor SLU7	RAT	e-133
isogroup00839	1595	sp|Q99643.1|	Succinate dehydrogenase cytochrome b560 subunit, mitochondrial	HUMAN	2e-31
isogroup00840	1457	sp|O00422.1|	Histone deacetylase complex subunit SAP18	HUMAN	6e-46
isogroup00843	1411	sp|Q69ZW3.3|	EH domain-binding protein 1	MOUSE	3e-51
isogroup00844	1487	sp|Q6ZMT9.3|	Death domain-containing protein 1	HUMAN	9e-28
isogroup00845	1566	sp|A5D7C1.1|	Probable ATP-dependent RNA helicase DDX52	BOVIN	e-142
isogroup00846	1977	sp|A9UMP7.2|	Enolase-like protein ENO4	XENLA	2e-54
isogroup00847	1706	sp|Q6DFI2.1|	Transmembrane protein 147	XENLA	3e-38
isogroup00849	1325	sp|Q5G265.1|	Neurotrypsin	SAGLB	2e-39
isogroup00850	1414	sp|P61170.1|	CD151 antigen	CERAE	9e-12
isogroup00851	1651	sp|A4IJ21.1|	Meiosis-specific nuclear structural protein 1	XENTR	7e-51
isogroup00852	1600	sp|P56377.1|	AP-1 complex subunit sigma-2	HUMAN	2e-73
isogroup00853	1980	sp|D2HD32.1|	Peptidyl-tRNA hydrolase ICT1, mitochondrial	AILME	3e-36
isogroup00856	1687	sp|Q05086.4|	Ubiquitin-protein ligase E3A	HUMAN	e-131
isogroup00857	1479	sp|Q75WF2.1|	Plancitoxin-1	ACAPL	6e-53
isogroup00859	1369	sp|Q05A62.2|	Dynein light chain 1, axonemal	MOUSE	5e-71
isogroup00860	1529	sp|Q03751.1|	Cysteine string protein	DROME	4e-13
isogroup00861	2353	sp|Q8IY92.3|	Structure-specific endonuclease subunit SLX4	HUMAN	2e-09
isogroup00864	1697	sp|Q9BRS2.2|	Serine/threonine-protein kinase RIO1	HUMAN	e-132
isogroup00865	1944	sp|A5A761.1|	Sideroflexin-1	PIG	e-116
isogroup00867	1239	sp|Q8VHI6.1|	Wiskott-Aldrich syndrome protein family member 3	MOUSE	4e-08
isogroup00869	1258	sp|A2BFC9.1|	Uncharacterized protein FLJ46082 homolog	DANRE	4e-39
isogroup00870	1489	sp|Q08BY0.1|	Protein midA homolog, mitochondrial	DANRE	6e-96
isogroup00871	1489	sp|Q0MQF0.3|	NADH dehydrogenase [ubiquinone] 1 beta subcomplex subunit 9	PANTR	2e-39
isogroup00877	1364	sp|Q6QD59.1|	Vesicle transport protein SEC20	MOUSE	3e-09
isogroup00879	1356	sp|P19477.1|	Fibrinogen-like protein A	PARPA	5e-98
isogroup00884	1071	sp|Q6DHK1.1|	Apolipoprotein A-I-binding protein	DANRE	7e-80
isogroup00889	980	sp|O14964.1|	Hepatocyte growth factor-regulated tyrosine kinase substrate	HUMAN	1e-73
isogroup00890	963	sp|Q28C22.1|	2-oxoglutarate and iron-dependent oxygenase domain-containing protein 2	XENTR	2e-78
isogroup00896	1525	sp|Q567I9.1|	Cytochrome b5 domain-containing protein 1	DANRE	1e-85
isogroup00899	980	sp|Q6AX44.1|	Fibrinogen C domain-containing protein 1-A	XENLA	2e-47
isogroup00901	1129	sp|Q56P03.4|	E2F-associated phosphoprotein	HUMAN	1e-28
isogroup00902	1151	sp|Q14929.3|	Zinc finger protein 169	HUMAN	3e-11
isogroup00911	774	sp|Q6P1S4.1|	Arginyl-tRNA synthetase, cytoplasmic	XENTR	1e-31
isogroup00913	2082	sp|Q9DBB9.2|	Carboxypeptidase N subunit 2	MOUSE	2e-25
isogroup00915	1403	sp|Q6PD03.1|	Serine/threonine-protein phosphatase 2A 56 kDa regulatory subunit alpha isoform	MOUSE	e-167
isogroup00923	634	sp|P21956.3|	Lactadherin	MOUSE	3e-16
isogroup00924	1268	sp|Q92752.3|	Tenascin-R	HUMAN	2e-52
isogroup00943	3060	sp|P50122.1|	Metalloproteinase inhibitor 1	SHEEP	8e-12
isogroup00944	3349	sp|Q54G05.1|	Putative leucine-rich repeat-containing protein DDB	DICDI	4e-25
isogroup00946	2796	sp|P25155.1|	Coagulation factor X	CHICK	3e-45
isogroup00947	2604	sp|Q9UGM3.2|	Deleted in malignant brain tumors 1 protein	HUMAN	7e-99
isogroup00949	2075	sp|Q9DBR7.2|	Protein phosphatase 1 regulatory subunit 12A	MOUSE	3e-22
isogroup00950	1851	sp|P18503.1|	Short-chain collagen C4	EPHMU	8e-22
isogroup00951	2029	sp|B2RYN2.1|	F-box only protein 31	RAT	1e-40
isogroup00952	2254	sp|A6NJL1.1|	Zinc finger and SCAN domain-containing protein 5B	HUMAN	4e-15
isogroup00953	2435	sp|Q6AZW2.2|	Alcohol dehydrogenase [NADP+] A	DANRE	2e-90
isogroup00959	2306	sp|P37136.1|	Acetylcholinesterase	RAT	4e-80
isogroup00962	1536	sp|Q3MHX1.1|	COMM domain-containing protein 7	BOVIN	9e-45
isogroup00967	1336	sp|Q5R7E7.2|	Neugrin	PONAB	2e-18
isogroup00969	1600	sp|Q8MJY8.1|	15-hydroxyprostaglandin dehydrogenase [NAD+]	MACFA	3e-38
isogroup00971	1684	sp|Q2NKY8.1|	Putative ATP-dependent RNA helicase DHX30	BOVIN	2e-08
isogroup00973	1195	sp|Q21355.1|	Glutathione S-transferase 4	CAEEL	1e-08
isogroup00974	1476	sp|Q9NS86.1|	LanC-like protein 2	HUMAN	6e-66
isogroup00975	1307	sp|Q8VDD9.2|	PH-interacting protein	MOUSE	1e-47
isogroup00977	1280	sp|Q95220.2|	Matrix metalloproteinase-14	RABIT	2e-30
isogroup00978	1159	sp|P13234.3|	Calcium/calmodulin-dependent protein kinase type IV	RAT	3e-94
isogroup00979	1292	sp|P34620.1|	Putative uncharacterized transposon-derived protein ZK1236.4	CAEEL	7e-11
isogroup00980	1191	sp|A0AK43.1|	Demethylmenaquinone methyltransferase	LISW6	4e-09
isogroup00983	1136	sp|Q2KIM0.1|	Tissue alpha-L-fucosidase	BOVIN	e-107
isogroup00985	1386	sp|P18503.1|	Short-chain collagen C4	EPHMU	3e-07
isogroup00987	1065	sp|Q91648.1|	Polycomb complex protein BMI-1-A	XENLA	4e-66
isogroup00993	1198	sp|Q5JVL4.1|	EF-hand domain-containing protein 1	HUMAN	e-124
isogroup00998	1066	sp|O54983.1|	Mu-crystallin homolog	MOUSE	9e-40
isogroup01001	957	sp|Q9JI90.2|	E3 ubiquitin-protein ligase RNF14	MOUSE	4e-30
isogroup01005	888	sp|Q9H254.2|	Spectrin beta chain, brain 3	HUMAN	1e-44
isogroup01010	777	sp|Q5M823.1|	NudC domain-containing protein 2	RAT	4e-23
isogroup01029	509	sp|Q9C040.1|	Tripartite motif-containing protein 2	HUMAN	5e-07
isogroup01033	3816	sp|Q8NB25.3|	Protein FAM184A	HUMAN	e-171
isogroup01035	5438	sp|Q12873.3|	Chromodomain-helicase-DNA-binding protein 3	HUMAN	0
isogroup01036	6155	sp|P24733.1|	Myosin heavy chain, striated muscle	AEQIR	0
isogroup01037	2642	sp|Q8NBX0.1|	Probable saccharopine dehydrogenase	HUMAN	2e-99
isogroup01038	4783	sp|Q761V0.1|	Sodium- and chloride-dependent glycine transporter 2	MOUSE	e-165
isogroup01042	3109	sp|Q07283.2|	Trichohyalin	HUMAN	9e-14
isogroup01043	2453	sp|Q2KJ94.1|	DNA repair protein RAD51 homolog 1	BOVIN	2e-24
isogroup01044	3257	sp|Q5H9R7.2|	Serine/threonine-protein phosphatase 6 regulatory subunit 3	HUMAN	e-172
isogroup01045	3103	sp|Q99PK0.1|	Pre-mRNA-splicing factor SYF1	RAT	0
isogroup01046	2298	sp|Q9GL01.1|	Dolichyl-diphosphooligosaccharide--protein glycosyltransferase subunit 2	PIG	9e-27
isogroup01048	2698	sp|Q9JK42.2|	[Pyruvate dehydrogenase [lipoamide]] kinase isozyme 2, mitochondrial	MOUSE	e-116
isogroup01049	2222	sp|P81004.1|	Voltage-dependent anion-selective channel protein 2	XENLA	e-113
isogroup01050	2965	sp|Q03049.2|	Putative uncharacterized oxidoreductase YDR541C	YEAST	2e-34
isogroup01055	3373	sp|Q68FQ0.1|	T-complex protein 1 subunit epsilon	RAT	0
isogroup01056	2437	sp|P22464.2|	Annexin-B9	DROME	2e-82
isogroup01057	2609	sp|Q9SA27.1|	DEAD-box ATP-dependent RNA helicase 36	ARATH	2e-79
isogroup01058	2020	sp|Q8VH49.2|	HIG1 domain family member 1A	RAT	4e-09
isogroup01059	2639	sp|Q2KI45.2|	Mitochondrial ribonuclease P protein 1	BOVIN	5e-52
isogroup01060	2116	sp|Q96G21.1|	U3 small nucleolar ribonucleoprotein protein IMP4	HUMAN	4e-71
isogroup01061	1942	sp|Q9Y385.2|	Ubiquitin-conjugating enzyme E2 J1	HUMAN	6e-78
isogroup01062	3227	sp|P04040.3|	Catalase	HUMAN	0
isogroup01063	1706	sp|Q7ZU45.1|	Tetratricopeptide repeat protein 25	DANRE	e-129
isogroup01064	2388	sp|Q6GIK4.1|	Clumping factor A	STAAR	8e-09
isogroup01065	2402	sp|Q60795.2|	Nuclear factor erythroid 2-related factor 2	MOUSE	5e-37
isogroup01066	2252	sp|A1A4R8.1|	Cell division cycle protein 23 homolog	BOVIN	e-154
isogroup01068	3461	sp|Q6P1C6.1|	Leucine-rich repeats and immunoglobulin-like domains protein 3	MOUSE	e-165
isogroup01069	2095	sp|Q5R4L0.1|	Eukaryotic translation initiation factor 5	PONAB	7e-86
isogroup01070	2056	sp|A1A5G6.1|	V-type proton ATPase 116 kDa subunit a isoform 1	XENTR	4e-32
isogroup01071	2726	sp|O18373.1|	Selenide, water dikinase	DROME	e-124
isogroup01072	1950	sp|O73672.3|	Proteasome subunit alpha type-2	CARAU	2e-67
isogroup01073	1637	sp|Q5ZK55.1|	Apolipoprotein O-like	CHICK	3e-13
isogroup01074	1836	sp|Q502F0.1|	Cyclic AMP-responsive element-binding protein 3-like protein 3-A	DANRE	1e-33
isogroup01077	1977	sp|Q9UJF2.2|	Ras GTPase-activating protein nGAP	HUMAN	5e-71
isogroup01079	1783	sp|Q9V412.1|	UPF0428 protein CG16865	DROME	3e-36
isogroup01080	2150	sp|P49907.2|	Selenoprotein P	BOVIN	9e-25
isogroup01081	1950	sp|Q5ZJA4.1|	Actin-related protein 5	CHICK	8e-35
isogroup01084	2352	sp|P42690.1|	Tyrosine-protein kinase isoform SRK4	SPOLA	3e-10
isogroup01085	1617	sp|Q15652.2|	Probable JmjC domain-containing histone demethylation protein 2C	HUMAN	1e-53
isogroup01086	2653	sp|Q9HC84.3|	Mucin-5B	HUMAN	5e-25
isogroup01088	2729	sp|Q5SUV2.1|	MYCBP-associated protein	MOUSE	3e-99
isogroup01092	1749	sp|P04115.1|	Fibrinogen gamma chain	PETMA	4e-20
isogroup01093	1774	sp|Q8BTU7.2|	RCC1 domain-containing protein 1	MOUSE	1e-21
isogroup01094	2074	sp|Q9GYZ0.1|	Kinesin-like protein KIF15	STRPU	1e-52
isogroup01096	1463	sp|P22856.1|	Putative ubiquitin thioesterase L96	IRV1	2e-14
isogroup01100	1693	sp|Q9BRZ2.3|	E3 ubiquitin-protein ligase TRIM56	HUMAN	2e-19
isogroup01102	1768	sp|Q8WZA1.2|	Protein O-linked-mannose beta-1,2-N-acetylglucosaminyltransferase 1	HUMAN	7e-47
isogroup01104	1605	sp|Q28C65.1|	Eukaryotic translation initiation factor 3 subunit K	XENTR	3e-61
isogroup01105	1943	sp|Q8NDM7.3|	WD repeat-containing protein 96	HUMAN	3e-63
isogroup01107	1656	sp|Q9Y6G3.1|	39S ribosomal protein L42, mitochondrial	HUMAN	2e-18
isogroup01108	1399	sp|Q6P582.2|	Mitotic-spindle organizing protein 2A	HUMAN	2e-08
isogroup01111	1899	sp|O93428.2|	Cathepsin D	CHIHA	e-119
isogroup01112	1902	sp|O15182.2|	Centrin-3	HUMAN	7e-71
isogroup01114	1604	sp|Q8VEK0.1|	Cell cycle control protein 50A	MOUSE	4e-69
isogroup01115	1543	sp|Q2JVA4.1|	Bifunctional protein glmU	SYNJA	9e-19
isogroup01116	2270	sp|Q03168.2|	Lysosomal aspartic protease	AEDAE	e-115
isogroup01117	2325	sp|P12815.2|	Programmed cell death protein 6	MOUSE	2e-67
isogroup01119	1374	sp|P55261.1|	Carboxypeptidase B	CANFA	3e-68
isogroup01121	1698	sp|P29616.1|	Myosin heavy chain, cardiac muscle isoform	CHICK	1e-07
isogroup01125	1688	sp|Q9UNW9.1|	RNA-binding protein Nova-2	HUMAN	9e-17
isogroup01128	1255	sp|O02466.1|	Insulin-like peptide receptor	BRALA	7e-42
isogroup01129	1356	sp|O81025.1|	Putative protein PHLOEM PROTEIN 2-LIKE A3	ARATH	4e-13
isogroup01130	2074	sp|P78356.1|	Phosphatidylinositol-5-phosphate 4-kinase type-2 beta	HUMAN	1e-94
isogroup01131	1845	sp|P17183.2|	Gamma-enolase	MOUSE	e-100
isogroup01133	1262	sp|Q9CYK2.2|	Glutaminyl-peptide cyclotransferase	MOUSE	3e-65
isogroup01139	1707	sp|Q9NZN5.1|	Rho guanine nucleotide exchange factor 12	HUMAN	5e-36
isogroup01140	2414	sp|O35114.3|	Lysosome membrane protein 2	MOUSE	2e-74
isogroup01142	1220	sp|P18503.1|	Short-chain collagen C4	EPHMU	6e-17
isogroup01143	2055	sp|Q8WXF0.1|	Serine/arginine-rich splicing factor 12	HUMAN	1e-34
isogroup01144	1544	sp|Q9D1I6.1|	39S ribosomal protein L14, mitochondrial	MOUSE	7e-34
isogroup01146	1459	sp|Q40784.1|	Putative glucose-6-phosphate 1-epimerase	CENCI	6e-46
isogroup01147	1354	sp|P18503.1|	Short-chain collagen C4	EPHMU	1e-11
isogroup01148	1515	sp|Q868Z9.2|	Papilin	DROME	4e-08
isogroup01149	1296	sp|Q8IWB9.2|	Testis-expressed sequence 2 protein	HUMAN	1e-62
isogroup01151	1374	sp|Q2KIR0.1|	Uncharacterized protein C4orf45 homolog	BOVIN	9e-14
isogroup01152	1703	sp|Q29554.1|	Trifunctional enzyme subunit alpha, mitochondrial	PIG	6e-59
isogroup01153	1548	sp|Q3T0W7.1|	Ubiquitin-like protein ATG12	BOVIN	1e-26
isogroup01154	1146	sp|Q640P2.1|	Angiopoietin-related protein 1	MOUSE	3e-33
isogroup01156	1696	sp|Q6PC30.1|	COP9 signalosome complex subunit 5	DANRE	e-120
isogroup01158	1438	sp|Q5I2E5.1|	Ficolin-2	BOVIN	3e-21
isogroup01161	1375	sp|O95831.1|	Apoptosis-inducing factor 1, mitochondrial	HUMAN	1e-84
isogroup01165	1308	sp|P55115.2|	Zinc metalloproteinase nas-15	CAEEL	7e-35
isogroup01166	1142	sp|P70270.2|	DNA repair and recombination protein RAD54-like	MOUSE	3e-72
isogroup01167	1311	sp|Q9BW83.1|	Intraflagellar transport protein 27 homolog	HUMAN	4e-49
isogroup01168	1404	sp|Q13158.1|	Protein FADD	HUMAN	5e-10
isogroup01169	1351	sp|Q01196.3|	Runt-related transcription factor 1	HUMAN	1e-56
isogroup01170	1421	sp|Q6PBV6.1|	H/ACA ribonucleoprotein complex subunit 2-like protein	DANRE	3e-35
isogroup01171	1681	sp|Q6DF57.1|	Coiled-coil domain-containing protein 75	XENTR	9e-38
isogroup01172	1578	sp|Q9UZC8.1|	DNA double-strand break repair Rad50 ATPase	PYRAB	1e-08
isogroup01173	1209	sp|Q8C1Q6.2|	UPF0640 protein C3orf78 homolog	MOUSE	1e-13
isogroup01178	1178	sp|Q5ZK77.1|	Protein Muted homolog	CHICK	4e-18
isogroup01179	1726	sp|Q8VD04.1|	GRIP1-associated protein 1	MOUSE	6e-24
isogroup01187	1024	sp|Q92122.1|	Pyruvate kinase muscle isozyme	XENLA	4e-78
isogroup01189	1123	sp|Q99871.3|	HAUS augmin-like complex subunit 7	HUMAN	1e-12
isogroup01190	1373	sp|Q9Y324.1|	rRNA-processing protein FCF1 homolog	HUMAN	2e-42
isogroup01193	1335	sp|Q9Z0L8.2|	Gamma-glutamyl hydrolase	MOUSE	3e-57
isogroup01195	1644	sp|Q8TD84.2|	Down syndrome cell adhesion molecule-like protein 1	HUMAN	1e-09
isogroup01198	1059	sp|Q92545.3|	Transmembrane protein 131	HUMAN	2e-49
isogroup01200	1294	sp|O19021.1|	Sperm surface protein Sp17	MACFA	2e-28
isogroup01201	939	sp|Q3SZD7.1|	Carbonyl reductase [NADPH] 1	BOVIN	3e-41
isogroup01204	1184	sp|P19477.1|	Fibrinogen-like protein A	PARPA	3e-45
isogroup01207	1250	sp|Q5PQS0.1|	Pleckstrin homology domain-containing family M member 1	RAT	2e-31
isogroup01210	985	sp|P19477.1|	Fibrinogen-like protein A	PARPA	3e-43
isogroup01213	930	sp|Q9V9Z1.1|	39S ribosomal protein L32, mitochondrial	DROME	8e-10
isogroup01214	1057	sp|P62311.2|	U6 snRNA-associated Sm-like protein LSm3	MOUSE	9e-32
isogroup01215	1349	sp|Q4KMD3.1|	U11/U12 small nuclear ribonucleoprotein 35 kDa protein	DANRE	6e-45
isogroup01217	1277	sp|Q9BXA7.1|	Testis-specific serine/threonine-protein kinase 1	HUMAN	4e-14
isogroup01223	907	sp|Q9BRZ2.3|	E3 ubiquitin-protein ligase TRIM56	HUMAN	4e-13
isogroup01224	1306	sp|Q3ZBL5.1|	Peptidyl-tRNA hydrolase 2, mitochondrial	BOVIN	4e-49
isogroup01227	1035	sp|Q5XGC9.1|	Serum response factor-binding protein 1	XENTR	1e-11
isogroup01230	1090	sp|Q9WUM5.4|	Succinyl-CoA ligase [GDP-forming] subunit alpha, mitochondrial	MOUSE	1e-29
isogroup01231	1196	sp|O57314.1|	Estradiol 17-beta-dehydrogenase 12	ANAPL	3e-40
isogroup01236	1121	sp|P50583.3|	Bis(5'-nucleosyl)-tetraphosphatase [asymmetrical]	HUMAN	3e-20
isogroup01239	1215	sp|Q24799.1|	Myophilin	ECHGR	1e-22
isogroup01241	920	sp|Q28852.3|	ATP synthase subunit g, mitochondrial	BOVIN	5e-20
isogroup01242	1037	sp|Q8CGC7.4|	Bifunctional aminoacyl-tRNA synthetase	MOUSE	4e-94
isogroup01244	980	sp|B0UXH9.1|	UPF0691 protein C9orf116 homolog	DANRE	2e-09
isogroup01248	829	sp|A8WGF4.1|	Intraflagellar transport protein 122 homolog	XENTR	3e-84
isogroup01250	1311	sp|Q80TI0.2|	GRAM domain-containing protein 1B	MOUSE	3e-29
isogroup01255	1108	sp|Q93235.1|	Sodium/potassium-transporting ATPase subunit beta-1	CAEEL	3e-26
isogroup01262	1089	sp|Q642A4.1|	UPF0598 protein C8orf82 homolog	RAT	2e-47
isogroup01265	955	sp|Q9Y4L1.1|	Hypoxia up-regulated protein 1	HUMAN	3e-27
isogroup01267	733	sp|P14198.3|	AAC-rich mRNA clone AAC4 protein	DICDI	7e-16
isogroup01270	850	sp|Q0P4Y8.1|	Lipase maturation factor 2	XENTR	6e-48
isogroup01271	1040	sp|Q5RGJ6.1|	WASH complex subunit CCDC53	DANRE	1e-17
isogroup01272	1038	sp|O35430.1|	Amyloid beta A4 precursor protein-binding family A member 1	RAT	2e-45
isogroup01274	1086	sp|O70497.2|	Ficolin-2	MOUSE	1e-67
isogroup01277	778	sp|Q13136.1|	Liprin-alpha-1	HUMAN	9e-22
isogroup01282	979	sp|Q13332.3|	Receptor-type tyrosine-protein phosphatase S	HUMAN	8e-08
isogroup01286	817	sp|Q75J93.1|	Circularly permutated Ras protein 1	DICDI	5e-15
isogroup01287	851	sp|A5WUN7.1|	Calmodulin-regulated spectrin-associated protein 1-B	DANRE	4e-36
isogroup01289	702	sp|O00602.2|	Ficolin-1	HUMAN	4e-08
isogroup01290	789	sp|Q91240.1|	Tubulin beta chain	PSEAM	e-130
isogroup01293	621	sp|Q56R14.1|	E3 ubiquitin-protein ligase TRIM33	XENLA	2e-08
isogroup01304	527	sp|Q5R9F0.1|	Zinc finger protein 14	PONAB	1e-22
isogroup01308	715	sp|Q0IIY2.1|	WSC domain-containing protein 1	XENTR	4e-19
isogroup01312	464	sp|Q9WUB9.1|	Macrophage receptor MARCO	MESAU	1e-21
isogroup01322	462	sp|P34620.1|	Putative uncharacterized transposon-derived protein ZK1236.4	CAEEL	9e-10
isogroup01330	3060	sp|Q9WUA2.2|	Phenylalanyl-tRNA synthetase beta chain	MOUSE	0
isogroup01331	2134	sp|Q2PFD7.2|	PH and SEC7 domain-containing protein 3	MOUSE	1e-99
isogroup01332	1797	sp|Q641W3.1|	Nuclear fragile X mental retardation-interacting protein 1	RAT	4e-08
isogroup01350	1803	sp|P62997.1|	Transformer-2 protein homolog beta	RAT	8e-43
isogroup01351	2032	sp|Q9HCC8.1|	Glycerophosphoinositol inositolphosphodiesterase GDPD2	HUMAN	2e-66
isogroup01352	1739	sp|Q674X7.2|	Kazrin	HUMAN	8e-29
isogroup01353	2886	sp|Q502W6.3|	von Willebrand factor A domain-containing protein 3B	HUMAN	e-154
isogroup01354	1689	sp|Q6P1E8.2|	EF-hand calcium-binding domain-containing protein 6	MOUSE	8e-10
isogroup01355	1823	sp|Q2TBL9.1|	Trafficking protein particle complex subunit 4	BOVIN	6e-83
isogroup01356	1540	sp|P78362.3|	Serine/threonine-protein kinase SRPK2	HUMAN	2e-85
isogroup01362	1336	sp|Q9UKB3.1|	DnaJ homolog subfamily C member 12	HUMAN	6e-28
isogroup01364	1210	sp|Q07817.1|	Bcl-2-like protein 1	HUMAN	1e-15
isogroup01366	1406	sp|Q5XIH7.1|	Prohibitin-2	RAT	e-106
isogroup01368	1363	sp|Q5REG1.1|	Squamous cell carcinoma antigen recognized by T-cells 3	PONAB	2e-44
isogroup01369	1234	sp|Q9Z2A5.2|	Arginyl-tRNA--protein transferase 1	MOUSE	5e-40
isogroup01370	1168	sp|Q2T9W6.1|	Leucine-rich repeat flightless-interacting protein 2	BOVIN	8e-37
isogroup01371	1697	sp|Q99PL5.2|	Ribosome-binding protein 1	MOUSE	5e-15
isogroup01374	1096	sp|Q96M20.2|	Uncharacterized protein C20orf152	HUMAN	1e-13
isogroup01375	1326	sp|P82922.3|	28S ribosomal protein S29, mitochondrial	BOVIN	9e-88
isogroup01378	820	sp|Q6PC64.1|	Elongation of very long chain fatty acids protein 6	DANRE	6e-17
isogroup01382	894	sp|Q7TNS2.1|	UPF0327 protein C1orf151 homolog	MOUSE	1e-21
isogroup01384	786	sp|Q5PQ44.1|	Uncharacterized protein C4orf22 homolog	XENLA	9e-83
isogroup01385	787	sp|Q13683.3|	Integrin alpha-7	HUMAN	6e-32
isogroup01387	1041	sp|Q9D7P7.2|	Chloride intracellular channel protein 3	MOUSE	5e-14
isogroup01390	681	sp|Q80SU7.1|	Interferon-induced very large GTPase 1	MOUSE	6e-08
isogroup01393	744	sp|Q8IW45.1|	Carbohydrate kinase domain-containing protein	HUMAN	2e-28
isogroup01394	615	sp|P12700.1|	Cytochrome c oxidase subunit 1	PARLI	2e-54
isogroup01396	742	sp|Q8NDM7.3|	WD repeat-containing protein 96	HUMAN	2e-33
isogroup01399	543	sp|Q6TGZ5.1|	4-hydroxyphenylpyruvate dioxygenase	DANRE	4e-36
isogroup01403	427	sp|Q9GZV8.1|	PR domain zinc finger protein 14	HUMAN	8e-28
isogroup01406	5299	sp|Q91VW5.2|	Golgin subfamily A member 4	MOUSE	4e-93
isogroup01407	4611	sp|P11531.3|	Dystrophin	MOUSE	e-140
isogroup01408	4444	sp|Q96N46.1|	Tetratricopeptide repeat protein 14	HUMAN	5e-74
isogroup01409	4087	sp|Q5ZJJ1.1|	Zinc finger CCCH domain-containing protein 11A	CHICK	4e-35
isogroup01410	3962	sp|Q27128.1|	Bifunctional 3'-phosphoadenosine 5'-phosphosulfate synthase	URECA	0
isogroup01411	3803	sp|O88947.1|	Coagulation factor X	MOUSE	6e-40
isogroup01412	3545	sp|Q96T23.2|	Remodeling and spacing factor 1	HUMAN	3e-52
isogroup01413	3532	sp|Q9PUE4.2|	Coatomer subunit gamma-2	DANRE	0
isogroup01414	6572	sp|O01761.3|	Muscle M-line assembly protein unc-89	CAEEL	2e-07
isogroup01415	3291	sp|Q8JZN5.2|	Acyl-CoA dehydrogenase family member 9, mitochondrial	MOUSE	0
isogroup01417	3183	sp|P62870.1|	Transcription elongation factor B polypeptide 2	RAT	8e-33
isogroup01418	4026	sp|Q10751.1|	Angiotensin-converting enzyme	CHICK	0
isogroup01419	3112	sp|P47805.1|	Mid1-interacting protein 1A	DANRE	2e-09
isogroup01420	3084	sp|O95786.2|	Probable ATP-dependent RNA helicase DDX58	HUMAN	1e-66
isogroup01421	3189	sp|Q8KWM1.1|	Serine-aspartate repeat-containing protein I	STASA	8e-07
isogroup01422	3105	sp|Q86YQ8.2|	Copine-8	HUMAN	0
isogroup01423	3073	sp|Q96M32.3|	Adenylate kinase 7	HUMAN	0
isogroup01425	2957	sp|Q7RTP6.2|	Protein MICAL-3	HUMAN	e-128
isogroup01427	2940	sp|P09848.3|	Lactase-phlorizin hydrolase	HUMAN	e-108
isogroup01429	2892	sp|Q2T9X2.3|	T-complex protein 1 subunit delta	BOVIN	0
isogroup01430	2878	sp|O00214.4|	Galectin-8	HUMAN	1e-34
isogroup01431	2854	sp|Q4V8D1.1|	Cytochrome P450 2U1	RAT	1e-76
isogroup01432	2867	sp|Q8IX12.2|	Cell division cycle and apoptosis regulator protein 1	HUMAN	8e-75
isogroup01434	2811	sp|P31568.1|	Protein ycf2	OENPI	9e-12
isogroup01437	2782	sp|Q05826.1|	CCAAT/enhancer-binding protein beta	CHICK	6e-16
isogroup01438	2757	sp|Q6IQ73.1|	Charged multivesicular body protein 4c	DANRE	3e-38
isogroup01439	2753	sp|Q90640.1|	Chromosome-associated kinesin KIF4	CHICK	0
isogroup01440	2768	sp|P42325.2|	Neurocalcin homolog	DROME	3e-87
isogroup01441	2731	sp|Q1HG43.1|	Dual oxidase maturation factor 1	HUMAN	8e-29
isogroup01442	2521	sp|P62744.1|	AP-2 complex subunit sigma	RAT	3e-72
isogroup01444	2485	sp|Q13237.1|	cGMP-dependent protein kinase 2	HUMAN	0
isogroup01445	2509	sp|O96133.1|	Uncharacterized protein PFB0145c	PLAF7	6e-07
isogroup01447	2473	sp|Q9VZS3.1|	Protein translation factor SUI1 homolog	DROME	1e-40
isogroup01449	2445	sp|P25386.2|	Intracellular protein transport protein USO1	YEAST	2e-07
isogroup01450	2438	sp|O88196.2|	E3 ubiquitin-protein ligase TTC3	MOUSE	6e-30
isogroup01451	2438	sp|Q5ZKF4.1|	High mobility group protein 20A	CHICK	3e-80
isogroup01453	2328	sp|Q93ZM7.2|	Chaperonin CPN60-like 2, mitochondrial	ARATH	e-145
isogroup01454	2297	sp|Q8N1E6.1|	F-box/LRR-repeat protein 14	HUMAN	5e-96
isogroup01457	2288	sp|Q9UM22.2|	Mammalian ependymin-related protein 1	HUMAN	2e-33
isogroup01458	2282	sp|Q9JID1.2|	Programmed cell death protein 4	RAT	5e-83
isogroup01459	2271	sp|Q5RES1.1|	Matrix metalloproteinase-14	PONAB	2e-95
isogroup01460	2256	sp|Q80ZD3.2|	Sodium-independent sulfate anion transporter	MOUSE	e-114
isogroup01461	2260	sp|Q52NJ3.1|	GTP-binding protein SAR1a	PIG	2e-16
isogroup01462	2294	sp|Q8N2R0.2|	Protein odd-skipped-related 2	HUMAN	4e-82
isogroup01463	2216	sp|P53634.2|	Dipeptidyl peptidase 1	HUMAN	e-133
isogroup01464	2260	sp|Q96BD0.2|	Solute carrier organic anion transporter family member 4A1	HUMAN	1e-56
isogroup01465	2209	sp|Q8CFI7.2|	DNA-directed RNA polymerase II subunit RPB2	MOUSE	0
isogroup01466	2193	sp|P54939.2|	Talin-1	CHICK	e-171
isogroup01467	2178	sp|Q6DCF6.1|	EF-hand calcium-binding domain-containing protein 7	XENLA	2e-73
isogroup01468	2165	sp|A7SBN6.1|	Zinc finger CCCH-type with G patch domain-containing protein	NEMVE	5e-57
isogroup01469	2150	sp|Q90328.1|	Endothelin B receptor	COTJA	3e-10
isogroup01470	2148	sp|Q1HE01.1|	Nuclear cap-binding protein subunit 2	BOMMO	2e-51
isogroup01471	2135	sp|O44252.2|	Protein rolling stone	DROME	6e-08
isogroup01472	2127	sp|P23739.5|	Sucrase-isomaltase, intestinal	RAT	2e-17
isogroup01473	2125	sp|Q23680.1|	Probable V-type proton ATPase subunit F	CAEEL	2e-44
isogroup01474	2108	sp|Q80Z25.1|	Oral-facial-digital syndrome 1 protein homolog	MOUSE	2e-61
isogroup01477	2098	sp|P54729.2|	NEDD8 ultimate buster 1	MOUSE	1e-79
isogroup01478	2095	sp|P41216.2|	Long-chain-fatty-acid--CoA ligase 1	MOUSE	e-141
isogroup01479	2175	sp|Q6FWI1.1|	GTPase-activating protein GYP7	CANGA	2e-27
isogroup01481	2092	sp|Q9DAM1.1|	Leucine-rich repeat-containing protein 34	MOUSE	7e-83
isogroup01482	2104	sp|Q3SZI0.3|	Mannose-6-phosphate isomerase	BOVIN	e-104
isogroup01483	2073	sp|Q8CCP0.2|	Nuclear export mediator factor Nemf	MOUSE	e-137
isogroup01485	2017	sp|Q8NEM8.2|	Cytosolic carboxypeptidase 3	HUMAN	0
isogroup01486	2147	sp|Q99JB7.1|	Protein amnionless	MOUSE	1e-18
isogroup01487	2041	sp|Q1LZA4.1|	Phosphatidylinositol-glycan biosynthesis class W protein	BOVIN	2e-74
isogroup01488	2078	sp|Q8WUW1.1|	Protein BRICK1	HUMAN	1e-23
isogroup01489	2050	sp|Q9P2N4.4|	A disintegrin and metalloproteinase with thrombospondin motifs 9	HUMAN	1e-20
isogroup01490	2033	sp|Q9NLA3.1|	Nucleoplasmin-like protein ANO39	ASTPE	1e-33
isogroup01491	2018	sp|A8MPX8.2|	PP2C-like domain-containing protein C3orf48	HUMAN	5e-55
isogroup01492	2009	sp|Q6BD04.1|	G-protein coupled receptor 54	ORENI	5e-26
isogroup01493	2026	sp|Q5ZLR7.2|	UPF0694 transmembrane protein C14orf109 homolog	CHICK	6e-10
isogroup01494	2024	sp|P18850.3|	Cyclic AMP-dependent transcription factor ATF-6 alpha	HUMAN	7e-17
isogroup01496	2006	sp|Q9UET6.2|	Putative ribosomal RNA methyltransferase 1	HUMAN	2e-88
isogroup01497	2005	sp|Q99LC8.1|	Translation initiation factor eIF-2B subunit alpha	MOUSE	5e-49
isogroup01498	1998	sp|P49432.2|	Pyruvate dehydrogenase E1 component subunit beta, mitochondrial	RAT	e-131
isogroup01502	1974	sp|Q9VS29.3|	Down syndrome cell adhesion molecule-like protein CG42256	DROME	2e-34
isogroup01503	1994	sp|Q9DAK2.1|	Parkin coregulated gene protein homolog	MOUSE	1e-95
isogroup01504	1956	sp|Q0P5A6.1|	26S proteasome non-ATPase regulatory subunit 5	BOVIN	4e-85
isogroup01507	1953	sp|Q8BYI6.1|	Lysophosphatidylcholine acyltransferase 2	MOUSE	1e-72
isogroup01508	1945	sp|Q9DGJ3.1|	Epididymal secretory protein E1	DANRE	2e-14
isogroup01509	1939	sp|Q99PL5.2|	Ribosome-binding protein 1	MOUSE	6e-39
isogroup01510	1926	sp|Q5EA65.1|	UDP-N-acetylglucosamine--dolichyl-phosphate N-acetylglucosaminephosphotransferase	BOVIN	e-108
isogroup01511	1911	sp|Q2TBR6.1|	Prefoldin subunit 4	BOVIN	2e-14
isogroup01513	1915	sp|A2VD23.1|	Protein starmaker	DANRE	9e-08
isogroup01514	1912	sp|P34275.2|	Probable acyl coa dehydrogenase 6	CAEEL	e-123
isogroup01515	1906	sp|Q9CWP6.2|	Motile sperm domain-containing protein 2	MOUSE	2e-42
isogroup01516	1912	sp|Q8R1S0.2|	Ubiquinone biosynthesis monooxygenase COQ6	MOUSE	2e-72
isogroup01517	2051	sp|Q8BHT7.1|	Retrograde Golgi transport protein RGP1 homolog	MOUSE	9e-83
isogroup01518	1897	sp|Q5RAD5.2|	RNA polymerase-associated protein RTF1 homolog	PONAB	9e-77
isogroup01519	1893	sp|Q7Z6B7.1|	SLIT-ROBO Rho GTPase-activating protein 1	HUMAN	2e-95
isogroup01520	1883	sp|A0JNH6.1|	Coiled-coil domain-containing protein 102A	BOVIN	1e-67
isogroup01524	1889	sp|Q9DDY9.1|	Polyadenylate-binding protein 2-A	XENLA	4e-45
isogroup01525	1872	sp|P62312.1|	U6 snRNA-associated Sm-like protein LSm6	HUMAN	3e-36
isogroup01527	1869	sp|Q16836.3|	Hydroxyacyl-coenzyme A dehydrogenase, mitochondrial	HUMAN	2e-96
isogroup01528	1860	sp|Q9N0A4.1|	Prostaglandin E synthase 2	MACFA	3e-17
isogroup01532	1855	sp|Q15435.1|	Protein phosphatase 1 regulatory subunit 7	HUMAN	8e-72
isogroup01533	1851	sp|Q6GR45.1|	Eukaryotic translation initiation factor 6	XENLA	e-112
isogroup01534	1864	sp|P06027.1|	Echinoidin	ANTCR	2e-18
isogroup01535	1853	sp|P02511.2|	Alpha-crystallin B chain	HUMAN	6e-12
isogroup01536	1929	sp|A6QQM4.1|	Zinc finger protein 474	BOVIN	3e-77
isogroup01537	1839	sp|Q6AZW2.2|	Alcohol dehydrogenase [NADP+] A	DANRE	2e-55
isogroup01538	1844	sp|Q6KC79.2|	Nipped-B-like protein	HUMAN	3e-14
isogroup01539	1833	sp|Q5F3P8.1|	Histone-lysine N-methyltransferase SETD1B	CHICK	7e-07
isogroup01541	1824	sp|Q8SQG9.1|	Na(+)/H(+) exchange regulatory cofactor NHE-RF2	RABIT	3e-24
isogroup01542	1887	sp|Q6GMK8.1|	Mannose-1-phosphate guanyltransferase alpha-A	DANRE	e-118
isogroup01543	1843	sp|Q9CPW4.3|	Actin-related protein 2/3 complex subunit 5	MOUSE	9e-34
isogroup01544	1813	sp|Q0VFN8.1|	Uncharacterized protein C9orf117 homolog	XENTR	4e-99
isogroup01547	1808	sp|Q8N865.3|	Uncharacterized protein C7orf31	HUMAN	1e-09
isogroup01548	1884	sp|Q90WN7.1|	Synaptonemal complex protein 2-like	XENLA	5e-23
isogroup01549	1765	sp|Q9CRG1.2|	Transmembrane 7 superfamily member 3	MOUSE	2e-48
isogroup01550	1784	sp|P29957.3|	Alpha-amylase	PSEHA	e-100
isogroup01551	1754	sp|Q9BWD1.2|	Acetyl-CoA acetyltransferase, cytosolic	HUMAN	e-120
isogroup01552	1751	sp|P53464.1|	Actin, cytoskeletal	HELTB	0
isogroup01554	1743	sp|Q02241.3|	Kinesin-like protein KIF23	HUMAN	e-145
isogroup01556	1744	sp|Q13136.1|	Liprin-alpha-1	HUMAN	e-158
isogroup01557	1735	sp|P08594.2|	Aqualysin-1	THEAQ	2e-77
isogroup01558	1749	sp|Q7ZWC4.1|	Protein pelota homolog	DANRE	3e-75
isogroup01559	1874	sp|Q8R092.1|	Uncharacterized protein C1orf43 homolog	MOUSE	8e-27
isogroup01561	1731	sp|O93309.2|	Structural maintenance of chromosomes protein 3	XENLA	1e-90
isogroup01563	1733	sp|Q9W719.1|	Hypoxanthine-guanine phosphoribosyltransferase	CHICK	1e-71
isogroup01564	1719	sp|Q9DCF9.1|	Translocon-associated protein subunit gamma	MOUSE	3e-61
isogroup01565	1702	sp|Q8AWW5.1|	Cysteine-rich motor neuron 1 protein	CHICK	3e-23
isogroup01567	1692	sp|Q3V384.1|	Lactation elevated protein 1	MOUSE	5e-99
isogroup01568	1704	sp|Q13889.2|	General transcription factor IIH subunit 3	HUMAN	8e-69
isogroup01569	1686	sp|O73791.1|	Tyrosine-protein kinase receptor Tie-2	DANRE	2e-16
isogroup01570	1684	sp|Q9VUL9.2|	Glycoprotein 3-alpha-L-fucosyltransferase A	DROME	1e-32
isogroup01571	1753	sp|Q20191.5|	Zinc metalloproteinase nas-13	CAEEL	7e-49
isogroup01573	1676	sp|P48556.2|	26S proteasome non-ATPase regulatory subunit 8	HUMAN	2e-87
isogroup01574	1677	sp|Q8TD35.3|	Uncharacterized protein C20orf201	HUMAN	8e-13
isogroup01576	1682	sp|Q9BRP1.1|	Programmed cell death protein 2-like	HUMAN	5e-30
isogroup01577	1667	sp|A6NFN9.2|	Protein ANKUB1	HUMAN	4e-67
isogroup01578	1674	sp|Q3T094.1|	Protein ETHE1, mitochondrial	BOVIN	3e-78
isogroup01580	1669	sp|Q80T11.1|	Usher syndrome type-1G protein homolog	MOUSE	6e-29
isogroup01581	1657	sp|Q6IQ85.1|	Protein YIPF6	DANRE	5e-50
isogroup01582	1659	sp|P97357.1|	TATA box-binding protein-associated factor RNA polymerase I subunit A	MOUSE	4e-23
isogroup01583	1655	sp|Q7ZUW2.1|	Hypoxia up-regulated protein 1	DANRE	e-165
isogroup01584	2129	sp|Q4QR75.1|	Exosome complex component RRP45	RAT	2e-73
isogroup01585	1642	sp|Q5U403.1|	Diphosphomevalonate decarboxylase	DANRE	e-104
isogroup01586	1647	sp|Q96H96.1|	4-hydroxybenzoate polyprenyltransferase, mitochondrial	HUMAN	e-110
isogroup01587	1631	sp|Q15695.2|	U2 small nuclear ribonucleoprotein auxiliary factor 35 kDa subunit-related protein 1	HUMAN	2e-37
isogroup01591	1623	sp|A4D0T7.1|	Putative transmembrane protein LOC401397	HUMAN	1e-07
isogroup01592	1624	sp|P19120.2|	Heat shock cognate 71 kDa protein	BOVIN	0
isogroup01594	1617	sp|Q8AVI4.1|	Leucine-rich repeat protein SHOC-2	XENLA	e-115
isogroup01600	1587	sp|Q6PBM1.1|	Glutaredoxin-related protein 5, mitochondrial	DANRE	4e-36
isogroup01601	1587	sp|O46629.1|	Trifunctional enzyme subunit beta, mitochondrial	BOVIN	5e-55
isogroup01602	1651	sp|Q8IVV2.3|	Lipoxygenase homology domain-containing protein 1	HUMAN	5e-39
isogroup01603	1602	sp|Q3MHY7.2|	39S ribosomal protein L10, mitochondrial	BOVIN	1e-19
isogroup01605	1577	sp|Q28DV3.1|	Histone deacetylase 3	XENTR	e-162
isogroup01606	1574	sp|Q9P0W8.3|	Spermatogenesis-associated protein 7	HUMAN	1e-19
isogroup01609	1567	sp|Q4R834.1|	NAD-dependent deacetylase sirtuin-2	MACFA	e-103
isogroup01611	1555	sp|Q10713.2|	Mitochondrial-processing peptidase subunit alpha	HUMAN	e-137
isogroup01612	1637	sp|Q9Y2E4.2|	Disco-interacting protein 2 homolog C	HUMAN	e-123
isogroup01614	1562	sp|B2RZC9.2|	Keratinocyte-associated protein 2	RAT	3e-32
isogroup01615	1596	sp|Q6IPM2.2|	IQ domain-containing protein E	HUMAN	4e-21
isogroup01617	1549	sp|Q9H3G5.2|	Probable serine carboxypeptidase CPVL	HUMAN	e-138
isogroup01622	1536	sp|P48509.3|	CD151 antigen	HUMAN	1e-21
isogroup01623	1541	sp|Q26473.1|	Semaphorin-1A	SCHAM	1e-37
isogroup01627	1527	sp|Q6NYZ6.1|	Calcium-binding mitochondrial carrier protein SCaMC-2-A	DANRE	e-128
isogroup01628	1528	sp|Q9H013.3|	Disintegrin and metalloproteinase domain-containing protein 19	HUMAN	6e-78
isogroup01629	1528	sp|Q9NYR8.1|	Retinol dehydrogenase 8	HUMAN	2e-23
isogroup01632	1510	sp|Q8R5C5.1|	Beta-centractin	MOUSE	0
isogroup01633	1505	sp|Q6PCJ9.1|	Lysosomal thioesterase PPT2-A	XENLA	2e-85
isogroup01637	1490	sp|Q6P4F7.2|	Rho GTPase-activating protein 11A	HUMAN	2e-33
isogroup01638	1502	sp|Q6DMN8.1|	Spermatogenesis-associated protein 4	PANTR	2e-38
isogroup01641	1455	sp|Q96EP0.1|	RING finger protein 31	HUMAN	2e-17
isogroup01642	1479	sp|P09670.2|	Superoxide dismutase [Cu-Zn]	SHEEP	5e-55
isogroup01647	1460	sp|O46419.1|	Lipoyltransferase 1, mitochondrial	BOVIN	7e-68
isogroup01648	1453	sp|Q9CWY4.1|	Gem-associated protein 7	MOUSE	2e-07
isogroup01654	1453	sp|Q75J93.1|	Circularly permutated Ras protein 1	DICDI	2e-26
isogroup01655	1432	sp|Q9C0G6.3|	Dynein heavy chain 6, axonemal	HUMAN	0
isogroup01661	1420	sp|Q5T2S8.1|	Armadillo repeat-containing protein 4	HUMAN	2e-65
isogroup01663	1414	sp|Q5FVR2.1|	Thymidine phosphorylase	RAT	7e-89
isogroup01665	1411	sp|Q9D0M0.1|	Exosome complex exonuclease RRP42	MOUSE	5e-51
isogroup01666	1413	sp|Q96RL7.2|	Vacuolar protein sorting-associated protein 13A	HUMAN	e-106
isogroup01668	1410	sp|P25490.2|	Transcriptional repressor protein YY1	HUMAN	4e-91
isogroup01669	1400	sp|P10079.2|	Fibropellin-1	STRPU	4e-30
isogroup01670	1503	sp|Q14061.2|	Cytochrome c oxidase copper chaperone	HUMAN	2e-18
isogroup01671	1394	sp|P10173.1|	Fumarate hydratase, mitochondrial	PIG	1e-46
isogroup01673	1641	sp|Q9QY96.1|	Extracellular calcium-sensing receptor	MOUSE	1e-28
isogroup01675	1399	sp|P62333.1|	26S protease regulatory subunit 10B	HUMAN	8e-64
isogroup01676	1382	sp|Q54JA5.1|	Integrin beta-like protein C	DICDI	9e-17
isogroup01678	2707	sp|P36404.4|	ADP-ribosylation factor-like protein 2	HUMAN	5e-86
isogroup01680	1365	sp|Q9UJV3.3|	Probable E3 ubiquitin-protein ligase MID2	HUMAN	2e-12
isogroup01681	1377	sp|Q99P72.2|	Reticulon-4	MOUSE	1e-39
isogroup01682	1356	sp|Q9CQ79.1|	Thioredoxin domain-containing protein 9	MOUSE	2e-36
isogroup01684	1356	sp|O43897.1|	Tolloid-like protein 1	HUMAN	3e-48
isogroup01685	1346	sp|O75521.4|	Enoyl-CoA delta isomerase 2, mitochondrial	HUMAN	2e-62
isogroup01688	1345	sp|P10079.2|	Fibropellin-1	STRPU	2e-11
isogroup01689	1344	sp|Q9NY99.2|	Gamma-2-syntrophin	HUMAN	4e-22
isogroup01691	1346	sp|Q8K4S1.3|	1-phosphatidylinositol-4,5-bisphosphate phosphodiesterase epsilon-1	MOUSE	7e-44
isogroup01692	1328	sp|Q3T0E1.1|	Exosome complex component RRP40	BOVIN	3e-57
isogroup01693	1319	sp|Q6PCX9.1|	E3 ubiquitin-protein ligase TRIM37	MOUSE	2e-17
isogroup01694	1329	sp|Q5ZHU0.1|	Heme transporter HRG1	CHICK	3e-12
isogroup01695	1328	sp|Q06520.3|	Bile salt sulfotransferase	HUMAN	1e-35
isogroup01696	1329	sp|Q9Y3B4.1|	Pre-mRNA branch site protein p14	HUMAN	1e-52
isogroup01697	2567	sp|Q3T0Q2.1|	Transmembrane protein 59	BOVIN	2e-28
isogroup01700	1317	sp|Q28719.1|	Prostaglandin reductase 1	RABIT	3e-77
isogroup01704	1311	sp|Q8NB50.3|	Zinc finger protein 62 homolog	HUMAN	2e-17
isogroup01705	1302	sp|B0BM24.1|	Protein FAM161A	XENTR	2e-11
isogroup01708	1306	sp|O15162.1|	Phospholipid scramblase 1	HUMAN	5e-22
isogroup01709	1303	sp|Q96DP5.2|	Methionyl-tRNA formyltransferase, mitochondrial	HUMAN	2e-54
isogroup01712	1290	sp|Q55EX9.2|	Putative methyltransferase DDB	DICDI	2e-09
isogroup01713	1310	sp|Q3MHV9.1|	Serine incorporator 1	BOVIN	4e-91
isogroup01714	1294	sp|B1H1W9.1|	Protein kintoun	XENLA	1e-28
isogroup01716	1300	sp|Q502C1.1|	28S ribosomal protein S24, mitochondrial	DANRE	6e-47
isogroup01717	1290	sp|Q4U2R1.3|	E3 ubiquitin-protein ligase HERC2	MOUSE	6e-82
isogroup01720	1285	sp|Q5ZKT8.1|	39S ribosomal protein L15, mitochondrial	CHICK	4e-80
isogroup01721	1281	sp|Q0P4P2.1|	Fibrinogen C domain-containing protein 1	XENTR	6e-37
isogroup01722	1284	sp|P70280.1|	Vesicle-associated membrane protein 7	MOUSE	1e-62
isogroup01723	1264	sp|Q8VED2.1|	Protein cappuccino	MOUSE	3e-18
isogroup01724	1264	sp|Q6ZS30.3|	Neurobeachin-like protein 1	HUMAN	e-116
isogroup01727	1252	sp|Q60495.2|	Amyloid beta A4 protein	CAVPO	2e-24
isogroup01729	1252	sp|Q7T0V2.1|	Ragulator complex protein LAMTOR3-A	XENLA	2e-24
isogroup01730	1259	sp|Q14865.3|	AT-rich interactive domain-containing protein 5B	HUMAN	8e-89
isogroup01731	1239	sp|P54185.2|	Putative odorant-binding protein A5	DROME	3e-21
isogroup01733	1241	sp|P51970.3|	NADH dehydrogenase [ubiquinone] 1 alpha subcomplex subunit 8	HUMAN	1e-45
isogroup01735	1232	sp|O60176.2|	Uncharacterized RNA-binding protein C23E6.01c	SCHPO	3e-12
isogroup01738	1226	sp|Q8JZK9.1|	Hydroxymethylglutaryl-CoA synthase, cytoplasmic	MOUSE	2e-07
isogroup01740	1252	sp|Q6ZWR6.2|	Nesprin-1	MOUSE	4e-24
isogroup01742	1214	sp|P0C1J6.1|	FK506-binding protein 4	RHIOR	9e-08
isogroup01743	1205	sp|Q66KY0.1|	Sel1 repeat-containing protein 1A	XENLA	8e-48
isogroup01746	1203	sp|Q6PGZ3.1|	TRAF3-interacting protein 1	DANRE	1e-43
isogroup01747	1195	sp|Q6PGY5.1|	DnaJ homolog subfamily C member 21	DANRE	1e-80
isogroup01749	1245	sp|O43581.3|	Synaptotagmin-7	HUMAN	2e-56
isogroup01750	1205	sp|P34410.3|	TWiK family of potassium channels protein 7	CAEEL	7e-21
isogroup01751	1203	sp|Q9NU02.2|	Ankyrin repeat domain-containing protein 5	HUMAN	4e-65
isogroup01752	1201	sp|Q66S17.1|	Natterin-3	THANI	3e-19
isogroup01753	1193	sp|Q9Z2K9.1|	Isocitrate dehydrogenase [NADP] cytoplasmic	MICME	e-151
isogroup01754	1193	sp|Q3UDW8.2|	Heparan-alpha-glucosaminide N-acetyltransferase	MOUSE	e-102
isogroup01755	1189	sp|Q66K14.3|	TBC1 domain family member 9B	HUMAN	e-116
isogroup01756	1196	sp|Q07929.1|	63 kDa sperm flagellar membrane protein	STRPU	1e-24
isogroup01757	1246	sp|O60499.1|	Syntaxin-10	HUMAN	3e-30
isogroup01758	1190	sp|Q17QH8.1|	Epimerase family protein SDR39U1	BOVIN	5e-64
isogroup01761	1186	sp|Q863I2.1|	Serine/threonine-protein kinase OSR1	PIG	e-131
isogroup01762	1182	sp|O95819.2|	Mitogen-activated protein kinase kinase kinase kinase 4	HUMAN	e-152
isogroup01766	1172	sp|Q3T0B6.1|	Complement component 1 Q subcomponent-binding protein, mitochondrial	BOVIN	3e-16
isogroup01767	1178	sp|P13619.2|	ATP synthase subunit b, mitochondrial	BOVIN	2e-54
isogroup01768	1182	sp|Q28EM8.1|	LETM1 domain-containing protein 1	XENTR	5e-23
isogroup01769	1184	sp|P07919.2|	Cytochrome b-c1 complex subunit 6, mitochondrial	HUMAN	4e-07
isogroup01776	1188	sp|Q6AY87.1|	THO complex subunit 6 homolog	RAT	5e-27
isogroup01779	2142	sp|Q9NPB8.2|	Putative glycerophosphocholine phosphodiesterase GPCPD1	HUMAN	5e-45
isogroup01782	1146	sp|P18426.1|	S-crystallin SL11	OMMSL	2e-28
isogroup01784	1145	sp|Q5RFL2.1|	ATP synthase lipid-binding protein, mitochondrial	PONAB	3e-19
isogroup01787	1144	sp|Q9CQM5.1|	Thioredoxin domain-containing protein 17	MOUSE	4e-24
isogroup01788	1144	sp|P00428.2|	Cytochrome c oxidase subunit 5B, mitochondrial	BOVIN	8e-19
isogroup01791	1161	sp|P79733.1|	Ribonucleoside-diphosphate reductase subunit M2	DANRE	5e-37
isogroup01792	1159	sp|Q6INU7.1|	Putative ferric-chelate reductase 1	XENLA	4e-09
isogroup01793	2245	sp|Q9S850.1|	Sulfite oxidase	ARATH	2e-85
isogroup01799	1184	sp|P07207.3|	Neurogenic locus Notch protein	DROME	3e-45
isogroup01804	2160	sp|P07751.3|	Spectrin alpha chain, brain	CHICK	7e-72
isogroup01806	1073	sp|Q9WTS8.2|	Ficolin-1	RAT	4e-27
isogroup01814	1073	sp|Q568W0.3|	Selenoprotein W	DANRE	7e-21
isogroup01815	1062	sp|Q8SPI0.1|	Apolipoprotein D	MACFA	2e-11
isogroup01821	1047	sp|Q96CG8.1|	Collagen triple helix repeat-containing protein 1	HUMAN	3e-33
isogroup01822	2085	sp|Q7ZYA0.1|	LMBR1 domain-containing protein 2	XENLA	e-160
isogroup01823	1042	sp|B6MFW3.1|	Protein Hook homolog	BRAFL	3e-68
isogroup01825	1051	sp|P34416.3|	LIM and SH3 domain protein F42H10.3	CAEEL	3e-41
isogroup01826	1012	sp|Q4W8A3.1|	Solute carrier family 22 member 6	MACFA	2e-29
isogroup01830	1013	sp|Q64244.1|	ADP-ribosyl cyclase 1	RAT	2e-42
isogroup01837	995	sp|Q9HC29.1|	Nucleotide-binding oligomerization domain-containing protein 2	HUMAN	5e-08
isogroup01840	1014	sp|Q6NYY4.1|	Histone chaperone asf1b-A	DANRE	9e-48
isogroup01841	1003	sp|Q9GKT2.1|	Uncharacterized protein C5orf4 homolog	MACFA	2e-63
isogroup01849	979	sp|P08799.3|	Myosin-2 heavy chain	DICDI	2e-09
isogroup01852	970	sp|P02675.2|	Fibrinogen beta chain	HUMAN	3e-26
isogroup01853	961	sp|Q9JL89.1|	Ninjurin-2	MOUSE	2e-10
isogroup01856	960	sp|Q9UPR5.2|	Sodium/calcium exchanger 2	HUMAN	9e-37
isogroup01866	933	sp|Q6P0V6.3|	60S ribosomal protein L8	DANRE	e-113
isogroup01874	900	sp|Q62559.2|	Intraflagellar transport protein 52 homolog	MOUSE	5e-99
isogroup01885	881	sp|O43615.2|	Mitochondrial import inner membrane translocase subunit TIM44	HUMAN	3e-42
isogroup01888	862	sp|Q9CQ46.1|	EF-hand calcium-binding domain-containing protein 2	MOUSE	2e-58
isogroup01891	873	sp|Q6NV18.1|	Non-homologous end-joining factor 1	DANRE	2e-08
isogroup01897	1697	sp|Q3ZBD9.3|	Microtubule-associated protein RP/EB family member 1	BOVIN	2e-63
isogroup01899	1522	sp|Q99N91.1|	39S ribosomal protein L34, mitochondrial	MOUSE	5e-09
isogroup01901	851	sp|Q9ERE7.1|	LDLR chaperone MESD	MOUSE	2e-42
isogroup01902	850	sp|P52435.1|	DNA-directed RNA polymerase II subunit RPB11-a	HUMAN	2e-13
isogroup01906	1597	sp|Q28J24.1|	Transcription initiation factor TFIID subunit 8	XENTR	6e-47
isogroup01908	1552	sp|Q5ZL13.1|	Nucleoside diphosphate-linked moiety X motif 19, mitochondrial	CHICK	1e-57
isogroup01910	851	sp|Q8BMA6.2|	Signal recognition particle 68 kDa protein	MOUSE	3e-12
isogroup01913	820	sp|P81491.1|	Serum amyloid A-5 protein	MESAU	3e-39
isogroup01916	812	sp|Q12962.1|	Transcription initiation factor TFIID subunit 10	HUMAN	4e-36
isogroup01917	803	sp|Q3T0B7.3|	40S ribosomal protein S27-like	BOVIN	2e-42
isogroup01919	800	sp|P52827.1|	39S ribosomal protein L12, mitochondrial	CRICR	1e-26
isogroup01920	788	sp|P13908.1|	Neuronal acetylcholine receptor subunit non-alpha-2	CARAU	3e-08
isogroup01925	1569	sp|Q15147.3|	1-phosphatidylinositol-4,5-bisphosphate phosphodiesterase beta-4	HUMAN	e-166
isogroup01927	1546	sp|Q9JI90.2|	E3 ubiquitin-protein ligase RNF14	MOUSE	8e-70
isogroup01931	768	sp|Q8VBT9.1|	Tether containing UBX domain for GLUT4	MOUSE	2e-12
isogroup01935	777	sp|Q86QH9.2|	Sperm-specific H1/protamine-like protein type 1	OSTED	4e-20
isogroup01944	740	sp|Q9UGJ1.1|	Gamma-tubulin complex component 4	HUMAN	3e-14
isogroup01945	720	sp|Q9Y6R7.3|	IgGFc-binding protein	HUMAN	4e-07
isogroup01949	710	sp|Q8CIV3.2|	Lipase member H	MOUSE	4e-35
isogroup01955	695	sp|P51157.2|	Ras-related protein Rab-28	HUMAN	5e-39
isogroup01956	687	sp|O42414.1|	Neurofascin	CHICK	4e-18
isogroup01959	1374	sp|O43679.1|	LIM domain-binding protein 2	HUMAN	e-111
isogroup01966	1294	sp|Q5ZKQ7.1|	Protein C20orf11 homolog	CHICK	5e-41
isogroup01984	625	sp|O96530.1|	Hyalin	LYTVA	3e-12
isogroup01986	613	sp|O93610.1|	DNA polymerase delta subunit 2	XENLA	4e-56
isogroup01987	609	sp|Q8CDA1.1|	Phosphatidylinositide phosphatase SAC2	MOUSE	1e-29
isogroup01989	1141	sp|Q6GM65.2|	Phospholipase A-2-activating protein	XENLA	2e-18
isogroup01992	594	sp|Q9N0Y0.3|	Vesicle-associated membrane protein 2	MACMU	4e-33
isogroup02000	704	sp|Q5RFI8.3|	Phosphoglucomutase-2	PONAB	9e-57
isogroup02019	784	sp|Q8IED2.1|	Structural maintenance of chromosomes protein 2	PLAF7	1e-11
isogroup02024	523	sp|Q99M15.4|	Proline-serine-threonine phosphatase-interacting protein 2	MOUSE	2e-07
isogroup02034	459	sp|Q9DBW0.1|	Cytochrome P450 4V3	MOUSE	2e-25
isogroup02046	418	sp|Q99946.2|	Proline-rich transmembrane protein 1	HUMAN	2e-13
isogroup02047	811	sp|P46331.2|	Uncharacterized oxidoreductase yxbG	BACSU	4e-12
isogroup02053	477	sp|A4II73.2|	Ovarian cancer-associated gene 2 protein homolog	XENTR	2e-14
isogroup02056	707	sp|P23098.1|	Dynein beta chain, ciliary	TRIGR	5e-44
isogroup02063	684	sp|Q09533.1|	60S ribosomal protein L10	CAEEL	4e-72
isogroup02064	567	sp|Q69566.1|	Uncharacterized protein U88	HHV6U	5e-14
isogroup02068	617	sp|Q505D1.1|	Serine/threonine-protein phosphatase 6 regulatory ankyrin repeat subunit A	MOUSE	3e-28
isogroup02077	277	sp|Q69566.1|	Uncharacterized protein U88	HHV6U	2e-11
isogroup02099	5036	sp|Q5VUA4.2|	Zinc finger protein 318	HUMAN	8e-25
isogroup02100	5136	sp|Q8WZ42.2|	Titin	HUMAN	8e-93
isogroup02101	4328	sp|Q9WVL5.1|	MORC family CW-type zinc finger protein 1	MOUSE	e-114
isogroup02102	4519	sp|Q6DFV3.1|	Rho GTPase-activating protein 21	MOUSE	1e-85
isogroup02103	4192	sp|Q12830.3|	Nucleosome-remodeling factor subunit BPTF	HUMAN	e-104
isogroup02104	4338	sp|Q9UPN3.4|	Microtubule-actin cross-linking factor 1, isoforms 1/2/3/5	HUMAN	3e-70
isogroup02105	3890	sp|Q9UGT4.1|	Sushi domain-containing protein 2	HUMAN	8e-86
isogroup02106	3576	sp|Q9Y3E1.1|	Hepatoma-derived growth factor-related protein 3	HUMAN	2e-32
isogroup02107	3471	sp|A2CG63.1|	AT-rich interactive domain-containing protein 4B	MOUSE	9e-81
isogroup02108	3703	sp|P0C6B8.1|	Sushi, von Willebrand factor type A, EGF and pentraxin domain-containing protein 1	RAT	4e-77
isogroup02109	3453	sp|Q8C008.2|	Ankyrin repeat-containing protein C20orf12 homolog	MOUSE	e-112
isogroup02110	3330	sp|Q8TGM7.1|	Putative uncharacterized protein ART2	YEAST	9e-12
isogroup02111	3159	sp|Q23551.3|	Twitchin	CAEEL	5e-81
isogroup02112	3064	sp|Q8AV57.2|	Protein sidekick-2	CHICK	3e-15
isogroup02113	4111	sp|Q4PLW0.1|	Perilipin-2	PIG	1e-43
isogroup02115	2962	sp|P05412.2|	Transcription factor AP-1	HUMAN	2e-56
isogroup02116	3708	sp|Q9Z0Z4.3|	Hephaestin	MOUSE	0
isogroup02117	3134	sp|Q64604.1|	Receptor-type tyrosine-protein phosphatase F	RAT	9e-21
isogroup02118	2826	sp|P55884.3|	Eukaryotic translation initiation factor 3 subunit B	HUMAN	6e-69
isogroup02119	2838	sp|A6BM72.3|	Multiple epidermal growth factor-like domains protein 11	HUMAN	0
isogroup02121	3109	sp|Q920B9.2|	FACT complex subunit SPT16	MOUSE	0
isogroup02122	3040	sp|Q3TYD6.3|	Serine/threonine-protein kinase LMTK2	MOUSE	5e-72
isogroup02123	3402	sp|Q99323.2|	Myosin heavy chain, non-muscle	DROME	0
isogroup02124	3890	sp|P28271.3|	Cytoplasmic aconitate hydratase	MOUSE	0
isogroup02125	2741	sp|O77033.1|	General transcriptional corepressor trfA	DICDI	1e-13
isogroup02126	2729	sp|Q5R7T9.1|	Metal-response element-binding transcription factor 2	PONAB	e-110
isogroup02127	2829	sp|Q7KW14.1|	Coiled-coil domain-containing protein CG32809	DROME	1e-35
isogroup02128	2716	sp|Q5R660.1|	Translocation protein SEC63 homolog	PONAB	e-115
isogroup02129	2712	sp|Q5GJ77.1|	Glycerol-3-phosphate acyltransferase 1, mitochondrial	BOVIN	1e-97
isogroup02130	2626	sp|Q2TA38.1|	Tektin-4	BOVIN	e-129
isogroup02131	2892	sp|Q5R7R9.1|	SNW domain-containing protein 1	PONAB	e-165
isogroup02132	2625	sp|Q26613.1|	77 kDa echinoderm microtubule-associated protein	STRPU	0
isogroup02133	2616	sp|A8P5H7.1|	Probable Xaa-Pro aminopeptidase P	COPC7	3e-65
isogroup02134	3340	sp|O01761.3|	Muscle M-line assembly protein unc-89	CAEEL	3e-44
isogroup02135	2906	sp|Q8VE97.1|	Serine/arginine-rich splicing factor 4	MOUSE	2e-54
isogroup02136	2798	sp|P24928.2|	DNA-directed RNA polymerase II subunit RPB1	HUMAN	9e-74
isogroup02137	2703	sp|O62760.1|	Cholinesterase	FELCA	2e-52
isogroup02139	2549	sp|Q0IJ05.1|	Oxysterol-binding protein-related protein 9	XENTR	e-134
isogroup02140	2522	sp|Q8BMN4.1|	Leishmanolysin-like peptidase	MOUSE	e-144
isogroup02141	2563	sp|Q9ZR40.1|	Splicing factor U2af large subunit B	NICPL	1e-08
isogroup02142	2521	sp|O60262.1|	Guanine nucleotide-binding protein G(I)/G(S)/G(O) subunit gamma-7	HUMAN	1e-09
isogroup02143	3834	sp|Q9W2N0.1|	F-actin-capping protein subunit alpha	DROME	e-102
isogroup02144	2733	sp|Q96L03.1|	Spermatogenesis-associated protein 17	HUMAN	7e-56
isogroup02146	2444	sp|Q16543.1|	Hsp90 co-chaperone Cdc37	HUMAN	4e-87
isogroup02147	2462	sp|Q9VT65.2|	Calpain-B	DROME	0
isogroup02148	2460	sp|Q90687.1|	Tyrosine-protein phosphatase non-receptor type 11	CHICK	0
isogroup02149	2444	sp|Q4G0U5.2|	Primary ciliary dyskinesia protein 1	HUMAN	2e-67
isogroup02151	3091	sp|Q06806.3|	Tyrosine-protein kinase receptor Tie-1	MOUSE	1e-35
isogroup02152	2585	sp|Q8NEV4.2|	Myosin-IIIa	HUMAN	8e-26
isogroup02153	2389	sp|Q8TAQ2.1|	SWI/SNF complex subunit SMARCC2	HUMAN	0
isogroup02154	2647	sp|Q969G3.2|	SWI/SNF-related matrix-associated actin-dependent regulator of chromatin subfamily E member 1	HUMAN	3e-56
isogroup02155	2784	sp|O95433.1|	Activator of 90 kDa heat shock protein ATPase homolog 1	HUMAN	4e-52
isogroup02156	2729	sp|Q9TXQ1.1|	Poly(ADP-ribose) polymerase pme-5	CAEEL	1e-52
isogroup02157	2362	sp|Q6ZQ82.3|	Rho GTPase-activating protein 26	MOUSE	e-143
isogroup02158	2894	sp|Q17IE8.2|	Cyclin-dependent kinase 8	AEDAE	e-172
isogroup02160	2360	sp|Q6DRJ4.1|	Protein KRI1 homolog	DANRE	e-104
isogroup02161	2375	sp|Q54F05.1|	ATP-dependent RNA helicase dhx8	DICDI	e-132
isogroup02162	2334	sp|P57103.2|	Sodium/calcium exchanger 3	HUMAN	e-145
isogroup02163	2434	sp|Q64319.1|	Neutral and basic amino acid transport protein rBAT	RAT	4e-88
isogroup02164	2436	sp|Q91614.2|	Neuronal calcium sensor 1	XENLA	7e-69
isogroup02165	3798	sp|P46735.3|	Myosin-Ib	MOUSE	0
isogroup02166	2423	sp|Q8C5T8.1|	Coiled-coil domain-containing protein 113	MOUSE	2e-59
isogroup02167	2471	sp|Q66S17.1|	Natterin-3	THANI	3e-16
isogroup02168	2306	sp|P35611.2|	Alpha-adducin	HUMAN	e-124
isogroup02169	2481	sp|P48601.2|	26S protease regulatory subunit 4	DROME	0
isogroup02171	2326	sp|P01023.3|	Alpha-2-macroglobulin	HUMAN	1e-33
isogroup02172	2355	sp|Q05090.1|	Kinesin light chain	STRPU	0
isogroup02173	2347	sp|Q9CUS9.3|	Signal peptide peptidase-like 3	MOUSE	e-104
isogroup02174	2332	sp|Q2T9R6.1|	Omega-amidase NIT2	BOVIN	e-107
isogroup02175	2776	sp|O00560.1|	Syntenin-1	HUMAN	1e-49
isogroup02176	2226	sp|Q9BE52.1|	CDK5 regulatory subunit-associated protein 2	MACFA	6e-45
isogroup02177	2216	sp|Q7ZUS1.1|	Serine/threonine-protein kinase VRK1	DANRE	7e-51
isogroup02178	2339	sp|P51906.2|	Excitatory amino acid transporter 3	MOUSE	3e-87
isogroup02179	2610	sp|Q9VUL9.2|	Glycoprotein 3-alpha-L-fucosyltransferase A	DROME	9e-38
isogroup02181	2709	sp|Q4R6Q9.1|	Uncharacterized protein C1orf114 homolog	MACFA	2e-07
isogroup02183	2182	sp|Q07973.2|	1,25-dihydroxyvitamin D(3) 24-hydroxylase, mitochondrial	HUMAN	6e-98
isogroup02184	2189	sp|O00425.2|	Insulin-like growth factor 2 mRNA-binding protein 3	HUMAN	1e-90
isogroup02185	2147	sp|Q24K12.1|	G patch domain-containing protein 1	BOVIN	7e-86
isogroup02186	2160	sp|O12976.1|	Presenilin-1	XENLA	e-122
isogroup02187	2150	sp|Q3ZBP3.1|	RNA-binding motif, single-stranded-interacting protein 1	BOVIN	4e-55
isogroup02188	2361	sp|Q26619.1|	cAMP-dependent protein kinase type II regulatory subunit	STRPU	1e-38
isogroup02189	2139	sp|Q8VIJ6.1|	Splicing factor, proline- and glutamine-rich	MOUSE	5e-65
isogroup02190	2184	sp|A7S8T5.1|	Coiled-coil domain-containing protein 42 homolog	NEMVE	4e-78
isogroup02192	2142	sp|P46871.1|	Kinesin-II 95 kDa subunit	STRPU	0
isogroup02193	2108	sp|Q2YDJ8.1|	N-lysine methyltransferase SETD8	BOVIN	6e-07
isogroup02194	2144	sp|A6H8Z2.2|	Uncharacterized protein C9orf128	HUMAN	4e-60
isogroup02195	2217	sp|P22314.3|	Ubiquitin-like modifier-activating enzyme 1	HUMAN	2e-28
isogroup02196	2669	sp|P54823.1|	Probable ATP-dependent RNA helicase DDX6	MOUSE	e-166
isogroup02197	2106	sp|Q9BXT4.2|	Tudor domain-containing protein 1	HUMAN	3e-16
isogroup02198	2088	sp|Q9Y5X2.1|	Sorting nexin-8	HUMAN	1e-90
isogroup02199	2540	sp|A9Z1V5.1|	von Willebrand factor A domain-containing protein 5B1	MOUSE	e-108
isogroup02200	2182	sp|Q92005.1|	Elongation factor 1-alpha	DANRE	0
isogroup02201	2148	sp|P00727.3|	Cytosol aminopeptidase	BOVIN	e-157
isogroup02202	2122	sp|P28570.1|	Sodium- and chloride-dependent creatine transporter 1	RAT	e-156
isogroup02203	2236	sp|Q9Z2U1.1|	Proteasome subunit alpha type-5	MOUSE	e-100
isogroup02204	2047	sp|Q5ZKC1.1|	Eukaryotic translation initiation factor 2A	CHICK	e-147
isogroup02205	2172	sp|P49841.2|	Glycogen synthase kinase-3 beta	HUMAN	e-172
isogroup02206	2275	sp|Q0VFZ6.2|	Uncharacterized protein C2orf77	HUMAN	2e-42
isogroup02209	2702	sp|P27465.2|	Phosphatidylserine decarboxylase proenzyme	CRIGR	2e-95
isogroup02210	2190	sp|Q1RMZ1.1|	UPF0532 protein C7orf60	HUMAN	4e-83
isogroup02212	2075	sp|Q9NS37.2|	CREB/ATF bZIP transcription factor	HUMAN	2e-09
isogroup02215	2080	sp|Q8BGX0.1|	E3 ubiquitin-protein ligase TRIM23	MOUSE	e-173
isogroup02216	2534	sp|Q8WZ42.2|	Titin	HUMAN	3e-29
isogroup02217	2531	sp|Q641Q2.3|	WASH complex subunit FAM21A	HUMAN	2e-57
isogroup02219	2094	sp|Q5E980.1|	Cytochrome P450 20A1	BOVIN	4e-54
isogroup02220	2759	sp|Q5T5C0.1|	Syntaxin-binding protein 5	HUMAN	0
isogroup02221	2113	sp|P23795.2|	Acetylcholinesterase	BOVIN	1e-68
isogroup02222	3357	sp|O70244.2|	Cubilin	RAT	7e-26
isogroup02223	3186	sp|Q8NCW6.2|	Polypeptide N-acetylgalactosaminyltransferase 11	HUMAN	e-144
isogroup02224	2488	sp|P46061.2|	Ran GTPase-activating protein 1	MOUSE	9e-91
isogroup02225	2866	sp|O94806.1|	Serine/threonine-protein kinase D3	HUMAN	0
isogroup02226	1956	sp|Q8R5C8.1|	Zinc finger MYND domain-containing protein 11	MOUSE	1e-71
isogroup02227	1922	sp|Q4KLT3.1|	Probable tRNA (uracil-O(2)-)-methyltransferase	XENLA	2e-87
isogroup02228	2269	sp|O55123.1|	Stromelysin-2	MOUSE	4e-37
isogroup02230	2071	sp|P09487.2|	Alkaline phosphatase, tissue-nonspecific isozyme	BOVIN	e-113
isogroup02231	3121	sp|P46871.1|	Kinesin-II 95 kDa subunit	STRPU	e-134
isogroup02232	2261	sp|Q96JB1.2|	Dynein heavy chain 8, axonemal	HUMAN	e-138
isogroup02233	3110	sp|Q15643.3|	Thyroid receptor-interacting protein 11	HUMAN	5e-24
isogroup02235	1905	sp|P41229.2|	Lysine-specific demethylase 5C	HUMAN	0
isogroup02236	2627	sp|Q80X80.2|	C2 domain-containing protein 2-like	MOUSE	2e-28
isogroup02238	1895	sp|O73853.1|	Steroid 17-alpha-hydroxylase/17,20 lyase	ICTPU	3e-66
isogroup02240	1877	sp|O54838.1|	Dual specificity protein phosphatase 5	RAT	1e-17
isogroup02241	1893	sp|Q6NZJ6.1|	Eukaryotic translation initiation factor 4 gamma 1	MOUSE	2e-10
isogroup02242	1886	sp|P00356.3|	Glyceraldehyde-3-phosphate dehydrogenase	CHICK	e-132
isogroup02243	2083	sp|Q62829.1|	Serine/threonine-protein kinase PAK 3	RAT	0
isogroup02245	2134	sp|P35556.3|	Fibrillin-2	HUMAN	1e-61
isogroup02247	1984	sp|Q0KL02.3|	Triple functional domain protein	MOUSE	e-101
isogroup02248	1856	sp|Q8K0Q5.1|	Rho GTPase-activating protein 18	MOUSE	4e-67
isogroup02249	1866	sp|Q71F56.1|	Mediator of RNA polymerase II transcription subunit 13-like	HUMAN	9e-18
isogroup02253	2088	sp|P18428.3|	Lipopolysaccharide-binding protein	HUMAN	3e-35
isogroup02254	1872	sp|Q6PCT5.1|	Polyglutamine-binding protein 1	RAT	3e-23
isogroup02255	1957	sp|Q32LQ4.1|	Betaine--homocysteine S-methyltransferase 1	DANRE	e-102
isogroup02256	2085	sp|Q6UY18.1|	Leucine-rich repeat and immunoglobulin-like domain-containing nogo receptor-interacting protein 4	HUMAN	3e-07
isogroup02257	1839	sp|Q5RGJ8.1|	N-acetylglucosamine-1-phosphotransferase subunits alpha/beta	DANRE	e-122
isogroup02258	1848	sp|Q9IB84.1|	Proteasome subunit beta type-1-A	CARAU	3e-89
isogroup02259	1833	sp|Q91WK7.1|	Ankyrin repeat domain-containing protein 54	MOUSE	4e-17
isogroup02260	1901	sp|Q32P85.1|	Dynein light chain roadblock-type 2	BOVIN	6e-31
isogroup02261	2535	sp|P52632.1|	Signal transducer and activator of transcription 5B	RAT	0
isogroup02262	1805	sp|Q8N2I2.1|	Zinc finger protein 619	HUMAN	1e-16
isogroup02263	1810	sp|P54100.1|	Proto-oncogene vav	RAT	3e-98
isogroup02264	1793	sp|Q3T1I5.1|	Sterol regulatory element-binding protein 2	RAT	9e-31
isogroup02266	1841	sp|A4FU69.2|	EF-hand calcium-binding domain-containing protein 5	HUMAN	5e-55
isogroup02267	2035	sp|Q9WU68.1|	Pleckstrin homology domain-containing family B member 1	RAT	4e-14
isogroup02268	1833	sp|Q9Z2I9.2|	Succinyl-CoA ligase [ADP-forming] subunit beta, mitochondrial	MOUSE	e-105
isogroup02269	2106	sp|Q1RMU2.1|	Ubiquitin carboxyl-terminal hydrolase CYLD	BOVIN	6e-66
isogroup02271	2054	sp|Q32KL4.1|	Regulator of microtubule dynamics protein 1	BOVIN	5e-79
isogroup02272	1765	sp|Q3ZCV2.3|	Uncharacterized protein C1orf177	HUMAN	1e-61
isogroup02273	2590	sp|Q9Y6R7.3|	IgGFc-binding protein	HUMAN	e-111
isogroup02274	1851	sp|Q6DET9.3|	Elongation factor 1-beta	XENTR	6e-62
isogroup02275	1921	sp|P46437.1|	Glutathione S-transferase	MUSDO	4e-19
isogroup02276	1766	sp|P34943.1|	NADH dehydrogenase [ubiquinone] 1 alpha subcomplex subunit 9, mitochondrial	BOVIN	4e-88
isogroup02277	1794	sp|P12004.1|	Proliferating cell nuclear antigen	HUMAN	3e-57
isogroup02278	1777	sp|O76329.1|	Interaptin	DICDI	3e-12
isogroup02279	2240	sp|Q9NW38.2|	E3 ubiquitin-protein ligase FANCL	HUMAN	5e-77
isogroup02280	2380	sp|Q8N6F8.2|	Williams-Beuren syndrome chromosomal region 27 protein	HUMAN	2e-10
isogroup02281	2812	sp|Q0V882.1|	Bax inhibitor 1	BOVIN	3e-77
isogroup02282	1873	sp|Q4R739.1|	Ankyrin repeat domain-containing protein 53	MACFA	4e-24
isogroup02283	1973	sp|P12845.2|	Myosin-2	CAEEL	1e-11
isogroup02286	1971	sp|P10605.2|	Cathepsin B	MOUSE	e-106
isogroup02288	1962	sp|O18879.4|	Glutathione S-transferase A2	BOVIN	3e-15
isogroup02292	1934	sp|Q07283.2|	Trichohyalin	HUMAN	7e-13
isogroup02293	2471	sp|Q9D1F4.1|	Proline-rich AKT1 substrate 1	MOUSE	5e-11
isogroup02294	1731	sp|P25455.3|	1-phosphatidylinositol-4,5-bisphosphate phosphodiesterase classes I and II	DROME	e-118
isogroup02295	2676	sp|Q99502.2|	Eyes absent homolog 1	HUMAN	e-144
isogroup02296	1772	sp|Q28CJ6.1|	Nuclear distribution protein nudE-like 1	XENTR	3e-65
isogroup02297	2283	sp|P81134.2|	Renin receptor	BOVIN	2e-39
isogroup02298	2986	sp|Q5BJE1.3|	Uncharacterized protein C18orf34	HUMAN	1e-14
isogroup02300	2950	sp|O00231.3|	26S proteasome non-ATPase regulatory subunit 11	HUMAN	e-124
isogroup02301	1689	sp|P51955.1|	Serine/threonine-protein kinase Nek2	HUMAN	5e-93
isogroup02302	1918	sp|Q09073.3|	ADP/ATP translocase 2	RAT	e-122
isogroup02303	1680	sp|Q9NGQ2.1|	Kinesin-related protein 1	DICDI	e-111
isogroup02304	1950	sp|Q99MY8.3|	Probable histone-lysine N-methyltransferase ASH1L	MOUSE	e-114
isogroup02305	2069	sp|Q6PFQ2.1|	Eukaryotic translation initiation factor 3 subunit C	DANRE	2e-66
isogroup02307	2790	sp|Q86YW9.2|	Mediator of RNA polymerase II transcription subunit 12-like protein	HUMAN	e-135
isogroup02308	2717	sp|Q8N7X0.3|	Calpain-7-like protein	HUMAN	4e-67
isogroup02310	2710	sp|Q7T3F7.1|	Cysteine and histidine-rich domain-containing protein 1	DANRE	1e-81
isogroup02312	1772	sp|Q80VI1.1|	E3 ubiquitin-protein ligase TRIM56	MOUSE	9e-12
isogroup02313	1712	sp|Q08874.3|	Microphthalmia-associated transcription factor	MOUSE	4e-07
isogroup02314	1701	sp|Q90922.1|	Netrin-1	CHICK	e-133
isogroup02315	1669	sp|Q9UJW0.1|	Dynactin subunit 4	HUMAN	e-119
isogroup02316	2028	sp|Q99PV0.2|	Pre-mRNA-processing-splicing factor 8	MOUSE	e-119
isogroup02317	1728	sp|P05631.3|	ATP synthase subunit gamma, mitochondrial	BOVIN	2e-88
isogroup02319	2264	sp|O42184.1|	CAP-Gly domain-containing linker protein 1	CHICK	1e-71
isogroup02320	1650	sp|Q5RID7.1|	Sorting nexin-17	DANRE	4e-91
isogroup02321	1775	sp|O15162.1|	Phospholipid scramblase 1	HUMAN	6e-62
isogroup02323	1648	sp|O43315.2|	Aquaporin-9	HUMAN	1e-34
isogroup02324	1724	sp|Q0IHI4.1|	TIMELESS-interacting protein	XENLA	6e-23
isogroup02325	2262	sp|Q9UHG0.2|	Doublecortin domain-containing protein 2	HUMAN	9e-47
isogroup02329	1976	sp|P26368.4|	Splicing factor U2AF 65 kDa subunit	HUMAN	e-117
isogroup02330	1814	sp|P21531.3|	60S ribosomal protein L3	RAT	e-111
isogroup02331	2097	sp|Q6J1Y9.1|	Ubiquitin carboxyl-terminal hydrolase 19	RAT	7e-76
isogroup02332	1640	sp|O15084.5|	Serine/threonine-protein phosphatase 6 regulatory ankyrin repeat subunit A	HUMAN	1e-12
isogroup02335	1868	sp|Q92620.2|	Pre-mRNA-splicing factor ATP-dependent RNA helicase PRP16	HUMAN	e-179
isogroup02336	1927	sp|Q8BH86.1|	UPF0317 protein C14orf159 homolog, mitochondrial	MOUSE	5e-94
isogroup02339	1776	sp|A5D6U8.1|	Iron/zinc purple acid phosphatase-like protein	DANRE	2e-96
isogroup02340	2462	sp|Q60997.2|	Deleted in malignant brain tumors 1 protein	MOUSE	4e-22
isogroup02341	1680	sp|P21729.2|	Gastrin-releasing peptide receptor	MOUSE	6e-34
isogroup02342	1846	sp|P30676.3|	Guanine nucleotide-binding protein G(i) subunit alpha	ASTPE	0
isogroup02343	2474	sp|O00418.2|	Eukaryotic elongation factor 2 kinase	HUMAN	e-132
isogroup02344	1852	sp|Q9Y2C2.1|	Uronyl 2-sulfotransferase	HUMAN	5e-59
isogroup02345	1682	sp|Q4QRK0.2|	Methionine aminopeptidase 1	DANRE	e-157
isogroup02346	2223	sp|Q9H0C8.1|	Integrin-linked kinase-associated serine/threonine phosphatase 2C	HUMAN	6e-86
isogroup02347	1663	sp|A4FU69.2|	EF-hand calcium-binding domain-containing protein 5	HUMAN	e-102
isogroup02348	1667	sp|Q9H3R0.2|	Lysine-specific demethylase 4C	HUMAN	e-135
isogroup02349	1666	sp|P42125.1|	Enoyl-CoA delta isomerase 1, mitochondrial	MOUSE	2e-45
isogroup02350	1847	sp|Q96K58.3|	Zinc finger protein 668	HUMAN	1e-07
isogroup02352	1729	sp|Q6DIM3.1|	Tubulin delta chain	XENTR	9e-97
isogroup02353	1894	sp|O35604.1|	Niemann-Pick C1 protein	MOUSE	e-105
isogroup02354	2078	sp|A1L2K1.1|	Meteorin-like protein	XENLA	1e-21
isogroup02355	1715	sp|Q8WXI2.1|	Connector enhancer of kinase suppressor of ras 2	HUMAN	2e-49
isogroup02356	1841	sp|Q9UPZ3.2|	Hermansky-Pudlak syndrome 5 protein	HUMAN	9e-37
isogroup02359	1677	sp|Q6PAM1.1|	Alpha-taxilin	MOUSE	6e-77
isogroup02360	1612	sp|Q8BHL3.2|	TBC1 domain family member 10B	MOUSE	e-108
isogroup02361	2383	sp|Q6DDV8.1|	Targeting protein for Xklp2-B	XENLA	1e-54
isogroup02362	2154	sp|O55044.3|	Glucose-6-phosphate 1-dehydrogenase	CRIGR	0
isogroup02363	1733	sp|P20693.1|	Low affinity immunoglobulin epsilon Fc receptor	MOUSE	3e-17
isogroup02364	1604	sp|Q91XW8.1|	Peptidyl-prolyl cis-trans isomerase FKBP6	MOUSE	1e-33
isogroup02366	1637	sp|Q9EP71.1|	Ankycorbin	MOUSE	2e-43
isogroup02367	1791	sp|Q5R5D2.1|	Sclerostin domain-containing protein 1	PONAB	2e-29
isogroup02368	1637	sp|Q495T6.2|	Membrane metallo-endopeptidase-like 1	HUMAN	9e-43
isogroup02369	1628	sp|Q8CDN6.3|	Thioredoxin-like protein 1	MOUSE	4e-76
isogroup02372	1692	sp|P31319.2|	cAMP-dependent protein kinase regulatory subunit	APLCA	3e-13
isogroup02373	1987	sp|O73791.1|	Tyrosine-protein kinase receptor Tie-2	DANRE	2e-22
isogroup02375	1646	sp|Q9JHB3.1|	Metalloproteinase inhibitor 4	MOUSE	6e-08
isogroup02376	1630	sp|P56701.2|	26S proteasome non-ATPase regulatory subunit 2	BOVIN	8e-88
isogroup02377	1759	sp|O35594.4|	Intraflagellar transport protein 81 homolog	MOUSE	5e-85
isogroup02378	2159	sp|Q86UF1.1|	Tetraspanin-33	HUMAN	7e-31
isogroup02379	1739	sp|P83088.3|	Alpha-(1,3)-fucosyltransferase C	DROME	8e-27
isogroup02380	1770	sp|Q9GV77.1|	Extracellular matrix protein 3	LYTVA	0
isogroup02381	1803	sp|P18503.1|	Short-chain collagen C4	EPHMU	2e-13
isogroup02383	2187	sp|Q86A72.1|	Recoverin family protein DDB	DICDI	3e-15
isogroup02384	1779	sp|P51903.2|	Phosphoglycerate kinase	CHICK	e-125
isogroup02386	1650	sp|Q8R164.1|	Valacyclovir hydrolase	MOUSE	8e-61
isogroup02387	1571	sp|Q91ZV7.2|	Plexin domain-containing protein 1	MOUSE	2e-58
isogroup02388	1579	sp|Q26636.1|	Cathepsin L	SARPE	e-109
isogroup02389	1702	sp|Q27312.1|	ADP-ribosyl cyclase	APLKU	3e-18
isogroup02391	1578	sp|A1L1K1.1|	Proline-rich protein 5-like	RAT	2e-39
isogroup02394	1651	sp|Q9DBT9.1|	Dimethylglycine dehydrogenase, mitochondrial	MOUSE	e-173
isogroup02395	1581	sp|Q8NF91.3|	Nesprin-1	HUMAN	1e-46
isogroup02396	1759	sp|Q04678.2|	FACT complex subunit SSRP1	CHICK	e-140
isogroup02399	1567	sp|A4QNF3.1|	Reactive oxygen species modulator 1	XENTR	1e-14
isogroup02400	1689	sp|Q8C1Z8.2|	RNA (guanine-9-)-methyltransferase domain-containing protein 2	MOUSE	2e-47
isogroup02401	1912	sp|Q9Y625.1|	Glypican-6	HUMAN	2e-14
isogroup02402	1512	sp|Q8IW50.3|	Uncharacterized protein C9orf25	HUMAN	3e-18
isogroup02403	1499	sp|Q32PI8.1|	28S ribosomal protein S27, mitochondrial	BOVIN	4e-12
isogroup02404	1554	sp|P09417.2|	Dihydropteridine reductase	HUMAN	9e-71
isogroup02405	1738	sp|Q5ZMG1.1|	E3 UFM1-protein ligase 1	CHICK	e-151
isogroup02406	1581	sp|Q9JKX4.1|	Protein AATF	MOUSE	5e-64
isogroup02408	1536	sp|Q8N5C7.1|	DTW domain-containing protein 1	HUMAN	6e-50
isogroup02409	1750	sp|Q9QZB9.1|	Dynactin subunit 5	MOUSE	8e-82
isogroup02412	1740	sp|Q76MY7.1|	Cytohesin-2	CERAE	e-141
isogroup02415	1531	sp|Q8CGC6.4|	RNA-binding protein 28	MOUSE	1e-18
isogroup02417	1505	sp|Q0VDD8.3|	Dynein heavy chain 14, axonemal	HUMAN	1e-07
isogroup02421	1741	sp|O95777.3|	N-alpha-acetyltransferase 38, NatC auxiliary subunit	HUMAN	1e-31
isogroup02423	1544	sp|Q5FVK8.1|	Uncharacterized protein C11orf46 homolog	RAT	4e-16
isogroup02425	1555	sp|P80317.3|	T-complex protein 1 subunit zeta	MOUSE	e-115
isogroup02426	1479	sp|Q9NX08.1|	COMM domain-containing protein 8	HUMAN	3e-20
isogroup02429	1732	sp|Q5ZKY9.1|	Mediator of RNA polymerase II transcription subunit 20	CHICK	1e-26
isogroup02431	1482	sp|Q05B78.1|	Zinc finger FYVE domain-containing protein 21	BOVIN	6e-14
isogroup02432	1561	sp|Q8IVV2.3|	Lipoxygenase homology domain-containing protein 1	HUMAN	8e-39
isogroup02434	2361	sp|Q22795.2|	Probable histone-lysine N-methyltransferase set-1	CAEEL	9e-13
isogroup02435	2324	sp|Q9XT77.1|	Sodium-dependent multivitamin transporter	RABIT	8e-78
isogroup02436	1599	sp|Q5NC57.2|	Protein FAM183B	MOUSE	9e-24
isogroup02438	1490	sp|Q9D361.2|	U11/U12 small nuclear ribonucleoprotein 48 kDa protein	MOUSE	7e-26
isogroup02443	1754	sp|Q7SYC9.1|	Choline transporter-like protein 2	DANRE	e-109
isogroup02444	1547	sp|Q8NAV1.1|	Pre-mRNA-splicing factor 38A	HUMAN	2e-81
isogroup02445	1576	sp|P46939.2|	Utrophin	HUMAN	e-101
isogroup02446	1752	sp|Q7ZY69.1|	Pescadillo homolog	XENLA	e-101
isogroup02447	1773	sp|Q9P0U1.1|	Mitochondrial import receptor subunit TOM7 homolog	HUMAN	4e-10
isogroup02449	1639	sp|Q17Q32.1|	Enolase-phosphatase E1	AEDAE	3e-08
isogroup02451	2301	sp|Q96MA6.1|	Adenylate kinase 8	HUMAN	e-134
isogroup02453	2068	sp|Q861W0.1|	NF-kappa-B inhibitor-like protein 1	PANTR	5e-26
isogroup02455	2197	sp|Q9BXS9.1|	Solute carrier family 26 member 6	HUMAN	e-121
isogroup02456	1509	sp|Q6NLV4.1|	Flowering time control protein FY	ARATH	e-123
isogroup02457	1478	sp|Q27245.1|	Putative aminopeptidase W07G4.4	CAEEL	1e-13
isogroup02458	1500	sp|P10936.3|	Tyrosine-protein kinase Yes	XENLA	e-168
isogroup02460	1503	sp|P35546.2|	Proto-oncogene tyrosine-protein kinase receptor Ret	MOUSE	3e-60
isogroup02461	1553	sp|Q9Z2B5.1|	Eukaryotic translation initiation factor 2-alpha kinase 3	MOUSE	8e-97
isogroup02463	1459	sp|Q96RW7.2|	Hemicentin-1	HUMAN	2e-15
isogroup02464	2057	sp|Q80W71.2|	Pleckstrin homology domain-containing family A member 8	MOUSE	5e-25
isogroup02465	1458	sp|Q9TU25.1|	Ras-related C3 botulinum toxin substrate 2	BOVIN	2e-66
isogroup02466	1745	sp|O57593.1|	Surfeit locus protein 1	FUGRU	1e-49
isogroup02467	1568	sp|Q92035.2|	Acetylcholinesterase	BUNFA	1e-56
isogroup02469	2009	sp|A0JM12.1|	Multiple epidermal growth factor-like domains protein 10	XENTR	5e-64
isogroup02471	1802	sp|B3MRT7.1|	NFU1 iron-sulfur cluster scaffold homolog, mitochondrial	DROAN	9e-79
isogroup02472	2410	sp|Q6ZR08.2|	Dynein heavy chain 12, axonemal	HUMAN	e-126
isogroup02474	1641	sp|Q9CPT5.1|	Nucleolar protein 16	MOUSE	5e-22
isogroup02475	1864	sp|Q66IH9.1|	Zinc finger CCHC domain-containing protein 4	XENTR	2e-73
isogroup02477	2304	sp|P17694.2|	NADH dehydrogenase [ubiquinone] iron-sulfur protein 2, mitochondrial	BOVIN	0
isogroup02478	1967	sp|O89110.1|	Caspase-8	MOUSE	8e-28
isogroup02481	2394	sp|Q63186.1|	Translation initiation factor eIF-2B subunit delta	RAT	e-118
isogroup02482	1777	sp|Q5R5M4.1|	Monocarboxylate transporter 9	PONAB	1e-10
isogroup02483	1516	sp|Q9Y333.1|	U6 snRNA-associated Sm-like protein LSm2	HUMAN	4e-44
isogroup02486	2345	sp|Q9WTX6.1|	Cullin-1	MOUSE	0
isogroup02488	2038	sp|Q2NL37.1|	BRCA2 and CDKN1A-interacting protein	BOVIN	2e-47
isogroup02490	1423	sp|Q9BRZ2.3|	E3 ubiquitin-protein ligase TRIM56	HUMAN	6e-19
isogroup02493	1744	sp|Q9N0V7.3|	Cystathionine beta-synthase	RABIT	e-132
isogroup02494	1507	sp|Q09596.1|	Probable glutathione S-transferase 5	CAEEL	9e-26
isogroup02496	1402	sp|Q9JI55.1|	Plectin	CRIGR	2e-09
isogroup02497	2010	sp|O54829.2|	Regulator of G-protein signaling 7	MOUSE	e-148
isogroup02501	1626	sp|P26885.2|	Peptidyl-prolyl cis-trans isomerase FKBP2	HUMAN	2e-42
isogroup02502	1496	sp|Q63184.1|	Interferon-induced, double-stranded RNA-activated protein kinase	RAT	7e-15
isogroup02503	1505	sp|Q69BJ9.1|	Cytochrome b-c1 complex subunit Rieske, mitochondrial	AOTAZ	3e-81
isogroup02504	1650	sp|Q9QXE7.2|	F-box-like/WD repeat-containing protein TBL1X	MOUSE	0
isogroup02507	1477	sp|Q00900.2|	Human immunodeficiency virus type I enhancer-binding protein 2 homolog	RAT	2e-28
isogroup02508	1943	sp|A6QPI6.1|	Mitochondrial import receptor subunit TOM22 homolog	BOVIN	7e-16
isogroup02509	1678	sp|Q96MT7.1|	WD repeat-containing protein 52	HUMAN	6e-24
isogroup02510	1404	sp|A6NEF3.2|	Putative golgin subfamily A member 6-like protein 4	HUMAN	1e-08
isogroup02511	1714	sp|Q96RU3.2|	Formin-binding protein 1	HUMAN	2e-59
isogroup02512	1669	sp|Q71S21.1|	Inversin-B	XENLA	2e-19
isogroup02515	2097	sp|Q6P4S8.2|	Integrator complex subunit 1	MOUSE	e-159
isogroup02516	1719	sp|Q9P1Z9.2|	Uncharacterized protein C9orf174	HUMAN	6e-24
isogroup02517	1426	sp|Q9NYR8.1|	Retinol dehydrogenase 8	HUMAN	8e-19
isogroup02519	1480	sp|Q58CW6.1|	Amyotrophic lateral sclerosis 2 chromosomal region candidate gene 8 protein homolog	BOVIN	1e-11
isogroup02520	1406	sp|Q5PR67.2|	Eukaryotic translation initiation factor 3 subunit H-B	DANRE	5e-93
isogroup02523	1596	sp|Q5VYJ5.3|	MAM and LDL-receptor class A domain-containing protein C10orf112	HUMAN	1e-12
isogroup02524	2092	sp|A4FUC9.1|	Rhophilin-2	BOVIN	e-123
isogroup02525	1535	sp|Q14331.1|	Protein FRG1	HUMAN	5e-74
isogroup02526	1408	sp|Q8BN59.1|	La-related protein 6	MOUSE	5e-35
isogroup02527	1475	sp|Q27889.2|	Serine/threonine-protein phosphatase 2B catalytic subunit 2	DROME	e-153
isogroup02530	1833	sp|Q7LBC6.2|	Lysine-specific demethylase 3B	HUMAN	2e-80
isogroup02531	1473	sp|Q6NRS1.1|	Inhibitor of Bruton tyrosine kinase	XENLA	6e-08
isogroup02533	1760	sp|Q8AVH7.1|	Epidermal growth factor-like protein 6	XENLA	9e-49
isogroup02534	1402	sp|Q29RH4.1|	THO complex subunit 3	BOVIN	2e-39
isogroup02535	1410	sp|Q2NL00.3|	Glutathione S-transferase theta-1	BOVIN	7e-28
isogroup02536	1781	sp|Q8K5B2.1|	Multiple coagulation factor deficiency protein 2 homolog	MOUSE	3e-11
isogroup02539	1944	sp|P42125.1|	Enoyl-CoA delta isomerase 1, mitochondrial	MOUSE	1e-47
isogroup02540	1353	sp|P30049.2|	ATP synthase subunit delta, mitochondrial	HUMAN	1e-32
isogroup02541	1366	sp|P08594.2|	Aqualysin-1	THEAQ	1e-76
isogroup02543	2334	sp|P16332.2|	Methylmalonyl-CoA mutase, mitochondrial	MOUSE	0
isogroup02544	1404	sp|P52434.4|	DNA-directed RNA polymerases I, II, and III subunit RPABC3	HUMAN	3e-23
isogroup02545	1693	sp|Q8BH60.1|	Golgi-associated PDZ and coiled-coil motif-containing protein	MOUSE	6e-75
isogroup02546	1347	sp|Q26486.1|	46 kDa FK506-binding nuclear protein	SPOFR	5e-07
isogroup02548	1348	sp|Q25C79.1|	Akirin-2	RAT	2e-32
isogroup02549	2085	sp|O93308.1|	Structural maintenance of chromosomes protein 1A	XENLA	3e-40
isogroup02551	1374	sp|P53396.3|	ATP-citrate synthase	HUMAN	2e-47
isogroup02552	2050	sp|Q02427.3|	RNA-binding protein 1	DROME	1e-16
isogroup02554	2107	sp|Q9Y5W3.2|	Krueppel-like factor 2	HUMAN	1e-42
isogroup02557	1462	sp|A7Z026.1|	Leucine-rich repeat-containing protein 68	BOVIN	1e-96
isogroup02560	1752	sp|P83876.1|	Thioredoxin-like protein 4A	HUMAN	2e-39
isogroup02561	1601	sp|P21783.3|	Neurogenic locus notch protein homolog	XENLA	1e-16
isogroup02562	1398	sp|Q92614.3|	Myosin-XVIIIa	HUMAN	1e-70
isogroup02565	1439	sp|Q8N0W5.1|	IQ domain-containing protein K	HUMAN	3e-30
isogroup02568	1362	sp|Q86HD3.1|	mRNA turnover protein 4 homolog	DICDI	1e-13
isogroup02572	1780	sp|Q9JLV1.2|	BAG family molecular chaperone regulator 3	MOUSE	5e-07
isogroup02574	2267	sp|Q8NDF8.2|	PAP-associated domain-containing protein 5	HUMAN	2e-59
isogroup02576	1442	sp|Q76KB1.1|	Heparan sulfate 2-O-sulfotransferase 1	CHICK	8e-16
isogroup02577	1991	sp|Q5R881.1|	RING finger and SPRY domain-containing protein 1	PONAB	e-132
isogroup02579	1337	sp|Q640N2.1|	ADP-ribosylation factor-like protein 13B	MOUSE	9e-62
isogroup02582	1421	sp|Q9BZE7.1|	UPF0193 protein EVG1	HUMAN	9e-36
isogroup02583	1430	sp|Q8CIE6.2|	Coatomer subunit alpha	MOUSE	3e-13
isogroup02584	1334	sp|Q9QYJ4.1|	ATP-binding cassette sub-family B member 9	RAT	3e-51
isogroup02587	1394	sp|Q9CXG3.2|	Peptidyl-prolyl cis-trans isomerase-like 4	MOUSE	e-117
isogroup02589	1509	sp|Q8K274.2|	Ketosamine-3-kinase	MOUSE	e-101
isogroup02590	1299	sp|Q95VY2.1|	Translationally-controlled tumor protein homolog	BRABE	7e-24
isogroup02591	1418	sp|Q5ZM20.1|	RecQ-mediated genome instability protein 2	CHICK	5e-08
isogroup02593	1300	sp|Q6C1E0.1|	Diphthine synthase	YARLI	2e-70
isogroup02594	1294	sp|Q91X96.1|	Guanine nucleotide exchange factor MSS4	MOUSE	7e-27
isogroup02595	1696	sp|Q05B17.1|	WD repeat-containing protein 48	XENTR	0
isogroup02596	1521	sp|Q5DC69.2|	10 kDa heat shock protein, mitochondrial	SCHJA	3e-28
isogroup02599	1305	sp|Q5ZJ24.1|	LisH domain-containing protein FOPNL	CHICK	2e-38
isogroup02601	1311	sp|Q642M9.2|	Trans-1,2-dihydrobenzene-1,2-diol dehydrogenase	DANRE	7e-77
isogroup02602	1569	sp|Q5ZJU5.1|	Nucleolar and spindle-associated protein 1	CHICK	6e-10
isogroup02603	2041	sp|Q62784.1|	Type I inositol-3,4-bisphosphate 4-phosphatase	RAT	5e-50
isogroup02605	1944	sp|Q99LC5.2|	Electron transfer flavoprotein subunit alpha, mitochondrial	MOUSE	e-122
isogroup02606	1407	sp|Q5FW48.1|	Putative L-aspartate dehydrogenase	XENTR	2e-69
isogroup02607	1397	sp|Q5ZML3.3|	Serine/arginine-rich splicing factor 1	CHICK	8e-56
isogroup02608	1396	sp|Q95JY5.2|	Sterile alpha motif domain-containing protein 15	MACFA	2e-26
isogroup02609	1368	sp|Q54DK1.1|	Sulfide:quinone oxidoreductase, mitochondrial	DICDI	2e-39
isogroup02611	1422	sp|Q6IQY5.1|	Centrosomal protein of 70 kDa	MOUSE	1e-08
isogroup02612	1262	sp|Q0BSL0.1|	NADH-quinone oxidoreductase subunit I	GRABC	4e-54
isogroup02613	1268	sp|Q2T9V2.1|	IQ domain-containing protein G	BOVIN	2e-72
isogroup02619	1638	sp|Q2T9W9.1|	Uncharacterized protein C9orf82 homolog	BOVIN	2e-12
isogroup02622	1637	sp|O35671.1|	Integrin beta-1-binding protein 1	MOUSE	1e-07
isogroup02623	1711	sp|O60669.2|	Monocarboxylate transporter 2	HUMAN	1e-31
isogroup02626	1384	sp|P08594.2|	Aqualysin-1	THEAQ	5e-64
isogroup02627	1378	sp|Q0IH29.1|	Nucleolar protein 12	XENLA	3e-13
isogroup02629	1312	sp|Q69ZM6.3|	Serine/threonine-protein kinase 36	MOUSE	e-118
isogroup02630	1727	sp|Q92871.2|	Phosphomannomutase 1	HUMAN	1e-56
isogroup02635	1245	sp|O70497.2|	Ficolin-2	MOUSE	1e-20
isogroup02639	1304	sp|O75431.1|	Metaxin-2	HUMAN	1e-53
isogroup02641	1259	sp|A6QNK1.1|	Galactosylceramide sulfotransferase	BOVIN	3e-48
isogroup02642	1250	sp|Q9Y580.1|	RNA-binding protein 7	HUMAN	8e-23
isogroup02643	1576	sp|Q6PHS6.1|	Sorting nexin-13	MOUSE	6e-82
isogroup02647	1404	sp|Q9UHD2.1|	Serine/threonine-protein kinase TBK1	HUMAN	1e-71
isogroup02649	1419	sp|O55230.1|	DNA repair protein RAD51 homolog 4	MOUSE	5e-30
isogroup02651	1960	sp|P27987.5|	Inositol-trisphosphate 3-kinase B	HUMAN	3e-20
isogroup02653	1234	sp|Q58DV5.1|	39S ribosomal protein L30, mitochondrial	BOVIN	2e-18
isogroup02656	1456	sp|Q86VP6.2|	Cullin-associated NEDD8-dissociated protein 1	HUMAN	e-175
isogroup02657	1846	sp|A8BQB4.1|	Glycogen debranching enzyme	HORSE	5e-10
isogroup02658	1505	sp|Q9D4H2.2|	GRIP and coiled-coil domain-containing protein 1	MOUSE	2e-39
isogroup02660	1269	sp|P11799.2|	Myosin light chain kinase, smooth muscle	CHICK	8e-23
isogroup02661	1893	sp|Q62261.2|	Spectrin beta chain, brain 1	MOUSE	0
isogroup02662	1536	sp|Q9V6X7.1|	GDP-fucose protein O-fucosyltransferase 1	DROME	5e-81
isogroup02663	1262	sp|Q15329.1|	Transcription factor E2F5	HUMAN	6e-71
isogroup02666	1590	sp|Q99MQ3.2|	Serine/threonine-protein kinase PINK1, mitochondrial	MOUSE	2e-20
isogroup02667	1250	sp|B0VYY5.1|	Cytochrome c oxidase subunit 5A, mitochondrial	MACPM	2e-46
isogroup02668	2043	sp|Q9JJ09.1|	Sodium-dependent phosphate transport protein 2B	RAT	e-100
isogroup02669	1333	sp|P28799.2|	Granulins	HUMAN	2e-91
isogroup02670	1200	sp|Q6AX44.1|	Fibrinogen C domain-containing protein 1-A	XENLA	5e-46
isogroup02671	1338	sp|P26439.2|	3 beta-hydroxysteroid dehydrogenase/Delta 5-->4-isomerase type 2	HUMAN	3e-41
isogroup02672	1903	sp|P45478.1|	Palmitoyl-protein thioesterase 1	BOVIN	5e-59
isogroup02674	1194	sp|Q5M9B7.1|	Oligosaccharyltransferase complex subunit ostc-B	XENLA	5e-63
isogroup02675	1342	sp|Q6TXG9.1|	Swi5-dependent recombination DNA repair protein 1 homolog	RAT	8e-13
isogroup02676	1840	sp|Q68FL4.1|	Putative adenosylhomocysteinase 3	MOUSE	0
isogroup02677	1315	sp|Q14565.2|	Meiotic recombination protein DMC1/LIM15 homolog	HUMAN	e-131
isogroup02678	1340	sp|Q0KL02.3|	Triple functional domain protein	MOUSE	6e-76
isogroup02679	1230	sp|O94903.1|	Proline synthase co-transcribed bacterial homolog protein	HUMAN	2e-82
isogroup02681	1370	sp|P19477.1|	Fibrinogen-like protein A	PARPA	2e-42
isogroup02682	1758	sp|Q9R0L6.2|	Pericentriolar material 1 protein	MOUSE	1e-26
isogroup02683	1235	sp|Q504A5.1|	Probable thiopurine S-methyltransferase	DANRE	1e-32
isogroup02685	1259	sp|A6NHJ4.3|	Zinc finger protein 860	HUMAN	3e-16
isogroup02686	1743	sp|O54988.2|	STE20-like serine/threonine-protein kinase	MOUSE	e-103
isogroup02689	1640	sp|Q62407.2|	Striated muscle-specific serine/threonine-protein kinase	MOUSE	2e-80
isogroup02691	1265	sp|Q8TEW0.2|	Partitioning defective 3 homolog	HUMAN	2e-27
isogroup02693	1219	sp|Q8BIQ8.1|	Zinc finger protein 770	MOUSE	2e-12
isogroup02694	1249	sp|B5X737.1|	Tumor necrosis factor alpha-induced protein 8-like protein 2	SALSA	1e-35
isogroup02696	1434	sp|Q9BRT2.1|	Uncharacterized protein C6orf125	HUMAN	1e-25
isogroup02698	1561	sp|Q568Y3.1|	RING finger protein 185	RAT	3e-55
isogroup02699	1442	sp|Q5PQ53.1|	Peflin	XENLA	6e-41
isogroup02702	1191	sp|O15091.2|	Mitochondrial ribonuclease P protein 3	HUMAN	5e-51
isogroup02703	1262	sp|Q03344.2|	ATPase inhibitor, mitochondrial	RAT	7e-08
isogroup02704	1464	sp|Q54G05.1|	Putative leucine-rich repeat-containing protein DDB	DICDI	6e-09
isogroup02705	1615	sp|P78396.1|	Cyclin-A1	HUMAN	4e-17
isogroup02706	1185	sp|O65922.1|	Caffeoyl-CoA O-methyltransferase 2	POPTR	3e-13
isogroup02709	1559	sp|Q2KJC1.1|	Cell division cycle 5-like protein	BOVIN	1e-52
isogroup02710	1166	sp|Q3UHD6.2|	Sorting nexin-27	MOUSE	4e-61
isogroup02711	1172	sp|A2VDD2.1|	Tctex1 domain-containing protein 1-B	XENLA	6e-19
isogroup02712	1912	sp|Q8BW94.2|	Dynein heavy chain 3, axonemal	MOUSE	e-100
isogroup02716	1355	sp|P16591.2|	Tyrosine-protein kinase Fer	HUMAN	3e-30
isogroup02719	1566	sp|Q24439.2|	ATP synthase subunit O, mitochondrial	DROME	5e-48
isogroup02720	1167	sp|Q6DFL5.1|	THO complex subunit 5 homolog A	XENLA	1e-81
isogroup02721	1421	sp|Q5U239.1|	Transmembrane protein 145	XENLA	1e-29
isogroup02722	1175	sp|P80303.2|	Nucleobindin-2	HUMAN	3e-73
isogroup02724	1344	sp|P47032.1|	Protein PRY1	YEAST	4e-16
isogroup02726	1642	sp|B7ZCC9.1|	Probable G-protein coupled receptor 112	MOUSE	1e-42
isogroup02727	1546	sp|Q4LDE5.3|	Sushi, von Willebrand factor type A, EGF and pentraxin domain-containing protein 1	HUMAN	1e-17
isogroup02728	1190	sp|P10079.2|	Fibropellin-1	STRPU	2e-13
isogroup02734	1568	sp|Q1RMR2.1|	U1 small nuclear ribonucleoprotein 70 kDa	BOVIN	7e-48
isogroup02737	1177	sp|Q2F637.2|	14-3-3 protein zeta	BOMMO	2e-90
isogroup02738	1656	sp|P14315.3|	F-actin-capping protein subunit beta isoforms 1 and 2	CHICK	e-124
isogroup02739	1169	sp|O60447.3|	Ecotropic viral integration site 5 protein homolog	HUMAN	6e-91
isogroup02741	1352	sp|O94923.3|	D-glucuronyl C5-epimerase	HUMAN	7e-17
isogroup02743	1372	sp|Q304B9.1|	Neutral ceramidase	ARATH	7e-49
isogroup02744	1475	sp|Q3SZA9.2|	39S ribosomal protein L35, mitochondrial	BOVIN	9e-15
isogroup02746	1644	sp|Q924A2.2|	Protein capicua homolog	MOUSE	4e-35
isogroup02748	1185	sp|Q28C55.1|	Disks large homolog 1	XENTR	e-113
isogroup02750	1781	sp|Q9Y3A0.3|	Ubiquinone biosynthesis protein COQ4 homolog, mitochondrial	HUMAN	8e-64
isogroup02755	1610	sp|Q9BRQ4.3|	Uncharacterized protein C11orf70	HUMAN	2e-47
isogroup02756	1335	sp|P98150.1|	Nuclear factor NF-kappa-B p100 subunit	CHICK	1e-61
isogroup02757	1368	sp|O43805.2|	Sjoegren syndrome nuclear autoantigen 1	HUMAN	2e-28
isogroup02761	1325	sp|Q9PVV4.1|	Pericentriolar material 1 protein	XENLA	5e-15
isogroup02763	1150	sp|Q9QZT0.2|	CUB and zona pellucida-like domain-containing protein 1	RAT	7e-14
isogroup02764	1822	sp|Q9BRU9.2|	rRNA-processing protein UTP23 homolog	HUMAN	3e-29
isogroup02765	1412	sp|Q8VC51.1|	Telomerase Cajal body protein 1	MOUSE	2e-35
isogroup02767	1180	sp|P79274.1|	Long-chain specific acyl-CoA dehydrogenase, mitochondrial	PIG	7e-41
isogroup02771	1116	sp|Q04727.3|	Transducin-like enhancer protein 4	HUMAN	3e-57
isogroup02773	1573	sp|Q9UEW3.1|	Macrophage receptor MARCO	HUMAN	4e-21
isogroup02776	1446	sp|Q9QYE6.2|	Golgin subfamily A member 5	MOUSE	8e-29
isogroup02778	1244	sp|Q6NRI8.1|	Centromere protein S	XENLA	4e-23
isogroup02780	1145	sp|Q50JE5.1|	Angiotensin-converting enzyme	MESAU	4e-16
isogroup02781	1241	sp|P27652.1|	Renilla-luciferin 2-monooxygenase	RENRE	8e-70
isogroup02782	1532	sp|Q9DGE0.2|	Dual specificity mitogen-activated protein kinase kinase 6	DANRE	9e-90
isogroup02783	1193	sp|Q11179.2|	Putative serine/threonine-protein kinase C05D10.2	CAEEL	3e-91
isogroup02785	1126	sp|Q5ZKH0.1|	General transcription factor IIH subunit 5	CHICK	3e-14
isogroup02792	1124	sp|Q2M3R5.1|	Transmembrane protein 20	HUMAN	2e-26
isogroup02793	1533	sp|Q8N7X0.3|	Calpain-7-like protein	HUMAN	2e-75
isogroup02794	1202	sp|P70699.2|	Lysosomal alpha-glucosidase	MOUSE	4e-73
isogroup02795	1117	sp|A1A4J8.1|	Protein SCO1 homolog, mitochondrial	BOVIN	3e-34
isogroup02797	1097	sp|P54120.1|	Protein AIG1	ARATH	6e-16
isogroup02798	1615	sp|P53405.1|	Insulin gene enhancer protein isl-1	DANRE	e-125
isogroup02799	1228	sp|Q2TBI1.1|	Non-structural maintenance of chromosomes element 4 homolog A	BOVIN	1e-27
isogroup02800	1201	sp|P21836.1|	Acetylcholinesterase	MOUSE	1e-25
isogroup02801	1446	sp|B1ATG9.1|	UPF0632 protein A	MOUSE	2e-91
isogroup02804	1193	sp|Q9UBE8.2|	Serine/threonine-protein kinase NLK	HUMAN	e-152
isogroup02806	1243	sp|P92177.2|	14-3-3 protein epsilon	DROME	1e-97
isogroup02810	1738	sp|O95983.1|	Methyl-CpG-binding domain protein 3	HUMAN	1e-08
isogroup02811	1378	sp|Q8NDM7.3|	WD repeat-containing protein 96	HUMAN	1e-29
isogroup02812	1345	sp|Q498L2.1|	SAFB-like transcription modulator	XENLA	5e-36
isogroup02813	1226	sp|Q504A5.1|	Probable thiopurine S-methyltransferase	DANRE	6e-33
isogroup02814	1225	sp|Q86X83.2|	COMM domain-containing protein 2	HUMAN	4e-53
isogroup02818	1169	sp|Q8TDY4.1|	Arf-GAP with SH3 domain, ANK repeat and PH domain-containing protein 3	HUMAN	2e-16
isogroup02819	1430	sp|O60733.2|	85 kDa calcium-independent phospholipase A2	HUMAN	2e-80
isogroup02820	1539	sp|Q9EQT3.1|	Rho-related GTP-binding protein RhoU	MOUSE	1e-69
isogroup02821	1341	sp|C9JN71.2|	Zinc finger protein 878	HUMAN	3e-63
isogroup02823	1179	sp|P90666.1|	Thioredoxin domain-containing protein 3 homolog	ANTCR	e-124
isogroup02824	1334	sp|Q6P6E6.2|	Myeloma-overexpressed gene 2 protein homolog	DANRE	4e-10
isogroup02825	1199	sp|Q7Z569.2|	BRCA1-associated protein	HUMAN	e-103
isogroup02827	1575	sp|Q9CYI0.2|	Protein Njmu-R1	MOUSE	2e-38
isogroup02830	1096	sp|Q6PBC3.1|	Mitochondrial intermembrane space import and assembly protein 40	XENTR	5e-39
isogroup02835	1316	sp|Q91740.1|	Fibronectin	XENLA	3e-18
isogroup02838	1083	sp|Q8BJ66.2|	Kazal-type serine protease inhibitor domain-containing protein 1	MOUSE	5e-23
isogroup02840	1152	sp|Q54J55.1|	Myb-like protein X	DICDI	6e-09
isogroup02842	1085	sp|Q9NZM1.1|	Myoferlin	HUMAN	3e-61
isogroup02843	1272	sp|Q23978.1|	Myosin-IA	DROME	e-153
isogroup02844	1081	sp|Q01668.2|	Voltage-dependent L-type calcium channel subunit alpha-1D	HUMAN	2e-66
isogroup02846	1110	sp|Q96RW7.2|	Hemicentin-1	HUMAN	3e-28
isogroup02849	1280	sp|P82198.1|	Transforming growth factor-beta-induced protein ig-h3	MOUSE	7e-14
isogroup02850	1082	sp|P18484.3|	AP-2 complex subunit alpha-2	RAT	3e-76
isogroup02851	1102	sp|Q6AYK5.1|	Cell growth-regulating nucleolar protein	RAT	9e-43
isogroup02852	1700	sp|P34620.1|	Putative uncharacterized transposon-derived protein ZK1236.4	CAEEL	7e-11
isogroup02853	1186	sp|Q5XH16.1|	NHP2-like protein 1	XENLA	6e-41
isogroup02855	1120	sp|Q9D0W5.1|	Peptidyl-prolyl cis-trans isomerase-like 1	MOUSE	2e-62
isogroup02859	1100	sp|Q3U829.1|	Protein KIAA0415	MOUSE	9e-62
isogroup02861	1125	sp|Q92556.2|	Engulfment and cell motility protein 1	HUMAN	9e-78
isogroup02865	1452	sp|O35889.1|	Afadin	RAT	6e-78
isogroup02867	1059	sp|Q2TBS4.1|	Uncharacterized protein C1orf88 homolog	BOVIN	4e-15
isogroup02869	1138	sp|Q5TUF1.3|	Serrate RNA effector molecule homolog	ANOGA	3e-32
isogroup02871	1064	sp|Q27960.1|	Sodium-dependent phosphate transport protein 2B	BOVIN	3e-46
isogroup02872	1200	sp|Q6IR55.1|	Transmembrane protein 129	XENLA	1e-75
isogroup02876	1062	sp|Q95LN2.2|	Tetratricopeptide repeat protein 18	MACFA	4e-65
isogroup02878	1097	sp|P09884.2|	DNA polymerase alpha catalytic subunit	HUMAN	8e-16
isogroup02880	1609	sp|A6NE52.2|	WD repeat-containing protein KIAA1875	HUMAN	1e-45
isogroup02883	1376	sp|Q0P4P2.1|	Fibrinogen C domain-containing protein 1	XENTR	4e-44
isogroup02884	1525	sp|Q9PRL8.1|	Acyl-CoA-binding protein	CHICK	2e-19
isogroup02888	1227	sp|Q2NKU0.1|	Centromere protein X	BOVIN	5e-14
isogroup02889	1334	sp|Q7ZY31.1|	Sepiapterin reductase	XENLA	2e-28
isogroup02890	1133	sp|Q4G0P3.3|	Hydrocephalus-inducing protein homolog	HUMAN	e-129
isogroup02891	1094	sp|E1BD59.1|	E3 ubiquitin-protein ligase TRIM56	BOVIN	1e-17
isogroup02892	1611	sp|Q5TCS8.2|	Adenylate kinase domain-containing protein 1	HUMAN	1e-22
isogroup02894	1100	sp|Q5M9Q1.3|	NKAP-like protein	HUMAN	6e-18
isogroup02899	1136	sp|P08709.1|	Coagulation factor VII	HUMAN	1e-34
isogroup02905	1127	sp|Q9CPZ8.1|	COX assembly mitochondrial protein homolog	MOUSE	2e-21
isogroup02907	1581	sp|Q5RBR1.2|	Signal recognition particle 19 kDa protein	PONAB	7e-30
isogroup02913	1170	sp|P62286.2|	Abnormal spindle-like microcephaly-associated protein homolog	CANFA	9e-15
isogroup02914	1150	sp|Q91048.1|	Inactive tyrosine-protein kinase 7	CHICK	5e-13
isogroup02915	1248	sp|P0C2B7.1|	39S ribosomal protein L52, mitochondrial	BOVIN	6e-20
isogroup02918	1136	sp|Q05AW7.1|	Cytoplasmic tRNA 2-thiolation protein 1	XENLA	e-120
isogroup02920	1024	sp|Q5VVC0.1|	Uncharacterized protein C1orf146	HUMAN	2e-13
isogroup02922	1220	sp|Q8T773.1|	Putative malate dehydrogenase 1B	BRAFL	4e-83
isogroup02924	1147	sp|O76536.1|	Hyalin	STRPU	1e-26
isogroup02929	1016	sp|Q9UJA2.1|	Cardiolipin synthase	HUMAN	5e-25
isogroup02935	1218	sp|Q7PCJ8.1|	Diamine acetyltransferase 2	BOVIN	5e-18
isogroup02936	1085	sp|Q9UGM3.2|	Deleted in malignant brain tumors 1 protein	HUMAN	5e-61
isogroup02939	1271	sp|P49217.2|	Melatonin receptor type 1A	PHOSU	1e-10
isogroup02940	1102	sp|Q99816.2|	Tumor susceptibility gene 101 protein	HUMAN	9e-49
isogroup02941	1042	sp|Q5R807.1|	FCH domain only protein 2	PONAB	7e-77
isogroup02942	1245	sp|Q09621.1|	Beta-lactamase domain-containing protein 2	CAEEL	9e-58
isogroup02943	1175	sp|Q4U4S6.1|	Xin actin-binding repeat-containing protein 2	MOUSE	3e-17
isogroup02944	1594	sp|O76329.1|	Interaptin	DICDI	2e-08
isogroup02945	1094	sp|P61026.1|	Ras-related protein Rab-10	HUMAN	2e-67
isogroup02948	1377	sp|Q96S37.1|	Solute carrier family 22 member 12	HUMAN	8e-10
isogroup02949	1035	sp|Q1L987.2|	ATP synthase mitochondrial F1 complex assembly factor 1	DANRE	4e-31
isogroup02953	1439	sp|Q8TF66.2|	Leucine-rich repeat-containing protein 15	HUMAN	1e-15
isogroup02955	1061	sp|Q6BEA0.1|	Plexin-A4	DANRE	9e-54
isogroup02957	1697	sp|Q6WKZ7.2|	Nostrin	MOUSE	2e-23
isogroup02958	993	sp|Q9NRD9.1|	Dual oxidase 1	HUMAN	2e-45
isogroup02959	1005	sp|O94760.3|	N(G),N(G)-dimethylarginine dimethylaminohydrolase 1	HUMAN	2e-44
isogroup02962	1302	sp|Q64676.2|	2-hydroxyacylsphingosine 1-beta-galactosyltransferase	MOUSE	2e-16
isogroup02966	994	sp|P24368.3|	Peptidyl-prolyl cis-trans isomerase B	RAT	9e-47
isogroup02967	1110	sp|Q28178.2|	Thrombospondin-1	BOVIN	3e-16
isogroup02968	1034	sp|Q5E9K3.1|	Pyridoxine-5'-phosphate oxidase	BOVIN	5e-69
isogroup02969	1297	sp|Q32PL8.1|	Coiled-coil domain-containing protein 111 homolog	DANRE	3e-71
isogroup02971	1003	sp|Q09596.1|	Probable glutathione S-transferase 5	CAEEL	7e-37
isogroup02973	1291	sp|Q99MV7.2|	RING finger protein 17	MOUSE	9e-11
isogroup02974	988	sp|O14815.1|	Calpain-9	HUMAN	2e-53
isogroup02975	987	sp|Q0MQH3.3|	NADH dehydrogenase [ubiquinone] iron-sulfur protein 5	GORGO	2e-12
isogroup02980	986	sp|P51156.2|	Ras-related protein Rab-26	RAT	8e-80
isogroup02982	1617	sp|Q62763.1|	Casein kinase I isoform gamma-3	RAT	e-169
isogroup02985	1427	sp|Q561X9.1|	3-hydroxybutyrate dehydrogenase type 2	DANRE	1e-56
isogroup02990	1089	sp|P50428.2|	Arylsulfatase A	MOUSE	4e-72
isogroup02991	1032	sp|Q5M934.1|	Probable tRNA pseudouridine synthase 1	RAT	1e-58
isogroup02993	1056	sp|Q71FD5.1|	E3 ubiquitin-protein ligase ZNRF2	MOUSE	2e-40
isogroup02994	1033	sp|Q8IYN6.1|	Protein FAM100B	HUMAN	1e-10
isogroup02995	1044	sp|Q7LFX5.1|	Carbohydrate sulfotransferase 15	HUMAN	1e-13
isogroup02997	1526	sp|Q08DF4.1|	Dynamin-1	BOVIN	0
isogroup02998	976	sp|Q9D180.3|	WD repeat-containing protein 65	MOUSE	3e-84
isogroup03001	1030	sp|P17152.1|	Transmembrane protein 11, mitochondrial	HUMAN	2e-53
isogroup03002	1338	sp|O65922.1|	Caffeoyl-CoA O-methyltransferase 2	POPTR	2e-18
isogroup03007	1177	sp|Q7ZX75.1|	Protein LMBR1L	XENLA	3e-87
isogroup03010	1108	sp|P29957.3|	Alpha-amylase	PSEHA	2e-39
isogroup03015	1140	sp|Q9Z1J2.1|	Serine/threonine-protein kinase Nek4	MOUSE	3e-34
isogroup03016	1442	sp|P56518.1|	Histone deacetylase 1	STRPU	0
isogroup03017	1626	sp|Q6P5S7.1|	Ribonuclease kappa	HUMAN	7e-14
isogroup03018	995	sp|P45447.3|	Ecdysone-induced protein 78C	DROME	6e-33
isogroup03020	1278	sp|Q9N0L8.1|	Whey acidic protein	MACEU	3e-19
isogroup03022	1376	sp|Q6BMM5.2|	Glucose-repressible alcohol dehydrogenase transcriptional effector	DEBHA	4e-20
isogroup03024	1001	sp|P46782.4|	40S ribosomal protein S5	HUMAN	6e-96
isogroup03025	964	sp|Q9R044.2|	Nephrin	RAT	4e-10
isogroup03027	1127	sp|Q5ZJH7.1|	Protein CNPPD1	CHICK	3e-24
isogroup03029	1075	sp|P19804.1|	Nucleoside diphosphate kinase B	RAT	1e-56
isogroup03030	949	sp|P18749.1|	Oocyte zinc finger protein XlCOF6	XENLA	2e-08
isogroup03032	944	sp|P80404.3|	4-aminobutyrate aminotransferase, mitochondrial	HUMAN	2e-66
isogroup03034	1448	sp|Q1RMU2.1|	Ubiquitin carboxyl-terminal hydrolase CYLD	BOVIN	1e-17
isogroup03035	1273	sp|P12243.2|	Thioredoxin-1	SYNE7	7e-21
isogroup03037	1124	sp|Q9UJF2.2|	Ras GTPase-activating protein nGAP	HUMAN	2e-40
isogroup03039	1324	sp|A2VDT6.1|	Probable palmitoyltransferase ZDHHC21	BOVIN	3e-36
isogroup03040	1232	sp|P25007.2|	Peptidyl-prolyl cis-trans isomerase	DROME	3e-60
isogroup03042	952	sp|Q99615.2|	DnaJ homolog subfamily C member 7	HUMAN	8e-61
isogroup03043	939	sp|P22676.2|	Calretinin	HUMAN	2e-41
isogroup03045	951	sp|Q0V9S9.1|	Coiled-coil domain-containing protein 135	XENTR	1e-48
isogroup03047	942	sp|P47826.1|	60S acidic ribosomal protein P0	CHICK	6e-58
isogroup03049	980	sp|P46063.3|	ATP-dependent DNA helicase Q1	HUMAN	6e-96
isogroup03052	1547	sp|Q9UKK3.3|	Poly [ADP-ribose] polymerase 4	HUMAN	4e-47
isogroup03053	1542	sp|Q9JL56.1|	Glycerophosphodiester phosphodiesterase 1	MOUSE	1e-58
isogroup03054	1057	sp|Q8BGS1.1|	Band 4.1-like protein 5	MOUSE	4e-83
isogroup03055	1369	sp|Q9NPC2.1|	Potassium channel subfamily K member 9	HUMAN	6e-13
isogroup03056	927	sp|Q9CQL5.1|	39S ribosomal protein L18, mitochondrial	MOUSE	4e-38
isogroup03060	1059	sp|Q5ZHN3.1|	WD repeat domain phosphoinositide-interacting protein 2	CHICK	e-133
isogroup03066	1365	sp|Q923L3.2|	CUB and sushi domain-containing protein 1	MOUSE	6e-08
isogroup03067	1133	sp|Q9Y3A2.2|	Probable U3 small nucleolar RNA-associated protein 11	HUMAN	6e-30
isogroup03068	1155	sp|P07314.4|	Gamma-glutamyltranspeptidase 1	RAT	5e-87
isogroup03071	1135	sp|P70032.1|	Serine/threonine-protein kinase PLK1	XENLA	e-106
isogroup03072	1165	sp|Q8JGR7.1|	Integrator complex subunit 7	DANRE	4e-12
isogroup03073	929	sp|Q9H477.1|	Ribokinase	HUMAN	4e-24
isogroup03075	1290	sp|Q0VCA7.1|	3-oxoacyl-[acyl-carrier-protein] synthase, mitochondrial	BOVIN	8e-66
isogroup03077	1388	sp|P46530.1|	Neurogenic locus notch homolog protein 1	DANRE	3e-08
isogroup03080	1145	sp|Q9VCA2.1|	Organic cation transporter protein	DROME	3e-33
isogroup03082	1386	sp|Q6P8I6.1|	Cytochrome c oxidase assembly protein COX11, mitochondrial	MOUSE	7e-75
isogroup03083	1014	sp|Q2T9V5.1|	tRNA (adenine-N(1)-)-methyltransferase non-catalytic subunit TRM6	BOVIN	5e-45
isogroup03085	938	sp|Q5EAD0.1|	Brain-specific angiogenesis inhibitor 1-associated protein 2	BOVIN	7e-35
isogroup03086	1268	sp|Q8QFP8.1|	LIM domain kinase 1	CHICK	1e-48
isogroup03092	1508	sp|Q14BP6.1|	Leucine-rich repeat-containing protein LOC400891 homolog	MOUSE	3e-23
isogroup03093	947	sp|Q15485.2|	Ficolin-2	HUMAN	8e-28
isogroup03096	1254	sp|A8MXQ7.2|	Putative IQ motif and ankyrin repeat domain-containing protein LOC642574	HUMAN	2e-70
isogroup03097	1430	sp|Q6PCJ1.1|	Dynactin subunit 1	XENLA	2e-84
isogroup03098	1122	sp|Q6PDK2.2|	Histone-lysine N-methyltransferase MLL2	MOUSE	2e-22
isogroup03100	1355	sp|B4JXX2.1|	cGMP-specific 3',5'-cyclic phosphodiesterase	DROGR	e-131
isogroup03101	1008	sp|Q7ZYC4.1|	Long-chain-fatty-acid--CoA ligase ACSBG2	XENLA	2e-46
isogroup03103	1003	sp|P86409.1|	Ral GTPase-activating protein subunit alpha-1	PIG	4e-67
isogroup03104	1514	sp|Q6TCG8.1|	Progestin and adipoQ receptor family member 3	MOUSE	2e-77
isogroup03106	889	sp|E1BD59.1|	E3 ubiquitin-protein ligase TRIM56	BOVIN	7e-13
isogroup03109	1349	sp|Q5PSV9.1|	Mediator of DNA damage checkpoint protein 1	MOUSE	2e-10
isogroup03110	1006	sp|Q6PC69.1|	60S ribosomal protein L10a	DANRE	1e-85
isogroup03111	915	sp|Q32L31.2|	High mobility group protein B3	BOVIN	2e-11
isogroup03116	1164	sp|P42679.1|	Megakaryocyte-associated tyrosine-protein kinase	HUMAN	3e-41
isogroup03117	913	sp|O14683.2|	Tumor protein p53-inducible protein 11	HUMAN	1e-28
isogroup03120	1348	sp|Q5BIS9.3|	5'-AMP-activated protein kinase subunit beta-1	BOVIN	6e-31
isogroup03121	1088	sp|Q3KQ10.1|	Centromere protein M	XENLA	6e-14
isogroup03122	1045	sp|Q6GN70.1|	B9 domain-containing protein 2	XENLA	4e-66
isogroup03126	1083	sp|Q8JG54.1|	Repulsive guidance molecule A	CHICK	9e-25
isogroup03130	995	sp|Q9Y3D9.2|	28S ribosomal protein S23, mitochondrial	HUMAN	1e-18
isogroup03132	899	sp|Q5R621.1|	Heparan sulfate 2-O-sulfotransferase 1	PONAB	4e-07
isogroup03135	954	sp|A4IH82.1|	SH3 domain-binding protein 5-like	XENTR	6e-10
isogroup03136	1534	sp|Q96AE7.1|	Tetratricopeptide repeat protein 17	HUMAN	1e-70
isogroup03137	1466	sp|Q8NB16.1|	Mixed lineage kinase domain-like protein	HUMAN	7e-20
isogroup03138	998	sp|Q8CGR7.1|	Uridine phosphorylase 2	MOUSE	5e-50
isogroup03142	904	sp|P33947.1|	ER lumen protein retaining receptor 2	HUMAN	2e-98
isogroup03144	1045	sp|Q5BIM8.1|	DNA excision repair protein ERCC-8	BOVIN	e-104
isogroup03145	1209	sp|P63014.1|	Paired mesoderm homeobox protein 1	RAT	1e-13
isogroup03146	962	sp|Q6NZL8.2|	Signal peptide, CUB and EGF-like domain-containing protein 1	MOUSE	4e-13
isogroup03147	894	sp|Q5EFZ4.3|	Vacuolar protein 8	PICPA	2e-29
isogroup03148	928	sp|Q5E9N3.1|	E3 ubiquitin-protein ligase RNF25	BOVIN	1e-21
isogroup03152	962	sp|Q9UBG0.2|	C-type mannose receptor 2	HUMAN	1e-18
isogroup03155	875	sp|A7SD85.1|	Cell division cycle 5-related protein	NEMVE	e-111
isogroup03156	926	sp|Q641X6.1|	MORN repeat-containing protein 1	RAT	3e-43
isogroup03157	1104	sp|Q8SQ21.1|	Histidine triad nucleotide-binding protein 2, mitochondrial	BOVIN	3e-35
isogroup03160	963	sp|Q8BGT0.1|	Osteopetrosis-associated transmembrane protein 1	MOUSE	1e-24
isogroup03167	968	sp|Q86V42.1|	Protein FAM124A	HUMAN	1e-32
isogroup03173	1410	sp|Q9DCS9.3|	NADH dehydrogenase [ubiquinone] 1 beta subcomplex subunit 10	MOUSE	7e-30
isogroup03174	917	sp|P23508.2|	Colorectal mutant cancer protein	HUMAN	1e-21
isogroup03178	996	sp|Q9MZL5.1|	Voltage-dependent L-type calcium channel subunit beta-2	BOVIN	1e-36
isogroup03179	1066	sp|Q6PE54.1|	Probable ATP-dependent RNA helicase DHX40	MOUSE	2e-49
isogroup03182	1242	sp|Q6P5E8.1|	Diacylglycerol kinase theta	MOUSE	4e-40
isogroup03187	1089	sp|Q80SU7.1|	Interferon-induced very large GTPase 1	MOUSE	4e-44
isogroup03189	870	sp|Q16959.1|	Dynein intermediate chain 2, ciliary	ANTCR	7e-74
isogroup03190	879	sp|Q91ZX7.1|	Prolow-density lipoprotein receptor-related protein 1	MOUSE	7e-08
isogroup03197	1234	sp|P51812.1|	Ribosomal protein S6 kinase alpha-3	HUMAN	e-157
isogroup03198	932	sp|Q5ZMH6.1|	Methyltransferase-like protein 9	CHICK	1e-50
isogroup03199	1387	sp|Q969V4.1|	Tektin-1	HUMAN	e-109
isogroup03200	905	sp|Q5RAS0.1|	Short-chain specific acyl-CoA dehydrogenase, mitochondrial	PONAB	7e-61
isogroup03201	1280	sp|Q9VYB7.2|	Protein-tyrosine sulfotransferase	DROME	4e-84
isogroup03202	883	sp|P35220.2|	Catenin alpha	DROME	7e-54
isogroup03203	979	sp|Q9BRZ2.3|	E3 ubiquitin-protein ligase TRIM56	HUMAN	6e-19
isogroup03204	1347	sp|Q5T1M5.2|	FK506-binding protein 15	HUMAN	2e-48
isogroup03206	911	sp|Q06HQ7.1|	Phospholipase B1, membrane-associated	MONDO	5e-71
isogroup03209	1130	sp|Q9QZR9.1|	Collagen alpha-4(IV) chain	MOUSE	4e-36
isogroup03210	1101	sp|Q4R6T7.2|	IQ and ubiquitin-like domain-containing protein	MACFA	4e-50
isogroup03213	869	sp|P21328.1|	RNA-directed DNA polymerase from mobile element jockey	DROME	3e-07
isogroup03215	894	sp|Q8NEF3.2|	Coiled-coil domain-containing protein 112	HUMAN	1e-38
isogroup03216	970	sp|Q92035.2|	Acetylcholinesterase	BUNFA	8e-35
isogroup03217	864	sp|Q5SYL1.1|	Uncharacterized serine/threonine-protein kinase SgK494	MOUSE	6e-34
isogroup03220	844	sp|Q9Y3D5.1|	28S ribosomal protein S18c, mitochondrial	HUMAN	2e-19
isogroup03221	872	sp|P22232.1|	rRNA 2'-O-methyltransferase fibrillarin	XENLA	e-111
isogroup03225	1289	sp|Q8W485.1|	Uncharacterized protein At5g50100, mitochondrial	ARATH	8e-18
isogroup03226	975	sp|Q52KI8.1|	Serine/arginine repetitive matrix protein 1	MOUSE	1e-29
isogroup03227	853	sp|Q96M60.2|	Uncharacterized protein C15orf33	HUMAN	7e-16
isogroup03229	822	sp|Q02366.2|	NADH dehydrogenase [ubiquinone] 1 alpha subcomplex subunit 6	BOVIN	2e-34
isogroup03235	1010	sp|Q5TZA2.1|	Rootletin	HUMAN	5e-66
isogroup03237	1182	sp|Q28709.2|	CD63 antigen	RABIT	7e-26
isogroup03242	977	sp|Q9Y6M7.2|	Sodium bicarbonate cotransporter 3	HUMAN	3e-35
isogroup03243	861	sp|P19477.1|	Fibrinogen-like protein A	PARPA	2e-57
isogroup03247	974	sp|Q1ECT8.1|	Protein CCSMST1	BOVIN	5e-07
isogroup03248	918	sp|P15161.2|	Globin-1	PARCH	4e-30
isogroup03249	1001	sp|O14776.2|	Transcription elongation regulator 1	HUMAN	2e-24
isogroup03253	845	sp|Q497V5.2|	S1 RNA-binding domain-containing protein 1	MOUSE	2e-24
isogroup03256	968	sp|Q6ZN84.2|	Coiled-coil domain-containing protein 81	HUMAN	2e-50
isogroup03264	1195	sp|O54967.2|	Activated CDC42 kinase 1	MOUSE	e-130
isogroup03267	1137	sp|Q9CXE2.1|	B-cell CLL/lymphoma 7 protein family member A	MOUSE	4e-20
isogroup03268	969	sp|Q9JLV2.2|	Short transient receptor potential channel 4-associated protein	MOUSE	2e-27
isogroup03273	1012	sp|Q9TUL9.1|	Metalloproteinase inhibitor 3	HORSE	3e-07
isogroup03274	887	sp|Q7M3Y0.1|	Lectin 1	STIJA	7e-86
isogroup03276	862	sp|P14317.3|	Hematopoietic lineage cell-specific protein	HUMAN	1e-65
isogroup03277	818	sp|Q9VQG2.1|	Gamma-secretase subunit Aph-1	DROME	3e-14
isogroup03278	847	sp|Q9UNY4.2|	Transcription termination factor 2	HUMAN	2e-20
isogroup03279	835	sp|Q9Y3B7.1|	39S ribosomal protein L11, mitochondrial	HUMAN	5e-30
isogroup03280	1025	sp|P17035.5|	Zinc finger protein 28	HUMAN	7e-11
isogroup03281	949	sp|Q5RCM7.1|	DnaJ homolog subfamily C member 16	PONAB	4e-36
isogroup03283	890	sp|Q9XTA0.1|	Dopamine beta-hydroxylase	HORSE	4e-57
isogroup03285	1045	sp|Q2KJ93.1|	Cell division control protein 42 homolog	BOVIN	3e-88
isogroup03286	928	sp|Q6DIB5.1|	Multiple epidermal growth factor-like domains protein 10	MOUSE	7e-38
isogroup03289	1138	sp|O13046.1|	WD repeat and HMG-box DNA-binding protein 1	XENLA	4e-60
isogroup03290	1174	sp|P61023.2|	Calcium-binding protein p22	RAT	9e-26
isogroup03295	800	sp|Q9PTJ6.2|	CTD small phosphatase-like protein	CHICK	8e-77
isogroup03299	796	sp|Q9CQP3.1|	Coiled-coil-helix-coiled-coil-helix domain-containing protein 5	MOUSE	2e-18
isogroup03304	799	sp|Q6ZRS2.3|	Helicase SRCAP	HUMAN	3e-60
isogroup03306	1122	sp|Q96K76.3|	Ubiquitin carboxyl-terminal hydrolase 47	HUMAN	e-117
isogroup03308	937	sp|Q2TE74.2|	Glutathione gamma-glutamylcysteinyltransferase 2	LOTJA	9e-12
isogroup03313	1309	sp|Q2M3R5.1|	Transmembrane protein 20	HUMAN	3e-28
isogroup03315	1201	sp|P50053.1|	Ketohexokinase	HUMAN	1e-71
isogroup03322	976	sp|Q95108.2|	Thioredoxin, mitochondrial	BOVIN	3e-25
isogroup03324	1070	sp|Q6MG82.2|	Proline-rich transmembrane protein 1	RAT	9e-14
isogroup03328	1094	sp|Q5G271.1|	Neurotrypsin	PANTR	5e-65
isogroup03329	773	sp|Q4V8D1.1|	Cytochrome P450 2U1	RAT	2e-50
isogroup03332	1095	sp|P79371.1|	Peroxisomal sarcosine oxidase	RABIT	2e-51
isogroup03336	1075	sp|O89001.2|	Carboxypeptidase D	MOUSE	5e-94
isogroup03339	1146	sp|P26187.3|	Methylated-DNA--protein-cysteine methyltransferase	MOUSE	6e-34
isogroup03340	1213	sp|P29074.1|	Tyrosine-protein phosphatase non-receptor type 4	HUMAN	2e-76
isogroup03342	858	sp|Q9JI18.1|	Low-density lipoprotein receptor-related protein 1B	MOUSE	2e-46
isogroup03343	1076	sp|P82916.3|	28S ribosomal protein S17, mitochondrial	BOVIN	1e-13
isogroup03344	807	sp|P30153.4|	Serine/threonine-protein phosphatase 2A 65 kDa regulatory subunit A alpha isoform	HUMAN	2e-77
isogroup03347	895	sp|O60610.2|	Protein diaphanous homolog 1	HUMAN	3e-71
isogroup03352	867	sp|Q9XSJ0.1|	Ubiquitin carboxyl-terminal hydrolase isozyme L5	BOVIN	5e-96
isogroup03355	1104	sp|Q04671.2|	P protein	HUMAN	3e-24
isogroup03356	988	sp|Q6IV76.1|	Tafazzin	ERYPA	5e-62
isogroup03361	854	sp|Q8BHW2.1|	Protein OSCP1	MOUSE	9e-96
isogroup03363	1178	sp|Q1RPR6.1|	Integrin beta-6	PIG	2e-86
isogroup03364	814	sp|Q7M3Y0.1|	Lectin 1	STIJA	2e-20
isogroup03370	1141	sp|Q8BWP8.1|	N-acetyllactosaminide beta-1,3-N-acetylglucosaminyltransferase	MOUSE	2e-17
isogroup03371	1306	sp|Q6ZVK1.2|	Transmembrane protein 179	HUMAN	3e-14
isogroup03378	877	sp|P00130.3|	Cytochrome b-c1 complex subunit 9	BOVIN	1e-10
isogroup03379	974	sp|Q80VI1.1|	E3 ubiquitin-protein ligase TRIM56	MOUSE	8e-19
isogroup03392	744	sp|Q99PW4.1|	TP53-regulating kinase	MOUSE	2e-56
isogroup03393	818	sp|Q5MNV8.2|	F-box only protein 47	HUMAN	9e-30
isogroup03396	833	sp|Q8K1M6.2|	Dynamin-1-like protein	MOUSE	e-105
isogroup03397	1087	sp|P16905.2|	cAMP-dependent protein kinase type I regulatory subunit	DROME	e-131
isogroup03398	990	sp|A0M8U1.1|	Suppressor of tumorigenicity 7 protein homolog	CHICK	e-111
isogroup03399	941	sp|Q9JJ09.1|	Sodium-dependent phosphate transport protein 2B	RAT	2e-37
isogroup03403	789	sp|Q9V7A7.1|	G patch domain and ankyrin repeats-containing protein 1 homolog	DROME	2e-14
isogroup03416	1123	sp|P47179.1|	Cell wall protein DAN4	YEAST	4e-15
isogroup03423	930	sp|Q6PNC0.1|	DmX-like protein 1	MOUSE	4e-28
isogroup03425	745	sp|Q8TEK3.2|	Histone-lysine N-methyltransferase, H3 lysine-79 specific	HUMAN	3e-83
isogroup03427	770	sp|P07742.2|	Ribonucleoside-diphosphate reductase large subunit	MOUSE	e-132
isogroup03428	860	sp|Q6AY25.1|	Transmembrane emp24 domain-containing protein 3	RAT	1e-50
isogroup03432	888	sp|Q02589.2|	[Protein ADP-ribosylarginine] hydrolase	RAT	5e-51
isogroup03433	762	sp|P47727.2|	Carbonyl reductase [NADPH] 1	RAT	4e-21
isogroup03435	831	sp|Q08E15.1|	Alpha-N-acetylgalactosaminide alpha-2,6-sialyltransferase 6	BOVIN	1e-08
isogroup03437	769	sp|Q9BRZ2.3|	E3 ubiquitin-protein ligase TRIM56	HUMAN	4e-20
isogroup03438	800	sp|B4G437.1|	Spastin	DROPE	9e-20
isogroup03439	742	sp|P08836.2|	Farnesyl pyrophosphate synthase	CHICK	5e-32
isogroup03441	784	sp|Q02763.2|	Angiopoietin-1 receptor	HUMAN	2e-17
isogroup03451	715	sp|Q9W683.1|	Cytochrome P450 1A1	LIZSA	5e-32
isogroup03453	721	sp|P80146.3|	Extracellular serine proteinase	THESR	1e-39
isogroup03454	746	sp|Q6ZQ03.2|	Formin-binding protein 4	MOUSE	2e-13
isogroup03456	1035	sp|Q4G0P3.3|	Hydrocephalus-inducing protein homolog	HUMAN	4e-70
isogroup03460	807	sp|Q01588.1|	Replication protein A 70 kDa DNA-binding subunit	XENLA	8e-53
isogroup03461	954	sp|Q9H720.2|	PGAP2-interacting protein	HUMAN	5e-44
isogroup03464	856	sp|Q9AYP9.1|	Lectin-C	PHYAM	2e-08
isogroup03465	951	sp|Q9DA42.1|	Uncharacterized protein C20orf85 homolog	MOUSE	1e-18
isogroup03468	800	sp|A2A4P0.1|	ATP-dependent RNA helicase DHX8	MOUSE	6e-30
isogroup03472	948	sp|Q9QXL2.2|	Kinesin-like protein KIF21A	MOUSE	6e-97
isogroup03473	768	sp|P21797.1|	Troponin C, isoform 1	BALNU	1e-19
isogroup03477	1097	sp|P20135.3|	Glutathione S-transferase theta-1	CHICK	2e-30
isogroup03482	755	sp|Q8CGF7.2|	Transcription elongation regulator 1	MOUSE	4e-40
isogroup03484	729	sp|P62752.1|	60S ribosomal protein L23a	RAT	1e-47
isogroup03486	734	sp|Q80SU7.1|	Interferon-induced very large GTPase 1	MOUSE	8e-12
isogroup03493	726	sp|Q9PWA1.1|	Regulator of G-protein signaling 20	CHICK	1e-48
isogroup03501	755	sp|B0S5N4.2|	Plexin A3	DANRE	6e-20
isogroup03502	831	sp|Q6ZMY6.2|	WD repeat-containing protein 88	HUMAN	1e-44
isogroup03505	1102	sp|A6H8I2.1|	Small G protein signaling modulator 3 homolog	XENLA	e-147
isogroup03508	951	sp|Q33BP8.1|	Forkhead box protein N3	PIG	4e-30
isogroup03518	719	sp|Q9VAT2.1|	DDB1- and CUL4-associated factor 10 homolog	DROME	5e-35
isogroup03521	1078	sp|Q09815.1|	Serine/threonine-protein kinase ppk5	SCHPO	3e-36
isogroup03522	1025	sp|O43181.1|	NADH dehydrogenase [ubiquinone] iron-sulfur protein 4, mitochondrial	HUMAN	2e-43
isogroup03525	953	sp|P28053.1|	Interstitial collagenase	BOVIN	2e-29
isogroup03530	1109	sp|Q8N448.1|	Ligand of Numb protein X 2	HUMAN	4e-31
isogroup03534	956	sp|Q56P28.1|	PRA1 family protein 3	PIG	5e-34
isogroup03536	759	sp|Q2NKT1.1|	Profilin-4	BOVIN	8e-21
isogroup03537	719	sp|Q9BRZ2.3|	E3 ubiquitin-protein ligase TRIM56	HUMAN	1e-16
isogroup03538	680	sp|A2AAJ9.2|	Obscurin	MOUSE	7e-07
isogroup03541	753	sp|Q178L7.1|	Succinate dehydrogenase assembly factor 2, mitochondrial	AEDAE	1e-12
isogroup03545	812	sp|O60671.1|	Cell cycle checkpoint protein RAD1	HUMAN	2e-52
isogroup03548	676	sp|Q7Z7K6.1|	Centromere protein V	HUMAN	2e-16
isogroup03553	808	sp|Q6PB06.1|	Aminoglycoside phosphotransferase domain-containing protein 1	XENLA	6e-17
isogroup03556	1110	sp|Q4PFV5.1|	DNA polymerase epsilon catalytic subunit A	USTMA	e-119
isogroup03562	692	sp|Q5F2E8.1|	Serine/threonine-protein kinase TAO1	MOUSE	1e-33
isogroup03565	937	sp|Q5VVX9.1|	Ubiquitin-conjugating enzyme E2 U	HUMAN	2e-40
isogroup03567	951	sp|P18503.1|	Short-chain collagen C4	EPHMU	2e-07
isogroup03568	681	sp|Q56R14.1|	E3 ubiquitin-protein ligase TRIM33	XENLA	6e-13
isogroup03570	789	sp|Q5RCG9.1|	Prefoldin subunit 3	PONAB	2e-29
isogroup03577	700	sp|Q14247.2|	Src substrate cortactin	HUMAN	5e-45
isogroup03578	831	sp|Q0VFM0.1|	Zinc finger protein-like 1	XENTR	3e-58
isogroup03587	783	sp|P29126.1|	Bifunctional endo-1,4-beta-xylanase xylA	RUMFL	4e-08
isogroup03594	913	sp|Q08C69.1|	RNA pseudouridylate synthase domain-containing protein 1	DANRE	1e-38
isogroup03595	744	sp|Q9BS26.1|	Endoplasmic reticulum resident protein 44	HUMAN	8e-53
isogroup03598	675	sp|Q28983.1|	Zonadhesin	PIG	7e-32
isogroup03606	667	sp|Q8K400.3|	Syntaxin-binding protein 5	MOUSE	1e-52
isogroup03610	827	sp|O13016.1|	Tyrosine-protein phosphatase non-receptor type 1	CHICK	3e-20
isogroup03611	794	sp|Q09225.3|	Nose resistant to fluoxetine protein 6	CAEEL	5e-16
isogroup03613	795	sp|Q641W2.1|	UPF0160 protein MYG1, mitochondrial	RAT	2e-22
isogroup03626	708	sp|Q2KIB9.1|	Ribonuclease P protein subunit p29	BOVIN	2e-31
isogroup03631	768	sp|Q90W79.1|	Contactin-5	CHICK	6e-26
isogroup03632	970	sp|P20488.3|	Synaptophysin	BOVIN	6e-27
isogroup03633	640	sp|Q9VXE0.1|	Probable small nuclear ribonucleoprotein G	DROME	1e-19
isogroup03635	753	sp|Q9ESZ0.2|	DNA repair protein XRCC1	RAT	9e-56
isogroup03639	710	sp|Q02081.1|	Laccase-4	THACU	1e-07
isogroup03640	776	sp|Q9EPU0.2|	Regulator of nonsense transcripts 1	MOUSE	2e-09
isogroup03643	706	sp|Q60NC0.2|	Degenerin mec-10	CAEBR	2e-18
isogroup03645	832	sp|Q8BJM3.1|	Growth inhibition and differentiation-related protein 88 homolog	MOUSE	3e-36
isogroup03646	730	sp|Q3SZI8.1|	Isovaleryl-CoA dehydrogenase, mitochondrial	BOVIN	1e-85
isogroup03653	887	sp|Q5W041.2|	Armadillo repeat-containing protein 3	HUMAN	2e-34
isogroup03658	952	sp|Q9BXS5.3|	AP-1 complex subunit mu-1	HUMAN	e-137
isogroup03660	648	sp|Q8BFX3.1|	BTB/POZ domain-containing protein KCTD3	MOUSE	2e-43
isogroup03661	893	sp|Q7Z4H7.2|	HAUS augmin-like complex subunit 6	HUMAN	1e-20
isogroup03665	706	sp|P01103.1|	Transcriptional activator Myb	CHICK	8e-49
isogroup03674	747	sp|P11531.3|	Dystrophin	MOUSE	9e-24
isogroup03675	711	sp|Q6DID3.1|	Protein SCAF8	MOUSE	3e-56
isogroup03677	614	sp|Q6NXH8.1|	Uncharacterized protein C12orf26 homolog	MOUSE	1e-10
isogroup03679	606	sp|A3KG59.1|	Peptidase M20 domain-containing protein 2	MOUSE	2e-34
isogroup03680	809	sp|Q12872.3|	Splicing factor, suppressor of white-apricot homolog	HUMAN	1e-07
isogroup03682	702	sp|P31977.3|	Ezrin	RAT	7e-25
isogroup03684	791	sp|Q5R5X0.1|	Pinin	PONAB	7e-17
isogroup03685	971	sp|P40879.1|	Chloride anion exchanger	HUMAN	8e-08
isogroup03687	727	sp|P62070.1|	Ras-related protein R-Ras2	HUMAN	3e-12
isogroup03688	645	sp|Q6ZV65.3|	Protein FAM47E	HUMAN	3e-20
isogroup03691	643	sp|P19477.1|	Fibrinogen-like protein A	PARPA	2e-43
isogroup03697	676	sp|O70473.1|	Alcohol dehydrogenase [NADP+]	CRIGR	2e-30
isogroup03700	844	sp|A4D1E9.1|	GTP-binding protein 10	HUMAN	3e-36
isogroup03703	615	sp|Q91ZW7.1|	CD209 antigen-like protein E	MOUSE	1e-13
isogroup03710	610	sp|Q13042.2|	Cell division cycle protein 16 homolog	HUMAN	2e-15
isogroup03711	633	sp|Q7L8A9.1|	Vasohibin-1	HUMAN	6e-09
isogroup03716	769	sp|O35298.1|	Acyloxyacyl hydrolase	MOUSE	3e-55
isogroup03717	650	sp|P70281.1|	Synaptonemal complex protein 3	MOUSE	3e-23
isogroup03719	891	sp|Q02870.2|	DNA excision repair protein haywire	DROME	9e-72
isogroup03725	764	sp|P68638.1|	Complement control protein	VACCW	1e-07
isogroup03729	780	sp|Q08830.3|	Fibrinogen-like protein 1	HUMAN	1e-27
isogroup03730	736	sp|Q06806.3|	Tyrosine-protein kinase receptor Tie-1	MOUSE	6e-20
isogroup03736	773	sp|Q7Z2W9.2|	39S ribosomal protein L21, mitochondrial	HUMAN	9e-30
isogroup03737	632	sp|Q8WUR0.1|	Uncharacterized protein C19orf12 homolog	MOUSE	3e-15
isogroup03738	760	sp|O02414.1|	Dynein light chain LC6, flagellar outer arm	ANTCR	2e-42
isogroup03740	579	sp|Q9BRZ2.3|	E3 ubiquitin-protein ligase TRIM56	HUMAN	2e-12
isogroup03744	597	sp|Q6GL77.1|	UBX domain-containing protein 1	XENTR	2e-23
isogroup03753	887	sp|Q6PBH5.1|	NADH dehydrogenase [ubiquinone] 1 alpha subcomplex subunit 4	DANRE	8e-15
isogroup03759	773	sp|Q6P1B1.1|	Xaa-Pro aminopeptidase 1	MOUSE	2e-54
isogroup03761	669	sp|Q8IYD8.2|	Fanconi anemia group M protein	HUMAN	1e-22
isogroup03763	601	sp|A9CB34.2|	Protein SFI1 homolog	PAPAN	5e-17
isogroup03765	604	sp|P22334.1|	Insulin-like peptide	BRACL	1e-09
isogroup03767	566	sp|Q32KN8.1|	Tubulin alpha-3 chain	BOVIN	4e-97
isogroup03771	571	sp|Q5ZKA2.1|	Isoleucyl-tRNA synthetase, mitochondrial	CHICK	2e-48
isogroup03775	622	sp|Q9VZZ4.1|	Peroxidasin	DROME	5e-35
isogroup03777	576	sp|Q9P246.2|	Stromal interaction molecule 2	HUMAN	1e-49
isogroup03787	562	sp|Q75J93.1|	Circularly permutated Ras protein 1	DICDI	1e-11
isogroup03789	589	sp|Q9N0Z4.2|	Probable phospholipid-transporting ATPase IF	RABIT	1e-54
isogroup03792	687	sp|Q8IZ41.1|	Ras and EF-hand domain-containing protein	HUMAN	2e-34
isogroup03794	631	sp|Q06807.1|	Angiopoietin-1 receptor	BOVIN	1e-25
isogroup03798	891	sp|P00687.2|	Alpha-amylase 1	MOUSE	6e-89
isogroup03801	552	sp|Q1LW89.2|	CAS1 domain-containing protein 1	DANRE	3e-12
isogroup03802	595	sp|Q6ZUT1.2|	Uncharacterized protein C11orf57	HUMAN	8e-08
isogroup03807	598	sp|Q9VMW8.2|	Mannose-P-dolichol utilization defect 1 protein homolog	DROME	1e-20
isogroup03815	631	sp|Q6ZWR6.2|	Nesprin-1	MOUSE	3e-18
isogroup03822	720	sp|Q8TF05.1|	Serine/threonine-protein phosphatase 4 regulatory subunit 1	HUMAN	2e-36
isogroup03856	817	sp|Q80UG2.3|	Plexin-A4	MOUSE	5e-13
isogroup03860	529	sp|Q86UC2.1|	Radial spoke head protein 3 homolog	HUMAN	8e-21
isogroup03897	689	sp|Q6NTV6.1|	Inverted formin-2	XENLA	5e-47
isogroup03899	685	sp|Q6DF62.1|	Regucalcin	XENTR	4e-52
isogroup03900	632	sp|Q14008.3|	Cytoskeleton-associated protein 5	HUMAN	3e-55
isogroup03902	622	sp|Q3T0K2.1|	T-complex protein 1 subunit gamma	BOVIN	1e-70
isogroup03906	556	sp|Q5G266.1|	Neurotrypsin	TRAPH	1e-21
isogroup03907	703	sp|Q801S2.1|	Succinate dehydrogenase [ubiquinone] flavoprotein subunit B, mitochondrial	XENLA	2e-91
isogroup03913	495	sp|Q9ULI0.3|	ATPase family AAA domain-containing protein 2B	HUMAN	1e-09
isogroup03918	507	sp|Q9BS34.1|	Zinc finger protein 670	HUMAN	6e-40
isogroup03923	521	sp|C8YR32.1|	Lipoxygenase homology domain-containing protein 1	MOUSE	3e-07
isogroup03931	497	sp|P19477.1|	Fibrinogen-like protein A	PARPA	1e-11
isogroup03939	647	sp|P06027.1|	Echinoidin	ANTCR	2e-09
isogroup03942	648	sp|P30043.3|	Flavin reductase	HUMAN	1e-11
isogroup03943	514	sp|A7RJI7.1|	Vacuolar fusion protein CCZ1 homolog	NEMVE	1e-24
isogroup03946	634	sp|Q9P2K2.4|	Thioredoxin domain-containing protein 16	HUMAN	2e-11
isogroup03947	524	sp|Q27802.2|	Cytoplasmic dynein 2 heavy chain 1	TRIGR	2e-76
isogroup03955	592	sp|Q9UPU5.3|	Ubiquitin carboxyl-terminal hydrolase 24	HUMAN	7e-20
isogroup03960	544	sp|Q8BYI9.2|	Tenascin-R	MOUSE	2e-11
isogroup03962	516	sp|Q0VGT2.2|	Zinc finger protein GLI2	MOUSE	4e-17
isogroup03968	480	sp|Q5RF00.1|	Aldehyde dehydrogenase, mitochondrial	PONAB	4e-69
isogroup03971	614	sp|Q3UGY8.1|	Brefeldin A-inhibited guanine nucleotide-exchange protein 3	MOUSE	5e-14
isogroup03972	597	sp|Q92887.3|	Canalicular multispecific organic anion transporter 1	HUMAN	4e-09
isogroup03981	628	sp|Q5TP13.3|	Mediator of RNA polymerase II transcription subunit 15	ANOGA	1e-08
isogroup03982	499	sp|Q9UPN9.3|	E3 ubiquitin-protein ligase TRIM33	HUMAN	6e-07
isogroup03988	504	sp|P60412.3|	Keratin-associated protein 10-11	HUMAN	7e-08
isogroup03990	655	sp|O70165.1|	Ficolin-1	MOUSE	1e-33
isogroup03991	490	sp|P41512.1|	DNA topoisomerase 1	XENLA	1e-45
isogroup03993	586	sp|Q9ESN6.1|	Tripartite motif-containing protein 2	MOUSE	5e-17
isogroup03996	577	sp|Q9VSJ8.2|	Exocyst complex component 7	DROME	2e-21
isogroup04006	547	sp|B2GV87.1|	Receptor-type tyrosine-protein phosphatase epsilon	RAT	3e-12
isogroup04012	476	sp|O75095.4|	Multiple epidermal growth factor-like domains protein 6	HUMAN	2e-11
isogroup04019	521	sp|A2ARV4.1|	Low-density lipoprotein receptor-related protein 2	MOUSE	4e-19
isogroup04023	591	sp|Q94572.1|	Tubulin alpha-3 chain	HOMAM	8e-39
isogroup04024	645	sp|P06027.1|	Echinoidin	ANTCR	2e-12
isogroup04026	460	sp|P08548.1|	LINE-1 reverse transcriptase homolog	NYCCO	3e-31
isogroup04033	498	sp|Q13951.2|	Core-binding factor subunit beta	HUMAN	1e-12
isogroup04050	530	sp|Q90827.1|	Protein NEL	CHICK	1e-36
isogroup04056	518	sp|Q8BPU7.2|	Engulfment and cell motility protein 1	MOUSE	4e-30
isogroup04059	535	sp|Q6DJI9.1|	Zinc finger CCHC-type and RNA-binding motif-containing protein 1	XENLA	3e-08
isogroup04076	552	sp|Q05A13.1|	Short-chain dehydrogenase/reductase family 16C member 6	MOUSE	7e-37
isogroup04096	418	sp|Q63ZJ3.1|	Secretagogin	XENLA	1e-13
isogroup04104	449	sp|Q3SWY2.1|	Integrin-linked protein kinase	BOVIN	5e-30
isogroup04107	464	sp|Q9UNX4.1|	WD repeat-containing protein 3	HUMAN	5e-25
isogroup04116	410	sp|Q91YL3.1|	Uridine-cytidine kinase-like 1	MOUSE	3e-44
isogroup04119	468	sp|Q8BG22.1|	Calcium-activated chloride channel regulator 2	MOUSE	1e-12
isogroup04122	459	sp|Q61805.2|	Lipopolysaccharide-binding protein	MOUSE	3e-11
isogroup04125	437	sp|Q8R1A4.3|	Dedicator of cytokinesis protein 7	MOUSE	4e-17
isogroup04138	392	sp|Q9JL26.1|	Formin-like protein 1	MOUSE	1e-30
isogroup04141	432	sp|Q91VC0.1|	dCTP pyrophosphatase 1	RAT	2e-18
isogroup04145	413	sp|Q9C040.1|	Tripartite motif-containing protein 2	HUMAN	5e-07
isogroup04150	439	sp|Q9D0F3.1|	Protein ERGIC-53	MOUSE	3e-09
isogroup04157	430	sp|Q5SR76.2|	TPR repeat-containing protein C10orf93	HUMAN	6e-30
isogroup04164	539	sp|P12696.1|	ATP synthase subunit a	PARLI	7e-23
isogroup04184	406	sp|Q80VL1.1|	Tudor and KH domain-containing protein	MOUSE	5e-30
isogroup04196	402	sp|Q96KP1.1|	Exocyst complex component 2	HUMAN	4e-15
isogroup04208	393	sp|Q91XQ5.1|	Carbohydrate sulfotransferase 15	MOUSE	7e-09
isogroup04209	485	sp|Q86QH9.2|	Sperm-specific H1/protamine-like protein type 1	OSTED	1e-15
isogroup04210	409	sp|Q17QD6.1|	Tomoregulin-2	BOVIN	2e-08
isogroup04213	402	sp|Q62577.1|	Protein AMBP	MERUN	2e-13
isogroup04217	361	sp|Q2KI69.1|	Kv channel-interacting protein 4	BOVIN	3e-10
isogroup04219	365	sp|P12081.2|	Histidyl-tRNA synthetase, cytoplasmic	HUMAN	9e-14
isogroup04225	464	sp|E1C1L6.1|	Ectonucleoside triphosphate diphosphohydrolase 5	CHICK	2e-29
isogroup04232	340	sp|Q4R4A2.1|	Zinc finger with UFM1-specific peptidase domain protein	MACFA	2e-10
isogroup04236	394	sp|Q9IAK4.1|	Noelin	CHICK	6e-28
isogroup04241	379	sp|Q6PGA0.2|	REST corepressor 3	MOUSE	7e-48
isogroup04263	336	sp|Q1JPJ2.1|	Xaa-Pro aminopeptidase 1	BOVIN	9e-19
isogroup04276	321	sp|P16641.2|	Taurocyamine kinase	SCHMA	9e-30
isogroup04278	317	sp|Q9BRZ2.3|	E3 ubiquitin-protein ligase TRIM56	HUMAN	2e-09
isogroup04280	323	sp|Q8TC12.2|	Retinol dehydrogenase 11	HUMAN	9e-16
isogroup04289	331	sp|Q9P203.3|	BTB/POZ domain-containing protein 7	HUMAN	4e-10
isogroup04306	390	sp|Q70PU1.1|	Peptidoglycan-recognition protein SC2	DROSI	1e-22
isogroup04344	207	sp|P51431.3|	Ubiquitin-40S ribosomal protein S27a-2	ORYSJ	5e-25
isogroup04362	1109	sp|P56571.2|	ES1 protein homolog, mitochondrial	RAT	4e-67
isogroup04365	852	sp|Q08AY6.1|	N-lysine methyltransferase SETD8-A	XENLA	6e-11
isogroup04385	2975	sp|Q6IQ55.2|	Tau-tubulin kinase 2	HUMAN	e-128
isogroup04386	1990	sp|Q9CQS5.1|	Serine/threonine-protein kinase RIO2	MOUSE	e-115
isogroup04387	1880	sp|O96530.1|	Hyalin	LYTVA	3e-43
isogroup04388	1758	sp|Q9WTY1.1|	Programmed cell death protein 7	MOUSE	7e-25
isogroup04389	1698	sp|Q91ZU6.1|	Dystonin	MOUSE	2e-36
isogroup04391	1467	sp|Q08BI9.1|	Coiled-coil domain-containing protein 109A	DANRE	1e-55
isogroup04394	1404	sp|O96530.1|	Hyalin	LYTVA	6e-19
isogroup04396	1272	sp|Q02380.1|	NADH dehydrogenase [ubiquinone] 1 beta subcomplex subunit 5, mitochondrial	BOVIN	2e-36
isogroup04398	1218	sp|Q24JV9.1|	Galectin-3-binding protein A	DANRE	6e-28
isogroup04401	1195	sp|Q9HCE0.2|	Ectopic P granules protein 5 homolog	HUMAN	2e-31
isogroup04404	986	sp|P50281.3|	Matrix metalloproteinase-14	HUMAN	2e-31
isogroup04408	819	sp|Q7Z304.3|	MAM domain-containing protein 2	HUMAN	9e-23
isogroup04413	791	sp|Q6PHG8.2|	DNA-directed RNA polymerase I subunit RPA43	DANRE	1e-17
isogroup04417	729	sp|Q9Z1J3.2|	Cysteine desulfurase, mitochondrial	MOUSE	4e-88
isogroup04418	730	sp|Q5VUM1.1|	UPF0369 protein C6orf57	HUMAN	2e-20
isogroup04431	553	sp|Q99M01.1|	Phenylalanyl-tRNA synthetase, mitochondrial	MOUSE	1e-42
isogroup04436	541	sp|Q8WZ42.2|	Titin	HUMAN	3e-18
isogroup04468	422	sp|Q8K1N1.1|	Calcium-independent phospholipase A2-gamma	MOUSE	1e-17
isogroup04474	398	sp|P82968.1|	Four-domain proteases inhibitor	MELCP	3e-21
isogroup04479	371	sp|Q90629.1|	Trypsin II-P29	CHICK	1e-16
isogroup04481	356	sp|Q32L85.1|	Uncharacterized protein C6orf64 homolog	BOVIN	1e-08
isogroup04496	284	sp|Q69566.1|	Uncharacterized protein U88	HHV6U	6e-12
isogroup04509	239	sp|Q65169.1|	Protein B602L	ASFB7	2e-09
isogroup04510	231	sp|Q04592.3|	Proprotein convertase subtilisin/kexin type 5	MOUSE	1e-07
isogroup04520	6323	sp|P04114.2|	Apolipoprotein B-100	HUMAN	7e-87
isogroup04522	5386	sp|Q7YQM3.1|	Transcriptional regulator ATRX	PONPY	e-134
isogroup04524	5236	sp|Q02224.2|	Centromere-associated protein E	HUMAN	2e-61
isogroup04525	5165	sp|Q09666.2|	Neuroblast differentiation-associated protein AHNAK	HUMAN	1e-16
isogroup04526	5071	sp|Q29092.3|	Endoplasmin	PIG	0
isogroup04527	4182	sp|Q28824.1|	Myosin light chain kinase, smooth muscle	BOVIN	e-165
isogroup04528	4042	sp|Q6IE82.1|	Protein Jade-3	MOUSE	e-135
isogroup04529	3962	sp|Q7PKQ5.2|	Alpha-actinin, sarcomeric	ANOGA	0
isogroup04530	3913	sp|Q75JP5.1|	Calponin homology domain-containing protein DDB	DICDI	2e-16
isogroup04531	3885	sp|Q61329.1|	Zinc finger homeobox protein 3	MOUSE	2e-44
isogroup04532	3878	sp|P21333.4|	Filamin-A	HUMAN	0
isogroup04533	3827	sp|Q9JJN2.1|	Zinc finger homeobox protein 4	MOUSE	0
isogroup04534	3738	sp|Q6PA06.1|	Atlastin-2	MOUSE	e-154
isogroup04535	3686	sp|Q99707.2|	Methionine synthase	HUMAN	0
isogroup04536	3670	sp|P61209.2|	ADP-ribosylation factor 1	DROME	6e-83
isogroup04537	3665	sp|Q00547.4|	Hyaluronan mediated motility receptor	MOUSE	2e-46
isogroup04538	3616	sp|Q8BY46.1|	Zinc finger protein 574	MOUSE	2e-08
[truncated: 6,230 more rows]
