# Supplementary material for: Transcriptome Sequencing and Characterization for the Sea Cucumber Apostichopus japonicus (Selenka, 1867)
Source: PLoS One. 2012 Mar 12;7(3):e33311. doi: 10.1371/journal.pone.0033311 (PMC3299772; doi:10.1371/journal.pone.0033311)
Supplement: Table S2 — Candidate genes involved in growth and reproduction. (XLS) [file pone.0033311.s004.xls]

## Sheet: Growth
Sequence ID	Sequence length (bp)	Accession No.	Gene Name (top BLAST hit)	E-value
isogroup00030	1836	sp|A4IF97.1|	Myosin regulatory light chain 12B	2e-68
isogroup00038	2980	sp|P02605.3|	Myosin light chain 3, skeletal muscle isoform	3e-44
isogroup00056	3543	sp|P08799.3|	Myosin-2 heavy chain	2e-17
isogroup00090	2708	sp|Q8T6A5.1|	Tubulin alpha-1 chain	0
isogroup00142	1920	sp|Q8N6R1.1|	Stress-associated endoplasmic reticulum protein 2	5e-20
isogroup00159	1572	sp|P02602.3|	Myosin light chain 1/3, skeletal muscle isoform	1e-27
isogroup00173	1868	sp|Q93725.1|	NEDD8	2e-19
isogroup00205	1458	sp|P23709.1|	NADH dehydrogenase [ubiquinone] iron-sulfur protein 3, mitochondrial	6e-89
isogroup00261	2370	sp|P52899.1|	Probable pyruvate dehydrogenase E1 component subunit alpha, mitochondrial	e-136
isogroup00294	1530	sp|A4IFH4.1|	DNA replication complex GINS protein PSF1	3e-68
isogroup00330	1581	sp|P68371.1|	Tubulin beta-2C chain	0
isogroup00334	3739	sp|P21127.3|	Cyclin-dependent kinase 11B	e-169
isogroup00400	4558	sp|Q9UM54.4|	Myosin-VI	0
isogroup00465	3046	sp|Q9JLT0.1|	Myosin-10	2e-18
isogroup00524	1749	sp|Q9CQ19.3|	Myosin regulatory light polypeptide 9	5e-60
isogroup00774	3087	sp|Q8VDD5.4|	Myosin-9	9e-23
isogroup00791	2592	sp|Q9HB90.1|	Ras-related GTP-binding protein C	e-154
isogroup01036	6155	sp|P24733.1|	Myosin heavy chain, striated muscle	0
isogroup01121	1698	sp|P29616.1|	Myosin heavy chain, cardiac muscle isoform	1e-07
isogroup01255	1108	sp|Q93235.1|	Sodium/potassium-transporting ATPase subunit beta-1	3e-26
isogroup01272	1038	sp|O35430.1|	Amyloid beta A4 precursor protein-binding family A member 1	2e-45
isogroup01290	789	sp|Q91240.1|	Tubulin beta chain	e-130
isogroup01473	2125	sp|Q23680.1|	Probable V-type proton ATPase subunit F	2e-44
isogroup01830	1013	sp|Q64244.1|	ADP-ribosyl cyclase 1	2e-42
isogroup01849	979	sp|P08799.3|	Myosin-2 heavy chain	2e-09
isogroup02063	684	sp|Q09533.1|	60S ribosomal protein L10	4e-72
isogroup02123	3402	sp|Q99323.2|	Myosin heavy chain, non-muscle	0
isogroup02152	2585	sp|Q8NEV4.2|	Myosin-IIIa	8e-26
isogroup02165	3798	sp|P46735.3|	Myosin-Ib	0
isogroup02283	1973	sp|P12845.2|	Myosin-2	1e-11
isogroup02352	1729	sp|Q6DIM3.1|	Tubulin delta chain	9e-97
isogroup02562	1398	sp|Q92614.3|	Myosin-XVIIIa	1e-70
isogroup02660	1269	sp|P11799.2|	Myosin light chain kinase, smooth muscle	8e-23
isogroup02672	1903	sp|P45478.1|	Palmitoyl-protein thioesterase 1	5e-59
isogroup02843	1272	sp|Q23978.1|	Myosin-IA	e-153
isogroup03344	807	sp|P30153.4|	Serine/threonine-protein phosphatase 2A 65 kDa regulatory subunit A alpha isoform	2e-77
isogroup03767	566	sp|Q32KN8.1|	Tubulin alpha-3 chain	4e-97
isogroup04023	591	sp|Q94572.1|	Tubulin alpha-3 chain	8e-39
isogroup04527	4182	sp|Q28824.1|	Myosin light chain kinase, smooth muscle	e-165
isogroup04560	3174	sp|P60123.1|	RuvB-like 1	0
isogroup04614	2775	sp|Q17770.1|	Protein disulfide-isomerase 2	e-147
isogroup04685	2511	sp|Q8WXR4.4|	Myosin-IIIb	e-151
isogroup04717	2428	sp|Q05397.2|	Focal adhesion kinase 1	e-115
isogroup04724	2414	sp|Q06A37.1|	Chromodomain-helicase-DNA-binding protein 7	e-180
isogroup04767	2321	sp|P79114.1|	Myosin-X	6e-57
isogroup04776	2317	sp|P11833.1|	Tubulin beta chain	0
isogroup04915	2100	sp|P79114.1|	Myosin-X	e-164
isogroup05061	1953	sp|P84023.1|	Mothers against decapentaplegic homolog 3	0
isogroup05232	1835	sp|Q9JMH9.2|	Myosin-XVIIIa	5e-85
isogroup05272	1817	sp|P97434.2|	Myosin phosphatase Rho-interacting protein	7e-23
isogroup05479	1711	sp|P35749.3|	Myosin-11	6e-19
isogroup05506	1698	sp|Q96A58.1|	Ras-related and estrogen-regulated growth inhibitor	2e-27
isogroup05595	1656	sp|Q5BKE0.1|	Transcription initiation factor TFIID subunit 9	4e-49
isogroup05678	1631	sp|P08537.2|	Tubulin alpha chain	e-171
isogroup05820	1586	sp|P06603.1|	Tubulin alpha-1 chain	0
isogroup05839	1580	sp|P29294.2|	Myosin light chain kinase, smooth muscle	2e-26
isogroup05941	1543	sp|P10587.4|	Myosin-11	1e-18
isogroup06099	1498	sp|P39922.1|	Myosin heavy chain, clone 203	1e-10
isogroup06205	1473	sp|Q8C170.2|	Myosin-IXa	1e-10
isogroup06588	1378	sp|O89017.1|	Legumain	3e-46
isogroup06697	1347	sp|P35580.3|	Myosin-10	2e-10
isogroup06745	1342	sp|Q5CD18.1|	TGF-beta receptor type-1	5e-99
isogroup06752	1336	sp|P08799.3|	Myosin-2 heavy chain	3e-07
isogroup06965	1298	sp|Q9ERE6.1|	Myosin phosphatase Rho-interacting protein	1e-34
isogroup07066	1280	sp|P11833.1|	Tubulin beta chain	1e-58
isogroup07161	1258	sp|Q99104.2|	Myosin-Va	4e-62
isogroup07540	1191	sp|Q29122.1|	Myosin-VI	e-126
isogroup07717	1171	sp|Q9H0E9.2|	Bromodomain-containing protein 8	6e-41
isogroup07842	1149	sp|A6NNZ2.1|	Tubulin beta-8 chain B	4e-20
isogroup07978	1129	sp|P07290.1|	Myosin, essential light chain, adductor muscle	6e-88
isogroup08067	1117	sp|P35580.3|	Myosin-10	2e-87
isogroup08164	1105	sp|P28287.1|	Tubulin alpha chain	0
isogroup08184	1103	sp|P10878.1|	Tubulin beta chain	0
isogroup08199	1105	sp|Q62764.1|	DNA-binding protein A	3e-35
isogroup08250	1090	sp|O08586.1|	Phosphatidylinositol-3,4,5-trisphosphate 3-phosphatase and dual-specificity protein phosphatase PTEN	9e-22
isogroup08293	1084	sp|Q78EA7.1|	Bone morphogenetic protein receptor type-1A	2e-42
isogroup08307	1067	sp|Q16206.2|	Ecto-NOX disulfide-thiol exchanger 2	2e-12
isogroup08403	1073	sp|P36897.1|	TGF-beta receptor type-1	2e-25
isogroup08513	1055	sp|P30551.1|	Cholecystokinin receptor type A	2e-42
isogroup08565	1050	sp|O00160.3|	Myosin-If	e-130
isogroup08960	1005	sp|Q8C170.2|	Myosin-IXa	1e-08
isogroup09012	1001	sp|Q60974.1|	Nuclear receptor corepressor 1	1e-19
isogroup09122	991	sp|Q6P1E1.1|	Zinc finger MIZ domain-containing protein 1	4e-91
isogroup09249	968	sp|Q9Y4I1.2|	Myosin-Va	1e-47
isogroup09294	971	sp|Q2HJB8.1|	Tubulin alpha-8 chain	4e-42
isogroup09474	945	sp|Q99105.1|	Myosin heavy chain, embryonic smooth muscle isoform	1e-42
isogroup09532	944	sp|Q8WQ47.2|	Tubulin alpha chain	e-163
isogroup10113	895	sp|Q9BXC9.1|	Bardet-Biedl syndrome 2 protein	5e-25
isogroup10163	889	sp|P33631.1|	Tubulin beta-2 chain	e-129
isogroup10196	891	sp|Q9HD67.3|	Myosin-X	2e-71
isogroup10411	873	sp|Q63356.1|	Myosin-Ie	e-129
isogroup10936	832	sp|Q5R7C0.1|	Mothers against decapentaplegic homolog 2	2e-90
isogroup10978	826	sp|Q8WYH8.1|	Inhibitor of growth protein 5	2e-55
isogroup11642	769	sp|Q498T3.1|	Inhibitor of growth protein 3	7e-33
isogroup11694	777	sp|Q9Y7Z2.1|	Probable ADP-ribosylation factor	1e-43
isogroup11736	772	sp|P11799.2|	Myosin light chain kinase, smooth muscle	9e-25
isogroup11943	760	sp|Q17LW0.1|	Myosin-VIIa	1e-31
isogroup12012	750	sp|Q23978.1|	Myosin-IA	1e-31
isogroup12079	748	sp|Q9Y4W6.2|	AFG3-like protein 2	4e-72
isogroup12715	710	sp|Q9BXC9.1|	Bardet-Biedl syndrome 2 protein	5e-70
isogroup12742	712	sp|P97479.2|	Myosin-VIIa	1e-52
isogroup12827	695	sp|Q23223.1|	mRNA transport homolog 4	4e-37
isogroup13721	651	sp|P11833.1|	Tubulin beta chain	4e-92
isogroup13793	646	sp|P35579.4|	Myosin-9	1e-09
isogroup13894	642	sp|Q92614.3|	Myosin-XVIIIa	2e-30
isogroup13986	631	sp|Q63474.1|	Epithelial discoidin domain-containing receptor 1	3e-53
isogroup14099	630	sp|Q5R6Y1.1|	Alpha-enolase	5e-57
isogroup14279	621	sp|O76387.1|	Probable peptidyl-tRNA hydrolase 2	5e-11
isogroup14293	619	sp|Q6PDN3.3|	Myosin light chain kinase, smooth muscle	2e-19
isogroup14676	602	sp|Q04833.1|	Low-density lipoprotein receptor-related protein	5e-11
isogroup14689	600	sp|Q04759.3|	Protein kinase C theta type	8e-64
isogroup14801	594	sp|P16220.2|	Cyclic AMP-responsive element-binding protein 1	3e-12
isogroup14852	594	sp|Q9CWF6.1|	Bardet-Biedl syndrome 2 protein homolog	2e-61
isogroup14940	588	sp|Q0VCD2.1|	Tubulin gamma-1 chain	6e-90
isogroup15119	581	sp|Q7ZV34.1|	Malignant T cell-amplified sequence 1	7e-38
isogroup15832	549	sp|O00160.3|	Myosin-If	4e-69
isogroup16199	532	sp|Q9R0J8.1|	Legumain	2e-52
isogroup17252	484	sp|Q2KJI7.1|	AFG3-like protein 2	6e-80
isogroup17455	476	sp|Q6B855.1|	Transketolase	1e-60
isogroup17487	475	sp|P84022.1|	Mothers against decapentaplegic homolog 3	2e-44
isogroup17599	471	sp|Q8NHE4.1|	V-type proton ATPase subunit e 2	1e-17
isogroup18005	453	sp|Q16760.4|	Diacylglycerol kinase delta	2e-65
isogroup18202	443	sp|P07478.1|	Trypsin-2	4e-16
isogroup18251	440	sp|B2RTY4.2|	Myosin-IXa	1e-49
isogroup18485	430	sp|P35749.3|	Myosin-11	2e-08
isogroup18496	430	sp|P33188.1|	Tubulin beta chain	1e-76
isogroup18709	418	sp|Q61539.1|	Steroid hormone receptor ERR2	1e-13
isogroup18796	412	sp|Q9JI44.1|	DNA methyltransferase 1-associated protein 1	8e-15
isogroup18961	406	sp|Q8WQG1.1|	UPF0480 protein C35D10.1	1e-35
isogroup20251	325	sp|Q02440.1|	Myosin-Va	3e-22
isogroup20698	271	sp|Q9UKN7.2|	Myosin-XV	6e-08
isogroup21055	175	sp|P35580.3|	Myosin-10	3e-14

## Sheet: Reproduction
Sequence ID	Sequence length (bp)	Accession No.	Gene Name (top BLAST hit)	E-value
isogroup00036	2752	sp|P07686.3|	Beta-hexosaminidase subunit beta	e-148
isogroup00057	2123	sp|P19615.2|	Major yolk protein	3e-59
isogroup00147	2051	sp|P56597.1|	Nucleoside diphosphate kinase homolog 5	1e-75
isogroup00173	1868	sp|Q93725.1|	NEDD8	2e-19
isogroup00261	2370	sp|P52899.1|	Probable pyruvate dehydrogenase E1 component subunit alpha, mitochondrial	e-136
isogroup00364	4407	sp|P19615.2|	Major yolk protein	0
isogroup00655	2275	sp|Q7T3H1.1|	Dynactin subunit 2	2e-72
isogroup01364	1210	sp|Q07817.1|	Bcl-2-like protein 1	1e-15
isogroup01366	1406	sp|Q5XIH7.1|	Prohibitin-2	e-106
isogroup01412	3545	sp|Q96T23.2|	Remodeling and spacing factor 1	3e-52
isogroup01473	2125	sp|Q23680.1|	Probable V-type proton ATPase subunit F	2e-44
isogroup01830	1013	sp|Q64244.1|	ADP-ribosyl cyclase 1	2e-42
isogroup01935	777	sp|Q86QH9.2|	Sperm-specific H1/protamine-like protein type 1	4e-20
isogroup02063	684	sp|Q09533.1|	60S ribosomal protein L10	4e-72
isogroup02101	4328	sp|Q9WVL5.1|	MORC family CW-type zinc finger protein 1	e-114
isogroup02261	2535	sp|P52632.1|	Signal transducer and activator of transcription 5B	0
isogroup02264	1793	sp|Q3T1I5.1|	Sterol regulatory element-binding protein 2	9e-31
isogroup02461	1553	sp|Q9Z2B5.1|	Eukaryotic translation initiation factor 2-alpha kinase 3	8e-97
isogroup02481	2394	sp|Q63186.1|	Translation initiation factor eIF-2B subunit delta	e-118
isogroup02545	1693	sp|Q8BH60.1|	Golgi-associated PDZ and coiled-coil motif-containing protein	6e-75
isogroup02677	1315	sp|Q14565.2|	Meiotic recombination protein DMC1/LIM15 homolog	e-131
isogroup02705	1615	sp|P78396.1|	Cyclin-A1	4e-17
isogroup02940	1102	sp|Q99816.2|	Tumor susceptibility gene 101 protein	9e-49
isogroup02990	1089	sp|P50428.2|	Arylsulfatase A	4e-72
isogroup03355	1104	sp|Q04671.2|	P protein	3e-24
isogroup03717	650	sp|P70281.1|	Synaptonemal complex protein 3	3e-23
isogroup04209	485	sp|Q86QH9.2|	Sperm-specific H1/protamine-like protein type 1	1e-15
isogroup04570	3038	sp|P19615.2|	Major yolk protein	e-148
isogroup04724	2414	sp|Q06A37.1|	Chromodomain-helicase-DNA-binding protein 7	e-180
isogroup04860	2169	sp|Q8BSK8.2|	Ribosomal protein S6 kinase beta-1	e-157
isogroup04865	2161	sp|P49916.2|	DNA ligase 3	e-165
isogroup04877	2152	sp|Q9H0H5.1|	Rac GTPase-activating protein 1	e-111
isogroup05061	1953	sp|P84023.1|	Mothers against decapentaplegic homolog 3	0
isogroup05110	1915	sp|P09623.1|	Dihydrolipoyl dehydrogenase, mitochondrial	0
isogroup05276	1816	sp|O35657.1|	Sialidase-1	3e-91
isogroup05353	1772	sp|Q9Y5K3.1|	Choline-phosphate cytidylyltransferase B	2e-82
isogroup05965	1534	sp|Q924U5.1|	Dual specificity testis-specific protein kinase 2	2e-77
isogroup06086	1503	sp|Q8NEC5.3|	Cation channel sperm-associated protein 1	3e-38
isogroup06147	1489	sp|Q99J09.1|	Methylosome protein 50	7e-28
isogroup06387	1424	sp|Q9CYR6.1|	Phosphoacetylglucosamine mutase	e-114
isogroup06745	1342	sp|Q5CD18.1|	TGF-beta receptor type-1	5e-99
isogroup06810	1328	sp|P43247.1|	DNA mismatch repair protein Msh2	e-148
isogroup06823	1322	sp|Q5NVI9.1|	DnaJ homolog subfamily A member 1	e-133
isogroup07085	1276	sp|P67779.1|	Prohibitin	7e-82
isogroup07460	1210	sp|Q13426.2|	DNA repair protein XRCC4	5e-21
isogroup07464	1207	sp|P15428.1|	15-hydroxyprostaglandin dehydrogenase [NAD+]	2e-39
isogroup07904	1137	sp|A8E0R9.2|	Glutamate receptor-interacting protein 2	1e-89
isogroup08147	1088	sp|Q9WTJ2.1|	Putative transcription factor Ovo-like 1	6e-36
isogroup08167	1105	sp|O00308.2|	NEDD4-like E3 ubiquitin-protein ligase WWP2	1e-97
isogroup08199	1105	sp|Q62764.1|	DNA-binding protein A	3e-35
isogroup08250	1090	sp|O08586.1|	Phosphatidylinositol-3,4,5-trisphosphate 3-phosphatase and dual-specificity protein phosphatase PTEN	9e-22
isogroup08293	1084	sp|Q78EA7.1|	Bone morphogenetic protein receptor type-1A	2e-42
isogroup08336	1077	sp|O00238.1|	Bone morphogenetic protein receptor type-1B	4e-88
isogroup08419	1066	sp|Q9JLI7.1|	Sperm-associated antigen 6	e-160
isogroup09051	992	sp|Q5NVI9.1|	DnaJ homolog subfamily A member 1	4e-12
isogroup09073	997	sp|Q5XHZ9.1|	Pachytene checkpoint protein 2 homolog	4e-98
isogroup09122	991	sp|Q6P1E1.1|	Zinc finger MIZ domain-containing protein 1	4e-91
isogroup09642	932	sp|Q62193.1|	Replication protein A 32 kDa subunit	2e-36
isogroup10113	895	sp|Q9BXC9.1|	Bardet-Biedl syndrome 2 protein	5e-25
isogroup10631	851	sp|Q7ZVT3.1|	Spindle assembly abnormal protein 6 homolog	2e-66
isogroup10657	843	sp|Q62388.2|	Serine-protein kinase ATM	2e-22
isogroup10956	824	sp|Q9R1K9.1|	Centrin-2	4e-76
isogroup11129	820	sp|Q2TBP7.3|	C-Myc-binding protein	4e-29
isogroup12639	713	sp|Q9JLN9.2|	Serine/threonine-protein kinase mTOR	2e-57
isogroup12715	710	sp|Q9BXC9.1|	Bardet-Biedl syndrome 2 protein	5e-70
isogroup12827	695	sp|Q23223.1|	mRNA transport homolog 4	4e-37
isogroup12926	693	sp|Q5RA91.1|	Transcription initiation factor TFIID subunit 11	1e-34
isogroup12976	684	sp|Q7L523.1|	Ras-related GTP-binding protein A	e-112
isogroup13508	654	sp|Q96J94.1|	Piwi-like protein 1	3e-41
isogroup13986	631	sp|Q63474.1|	Epithelial discoidin domain-containing receptor 1	3e-53
isogroup14801	594	sp|P16220.2|	Cyclic AMP-responsive element-binding protein 1	3e-12
isogroup14852	594	sp|Q9CWF6.1|	Bardet-Biedl syndrome 2 protein homolog	2e-61
isogroup15351	565	sp|Q9JLN9.2|	Serine/threonine-protein kinase mTOR	1e-41
isogroup15530	558	sp|Q9Z255.1|	Ubiquitin-conjugating enzyme E2 A	3e-54
isogroup15674	554	sp|P43247.1|	DNA mismatch repair protein Msh2	4e-79
isogroup15769	551	sp|Q9Y5K1.1|	Meiotic recombination protein SPO11	1e-45
isogroup16497	517	sp|Q96RK4.2|	Bardet-Biedl syndrome 4 protein	3e-61
isogroup16580	517	sp|Q93008.3|	Probable ubiquitin carboxyl-terminal hydrolase FAF-X	2e-57
isogroup16630	514	sp|Q63517.1|	Centromere protein I	8e-36
isogroup17487	475	sp|P84022.1|	Mothers against decapentaplegic homolog 3	2e-44
isogroup17852	459	sp|O61967.3|	Protein lap1	3e-09
isogroup18984	406	sp|P91427.1|	Probable phosphoglycerate kinase	1e-28
